# Supplementary material for: Mapping and Predicting Non-Linear Brassica rapa Growth Phenotypes Based on Bayesian and Frequentist Complex Trait Estimation
Source: G3 (Bethesda). 2018 Feb 26;8(4):1247–58. doi: 10.1534/g3.117.300350 (PMC5873914; doi:10.1534/g3.117.300350)
Supplement: Supplementary file 1 [file 1247FileS1.xls]

## Sheet: Greenhouse
Measurement Time	Port 1 EHT RH/Temp RH	Port 1 EHT RH/Temp Temp °C
2010-03-23 11:30:00	0.29	22
2010-03-23 11:31:00	0.28	22
2010-03-23 11:32:00	0.28	22
2010-03-23 11:33:00	0.28	22
2010-03-23 11:34:00	0.28	22
2010-03-23 11:35:00	0.28	22
2010-03-23 11:36:00	0.28	22
2010-03-23 11:37:00	0.28	22.1
2010-03-23 11:38:00	0.28	22.1
2010-03-23 11:39:00	0.28	22.1
2010-03-23 11:40:00	0.28	22.1
2010-03-23 11:41:00	0.28	22.1
2010-03-23 11:42:00	0.28	22.2
2010-03-23 11:43:00	0.28	22.2
2010-03-23 11:44:00	0.28	22.2
2010-03-23 11:45:00	0.28	22.2
2010-03-23 11:46:00	0.28	22.2
2010-03-23 11:47:00	0.28	22.2
2010-03-23 11:48:00	0.28	22.1
2010-03-23 11:49:00	0.28	22.2
2010-03-23 11:50:00	0.28	22.2
2010-03-23 11:51:00	0.28	22.2
2010-03-23 11:52:00	0.28	22.1
2010-03-23 11:53:00	0.28	22.1
2010-03-23 11:54:00	0.28	22.1
2010-03-23 11:55:00	0.28	22.1
2010-03-23 11:56:00	0.29	22.1
2010-03-23 11:57:00	0.29	22.1
2010-03-23 11:58:00	0.28	22.1
2010-03-23 11:59:00	0.29	22.1
2010-03-23 12:00:00	0.29	22
2010-03-23 12:01:00	0.29	22
2010-03-23 12:02:00	0.29	22
2010-03-23 12:03:00	0.29	22
2010-03-23 12:04:00	0.29	22
2010-03-23 12:05:00	0.29	22
2010-03-23 12:06:00	0.29	22
2010-03-23 12:07:00	0.29	22
2010-03-23 12:08:00	0.29	22
2010-03-23 12:09:00	0.29	22
2010-03-23 12:10:00	0.29	22
2010-03-23 12:11:00	0.29	22
2010-03-23 12:12:00	0.29	22
2010-03-23 12:13:00	0.29	21.9
2010-03-23 12:14:00	0.29	22
2010-03-23 12:15:00	0.29	21.9
2010-03-23 12:16:00	0.29	21.9
2010-03-23 12:17:00	0.29	21.9
2010-03-23 12:18:00	0.29	21.9
2010-03-23 12:19:00	0.29	21.9
2010-03-23 12:20:00	0.29	21.9
2010-03-23 12:21:00	0.29	21.9
2010-03-23 12:22:00	0.29	21.9
2010-03-23 12:23:00	0.29	21.9
2010-03-23 12:24:00	0.29	21.9
2010-03-23 12:25:00	0.29	21.9
2010-03-23 12:26:00	0.29	21.9
2010-03-23 12:27:00	0.29	21.9
2010-03-23 12:28:00	0.29	21.9
2010-03-23 12:29:00	0.29	21.9
2010-03-23 12:30:00	0.29	21.9
2010-03-23 12:31:00	0.29	21.9
2010-03-23 12:32:00	0.29	21.9
2010-03-23 12:33:00	0.29	21.9
2010-03-23 12:34:00	0.29	21.9
2010-03-23 12:35:00	0.29	21.9
2010-03-23 12:36:00	0.29	21.9
2010-03-23 12:37:00	0.29	21.9
2010-03-23 12:38:00	0.29	21.9
2010-03-23 12:39:00	0.29	21.9
2010-03-23 12:40:00	0.29	21.9
2010-03-23 12:41:00	0.29	21.9
2010-03-23 12:42:00	0.29	21.9
2010-03-23 12:43:00	0.29	21.9
2010-03-23 12:44:00	0.29	21.9
2010-03-23 12:45:00	0.29	21.9
2010-03-23 12:46:00	0.29	21.9
2010-03-23 12:47:00	0.29	21.9
2010-03-23 12:48:00	0.29	21.9
2010-03-23 12:49:00	0.3	21.9
2010-03-23 12:50:00	0.3	21.9
2010-03-23 12:51:00	0.3	21.9
2010-03-23 12:52:00	0.3	21.9
2010-03-23 12:53:00	0.3	21.9
2010-03-23 12:54:00	0.3	21.9
2010-03-23 12:55:00	0.3	21.9
2010-03-23 12:56:00	0.3	21.9
2010-03-23 12:57:00	0.3	21.9
2010-03-23 12:58:00	0.3	21.9
2010-03-23 12:59:00	0.3	21.9
2010-03-23 13:00:00	0.3	21.9
2010-03-23 13:01:00	0.3	21.9
2010-03-23 13:02:00	0.3	21.9
2010-03-23 13:03:00	0.3	21.9
2010-03-23 13:04:00	0.3	21.9
2010-03-23 13:05:00	0.3	21.9
2010-03-23 13:06:00	0.3	21.9
2010-03-23 13:07:00	0.3	21.9
2010-03-23 13:08:00	0.3	21.9
2010-03-23 13:09:00	0.3	21.9
2010-03-23 13:10:00	0.31	21.9
2010-03-23 13:11:00	0.3	21.9
2010-03-23 13:12:00	0.3	22
2010-03-23 13:13:00	0.3	22
2010-03-23 13:14:00	0.3	22
2010-03-23 13:15:00	0.3	22
2010-03-23 13:16:00	0.3	22
2010-03-23 13:17:00	0.3	22
2010-03-23 13:18:00	0.3	22.1
2010-03-23 13:19:00	0.3	22.1
2010-03-23 13:20:00	0.3	22.1
2010-03-23 13:21:00	0.3	22.1
2010-03-23 13:22:00	0.3	22.2
2010-03-23 13:23:00	0.3	22.2
2010-03-23 13:24:00	0.3	22.2
2010-03-23 13:25:00	0.3	22.2
2010-03-23 13:26:00	0.3	22.2
2010-03-23 13:27:00	0.3	22.2
2010-03-23 13:28:00	0.3	22.3
2010-03-23 13:29:00	0.3	22.3
2010-03-23 13:30:00	0.3	22.3
2010-03-23 13:31:00	0.3	22.3
2010-03-23 13:32:00	0.3	22.3
2010-03-23 13:33:00	0.3	22.3
2010-03-23 13:34:00	0.3	22.3
2010-03-23 13:35:00	0.3	22.4
2010-03-23 13:36:00	0.3	22.4
2010-03-23 13:37:00	0.29	22.4
2010-03-23 13:38:00	0.3	22.4
2010-03-23 13:39:00	0.3	22.4
2010-03-23 13:40:00	0.3	22.4
2010-03-23 13:41:00	0.3	22.4
2010-03-23 13:42:00	0.3	22.4
2010-03-23 13:43:00	0.3	22.4
2010-03-23 13:44:00	0.3	22.4
2010-03-23 13:45:00	0.3	22.4
2010-03-23 13:46:00	0.3	22.4
2010-03-23 13:47:00	0.3	22.4
2010-03-23 13:48:00	0.3	22.4
2010-03-23 13:49:00	0.3	22.4
2010-03-23 13:50:00	0.3	22.4
2010-03-23 13:51:00	0.3	22.4
2010-03-23 13:52:00	0.3	22.3
2010-03-23 13:53:00	0.3	22.3
2010-03-23 13:54:00	0.3	22.3
2010-03-23 13:55:00	0.3	22.3
2010-03-23 13:56:00	0.3	22.3
2010-03-23 13:57:00	0.3	22.3
2010-03-23 13:58:00	0.3	22.3
2010-03-23 13:59:00	0.3	22.3
2010-03-23 14:00:00	0.3	22.2
2010-03-23 14:01:00	0.3	22.2
2010-03-23 14:02:00	0.3	22.2
2010-03-23 14:03:00	0.3	22.2
2010-03-23 14:04:00	0.3	22.2
2010-03-23 14:05:00	0.3	22.2
2010-03-23 14:06:00	0.3	22.2
2010-03-23 14:07:00	0.3	22.2
2010-03-23 14:08:00	0.3	22.2
2010-03-23 14:09:00	0.3	22.2
2010-03-23 14:10:00	0.3	22.1
2010-03-23 14:11:00	0.3	22.1
2010-03-23 14:12:00	0.3	22.1
2010-03-23 14:13:00	0.3	22.1
2010-03-23 14:14:00	0.3	22.1
2010-03-23 14:15:00	0.3	22.1
2010-03-23 14:16:00	0.3	22.1
2010-03-23 14:17:00	0.3	22.1
2010-03-23 14:18:00	0.3	22.1
2010-03-23 14:19:00	0.3	22.1
2010-03-23 14:20:00	0.3	22.1
2010-03-23 14:21:00	0.3	22
2010-03-23 14:22:00	0.3	22
2010-03-23 14:23:00	0.3	22
2010-03-23 14:24:00	0.3	22
2010-03-23 14:25:00	0.3	22
2010-03-23 14:26:00	0.3	22
2010-03-23 14:27:00	0.3	22
2010-03-23 14:28:00	0.3	22
2010-03-23 14:29:00	0.3	22
2010-03-23 14:30:00	0.3	22
2010-03-23 14:31:00	0.3	22
2010-03-23 14:32:00	0.3	22
2010-03-23 14:33:00	0.3	22
2010-03-23 14:34:00	0.3	22
2010-03-23 14:35:00	0.3	22
2010-03-23 14:36:00	0.3	22
2010-03-23 14:37:00	0.3	22
2010-03-23 14:38:00	0.3	22
2010-03-23 14:39:00	0.3	22
2010-03-23 14:40:00	0.3	22
2010-03-23 14:41:00	0.3	22
2010-03-23 14:42:00	0.3	22
2010-03-23 14:43:00	0.31	22
2010-03-23 14:44:00	0.31	22
2010-03-23 14:45:00	0.3	22
2010-03-23 14:46:00	0.3	22
2010-03-23 14:47:00	0.3	22
2010-03-23 14:48:00	0.3	22
2010-03-23 14:49:00	0.3	22
2010-03-23 14:50:00	0.31	22
2010-03-23 14:51:00	0.31	22
2010-03-23 14:52:00	0.31	22
2010-03-23 14:53:00	0.31	22
2010-03-23 14:54:00	0.31	22
2010-03-23 14:55:00	0.31	22
2010-03-23 14:56:00	0.31	22
2010-03-23 14:57:00	0.31	22
2010-03-23 14:58:00	0.31	22
2010-03-23 14:59:00	0.31	22
2010-03-23 15:00:00	0.31	22
2010-03-23 15:01:00	0.31	22
2010-03-23 15:02:00	0.31	22
2010-03-23 15:03:00	0.31	22
2010-03-23 15:04:00	0.31	22
2010-03-23 15:05:00	0.31	22
2010-03-23 15:06:00	0.31	22
2010-03-23 15:07:00	0.31	22
2010-03-23 15:08:00	0.31	22
2010-03-23 15:09:00	0.31	22
2010-03-23 15:10:00	0.31	22
2010-03-23 15:11:00	0.31	22
2010-03-23 15:12:00	0.31	22
2010-03-23 15:13:00	0.31	22
2010-03-23 15:14:00	0.31	22
2010-03-23 15:15:00	0.31	22
2010-03-23 15:16:00	0.31	22
2010-03-23 15:17:00	0.31	22
2010-03-23 15:18:00	0.31	22
2010-03-23 15:19:00	0.31	22
2010-03-23 15:20:00	0.31	22
2010-03-23 15:21:00	0.31	22
2010-03-23 15:22:00	0.31	22
2010-03-23 15:23:00	0.31	22
2010-03-23 15:24:00	0.31	22
2010-03-23 15:25:00	0.31	22
2010-03-23 15:26:00	0.31	22
2010-03-23 15:27:00	0.31	22
2010-03-23 15:28:00	0.31	22
2010-03-23 15:29:00	0.31	22
2010-03-23 15:30:00	0.31	22
2010-03-23 15:31:00	0.31	22
2010-03-23 15:32:00	0.31	22
2010-03-23 15:33:00	0.31	22
2010-03-23 15:34:00	0.31	22
2010-03-23 15:35:00	0.31	22
2010-03-23 15:36:00	0.31	22
2010-03-23 15:37:00	0.31	22
2010-03-23 15:38:00	0.31	22
2010-03-23 15:39:00	0.31	22
2010-03-23 15:40:00	0.31	22
2010-03-23 15:41:00	0.31	22
2010-03-23 15:42:00	0.31	22
2010-03-23 15:43:00	0.31	22
2010-03-23 15:44:00	0.31	22
2010-03-23 15:45:00	0.31	22
2010-03-23 15:46:00	0.31	22
2010-03-23 15:47:00	0.31	22
2010-03-23 15:48:00	0.31	22
2010-03-23 15:49:00	0.31	22
2010-03-23 15:50:00	0.31	22
2010-03-23 15:51:00	0.31	22
2010-03-23 15:52:00	0.31	22
2010-03-23 15:53:00	0.31	22
2010-03-23 15:54:00	0.31	22
2010-03-23 15:55:00	0.31	22
2010-03-23 15:56:00	0.31	22
2010-03-23 15:57:00	0.31	22
2010-03-23 15:58:00	0.31	22
2010-03-23 15:59:00	0.31	22
2010-03-23 16:00:00	0.31	22
2010-03-23 16:01:00	0.31	22
2010-03-23 16:02:00	0.31	22
2010-03-23 16:03:00	0.31	22
2010-03-23 16:04:00	0.31	22
2010-03-23 16:05:00	0.31	22
2010-03-23 16:06:00	0.31	22
2010-03-23 16:07:00	0.31	22
2010-03-23 16:08:00	0.31	22
2010-03-23 16:09:00	0.31	22
2010-03-23 16:10:00	0.31	22
2010-03-23 16:11:00	0.31	22
2010-03-23 16:12:00	0.31	22
2010-03-23 16:13:00	0.31	22
2010-03-23 16:14:00	0.31	22.1
2010-03-23 16:15:00	0.31	22.1
2010-03-23 16:16:00	0.31	22.1
2010-03-23 16:17:00	0.31	22.1
2010-03-23 16:18:00	0.31	22.1
2010-03-23 16:19:00	0.31	22.1
2010-03-23 16:20:00	0.31	22.1
2010-03-23 16:21:00	0.31	22.1
2010-03-23 16:22:00	0.31	22.1
2010-03-23 16:23:00	0.31	22.1
2010-03-23 16:24:00	0.31	22.1
2010-03-23 16:25:00	0.31	22.2
2010-03-23 16:26:00	0.31	22.2
2010-03-23 16:27:00	0.31	22.2
2010-03-23 16:28:00	0.31	22.2
2010-03-23 16:29:00	0.31	22.2
2010-03-23 16:30:00	0.31	22.2
2010-03-23 16:31:00	0.31	22.2
2010-03-23 16:32:00	0.31	22.2
2010-03-23 16:33:00	0.31	22.2
2010-03-23 16:34:00	0.31	22.2
2010-03-23 16:35:00	0.31	22.2
2010-03-23 16:36:00	0.3	22.2
2010-03-23 16:37:00	0.31	22.3
2010-03-23 16:38:00	0.31	22.3
2010-03-23 16:39:00	0.31	22.3
2010-03-23 16:40:00	0.31	22.3
2010-03-23 16:41:00	0.31	22.3
2010-03-23 16:42:00	0.31	22.3
2010-03-23 16:43:00	0.31	22.3
2010-03-23 16:44:00	0.31	22.3
2010-03-23 16:45:00	0.31	22.3
2010-03-23 16:46:00	0.31	22.3
2010-03-23 16:47:00	0.31	22.3
2010-03-23 16:48:00	0.31	22.3
2010-03-23 16:49:00	0.31	22.3
2010-03-23 16:50:00	0.31	22.3
2010-03-23 16:51:00	0.31	22.3
2010-03-23 16:52:00	0.31	22.3
2010-03-23 16:53:00	0.31	22.3
2010-03-23 16:54:00	0.31	22.3
2010-03-23 16:55:00	0.31	22.3
2010-03-23 16:56:00	0.31	22.4
2010-03-23 16:57:00	0.31	22.3
2010-03-23 16:58:00	0.31	22.3
2010-03-23 16:59:00	0.31	22.4
2010-03-23 17:00:00	0.31	22.3
2010-03-23 17:01:00	0.31	22.4
2010-03-23 17:02:00	0.31	22.4
2010-03-23 17:03:00	0.31	22.4
2010-03-23 17:04:00	0.31	22.4
2010-03-23 17:05:00	0.31	22.4
2010-03-23 17:06:00	0.31	22.4
2010-03-23 17:07:00	0.31	22.4
2010-03-23 17:08:00	0.31	22.4
2010-03-23 17:09:00	0.31	22.4
2010-03-23 17:10:00	0.31	22.4
2010-03-23 17:11:00	0.31	22.4
2010-03-23 17:12:00	0.31	22.5
2010-03-23 17:13:00	0.31	22.4
2010-03-23 17:14:00	0.31	22.4
2010-03-23 17:15:00	0.31	22.4
2010-03-23 17:16:00	0.31	22.4
2010-03-23 17:17:00	0.31	22.4
2010-03-23 17:18:00	0.31	22.4
2010-03-23 17:19:00	0.31	22.4
2010-03-23 17:20:00	0.31	22.4
2010-03-23 17:21:00	0.31	22.4
2010-03-23 17:22:00	0.31	22.4
2010-03-23 17:23:00	0.31	22.4
2010-03-23 17:24:00	0.31	22.4
2010-03-23 17:25:00	0.31	22.4
2010-03-23 17:26:00	0.31	22.3
2010-03-23 17:27:00	0.31	22.3
2010-03-23 17:28:00	0.31	22.3
2010-03-23 17:29:00	0.31	22.3
2010-03-23 17:30:00	0.31	22.3
2010-03-23 17:31:00	0.31	22.2
2010-03-23 17:32:00	0.31	22.2
2010-03-23 17:33:00	0.31	22.2
2010-03-23 17:34:00	0.31	22.2
2010-03-23 17:35:00	0.31	22.2
2010-03-23 17:36:00	0.31	22.2
2010-03-23 17:37:00	0.31	22.2
2010-03-23 17:38:00	0.31	22.1
2010-03-23 17:39:00	0.31	22.1
2010-03-23 17:40:00	0.31	22.1
2010-03-23 17:41:00	0.31	22.1
2010-03-23 17:42:00	0.31	22
2010-03-23 17:43:00	0.31	22.1
2010-03-23 17:44:00	0.31	22
2010-03-23 17:45:00	0.31	22
2010-03-23 17:46:00	0.32	22
2010-03-23 17:47:00	0.31	22
2010-03-23 17:48:00	0.32	22
2010-03-23 17:49:00	0.32	22
2010-03-23 17:50:00	0.32	22
2010-03-23 17:51:00	0.32	21.9
2010-03-23 17:52:00	0.32	21.9
2010-03-23 17:53:00	0.32	21.9
2010-03-23 17:54:00	0.32	21.9
2010-03-23 17:55:00	0.32	21.9
2010-03-23 17:56:00	0.32	21.9
2010-03-23 17:57:00	0.32	21.9
2010-03-23 17:58:00	0.32	21.8
2010-03-23 17:59:00	0.32	21.8
2010-03-23 18:00:00	0.32	21.8
2010-03-23 18:01:00	0.32	21.8
2010-03-23 18:02:00	0.32	21.8
2010-03-23 18:03:00	0.32	21.8
2010-03-23 18:04:00	0.32	21.8
2010-03-23 18:05:00	0.32	21.7
2010-03-23 18:06:00	0.32	21.7
2010-03-23 18:07:00	0.32	21.7
2010-03-23 18:08:00	0.32	21.7
2010-03-23 18:09:00	0.32	21.7
2010-03-23 18:10:00	0.32	21.7
2010-03-23 18:11:00	0.32	21.7
2010-03-23 18:12:00	0.32	21.7
2010-03-23 18:13:00	0.32	21.7
2010-03-23 18:14:00	0.33	21.6
2010-03-23 18:15:00	0.33	21.6
2010-03-23 18:16:00	0.33	21.6
2010-03-23 18:17:00	0.32	21.6
2010-03-23 18:18:00	0.33	21.6
2010-03-23 18:19:00	0.33	21.6
2010-03-23 18:20:00	0.33	21.6
2010-03-23 18:21:00	0.33	21.6
2010-03-23 18:22:00	0.33	21.6
2010-03-23 18:23:00	0.33	21.6
2010-03-23 18:24:00	0.33	21.6
2010-03-23 18:25:00	0.33	21.6
2010-03-23 18:26:00	0.33	21.6
2010-03-23 18:27:00	0.33	21.6
2010-03-23 18:28:00	0.33	21.6
2010-03-23 18:29:00	0.33	21.6
2010-03-23 18:30:00	0.33	21.6
2010-03-23 18:31:00	0.33	21.6
2010-03-23 18:32:00	0.33	21.6
2010-03-23 18:33:00	0.33	21.6
2010-03-23 18:34:00	0.33	21.5
2010-03-23 18:35:00	0.33	21.5
2010-03-23 18:36:00	0.33	21.6
2010-03-23 18:37:00	0.33	21.5
2010-03-23 18:38:00	0.33	21.5
2010-03-23 18:39:00	0.33	21.5
2010-03-23 18:40:00	0.33	21.5
2010-03-23 18:41:00	0.33	21.5
2010-03-23 18:42:00	0.33	21.5
2010-03-23 18:43:00	0.33	21.5
2010-03-23 18:44:00	0.33	21.5
2010-03-23 18:45:00	0.33	21.5
2010-03-23 18:46:00	0.33	21.5
2010-03-23 18:47:00	0.33	21.5
2010-03-23 18:48:00	0.33	21.5
2010-03-23 18:49:00	0.33	21.5
2010-03-23 18:50:00	0.33	21.5
2010-03-23 18:51:00	0.33	21.5
2010-03-23 18:52:00	0.33	21.5
2010-03-23 18:53:00	0.33	21.5
2010-03-23 18:54:00	0.33	21.5
2010-03-23 18:55:00	0.33	21.5
2010-03-23 18:56:00	0.33	21.5
2010-03-23 18:57:00	0.33	21.5
2010-03-23 18:58:00	0.33	21.4
2010-03-23 18:59:00	0.33	21.5
2010-03-23 19:00:00	0.33	21.4
2010-03-23 19:01:00	0.33	21.5
2010-03-23 19:02:00	0.34	21.5
2010-03-23 19:03:00	0.33	21.4
2010-03-23 19:04:00	0.34	21.4
2010-03-23 19:05:00	0.34	21.4
2010-03-23 19:06:00	0.34	21.4
2010-03-23 19:07:00	0.34	21.4
2010-03-23 19:08:00	0.34	21.4
2010-03-23 19:09:00	0.34	21.4
2010-03-23 19:10:00	0.34	21.4
2010-03-23 19:11:00	0.34	21.4
2010-03-23 19:12:00	0.34	21.4
2010-03-23 19:13:00	0.34	21.4
2010-03-23 19:14:00	0.34	21.4
2010-03-23 19:15:00	0.34	21.4
2010-03-23 19:16:00	0.34	21.4
2010-03-23 19:17:00	0.34	21.4
2010-03-23 19:18:00	0.34	21.4
2010-03-23 19:19:00	0.34	21.4
2010-03-23 19:20:00	0.34	21.4
2010-03-23 19:21:00	0.34	21.4
2010-03-23 19:22:00	0.34	21.4
2010-03-23 19:23:00	0.34	21.4
2010-03-23 19:24:00	0.34	21.4
2010-03-23 19:25:00	0.34	21.4
2010-03-23 19:26:00	0.34	21.4
2010-03-23 19:27:00	0.34	21.4
2010-03-23 19:28:00	0.34	21.4
2010-03-23 19:29:00	0.34	21.4
2010-03-23 19:30:00	0.34	21.4
2010-03-23 19:31:00	0.34	21.4
2010-03-23 19:32:00	0.34	21.3
2010-03-23 19:33:00	0.34	21.3
2010-03-23 19:34:00	0.34	21.3
2010-03-23 19:35:00	0.34	21.3
2010-03-23 19:36:00	0.34	21.3
2010-03-23 19:37:00	0.34	21.3
2010-03-23 19:38:00	0.34	21.3
2010-03-23 19:39:00	0.34	21.3
2010-03-23 19:40:00	0.34	21.3
2010-03-23 19:41:00	0.34	21.3
2010-03-23 19:42:00	0.34	21.3
2010-03-23 19:43:00	0.34	21.3
2010-03-23 19:44:00	0.34	21.3
2010-03-23 19:45:00	0.34	21.3
2010-03-23 19:46:00	0.34	21.3
2010-03-23 19:47:00	0.34	21.3
2010-03-23 19:48:00	0.34	21.3
2010-03-23 19:49:00	0.34	21.3
2010-03-23 19:50:00	0.34	21.3
2010-03-23 19:51:00	0.34	21.3
2010-03-23 19:52:00	0.34	21.3
2010-03-23 19:53:00	0.34	21.3
2010-03-23 19:54:00	0.34	21.3
2010-03-23 19:55:00	0.34	21.3
2010-03-23 19:56:00	0.34	21.3
2010-03-23 19:57:00	0.34	21.3
2010-03-23 19:58:00	0.34	21.3
2010-03-23 19:59:00	0.34	21.3
2010-03-23 20:00:00	0.34	21.3
2010-03-23 20:01:00	0.34	21.3
2010-03-23 20:02:00	0.34	21.3
2010-03-23 20:03:00	0.34	21.3
2010-03-23 20:04:00	0.34	21.3
2010-03-23 20:05:00	0.34	21.3
2010-03-23 20:06:00	0.34	21.3
2010-03-23 20:07:00	0.34	21.3
2010-03-23 20:08:00	0.34	21.3
2010-03-23 20:09:00	0.34	21.3
2010-03-23 20:10:00	0.34	21.3
2010-03-23 20:11:00	0.34	21.3
2010-03-23 20:12:00	0.34	21.3
2010-03-23 20:13:00	0.34	21.3
2010-03-23 20:14:00	0.34	21.3
2010-03-23 20:15:00	0.34	21.2
2010-03-23 20:16:00	0.34	21.3
2010-03-23 20:17:00	0.34	21.2
2010-03-23 20:18:00	0.34	21.2
2010-03-23 20:19:00	0.34	21.2
2010-03-23 20:20:00	0.34	21.2
2010-03-23 20:21:00	0.34	21.2
2010-03-23 20:22:00	0.34	21.2
2010-03-23 20:23:00	0.34	21.2
2010-03-23 20:24:00	0.34	21.3
2010-03-23 20:25:00	0.34	21.2
2010-03-23 20:26:00	0.34	21.2
2010-03-23 20:27:00	0.34	21.2
2010-03-23 20:28:00	0.34	21.2
2010-03-23 20:29:00	0.34	21.2
2010-03-23 20:30:00	0.34	21.2
2010-03-23 20:31:00	0.34	21.2
2010-03-23 20:32:00	0.34	21.2
2010-03-23 20:33:00	0.34	21.2
2010-03-23 20:34:00	0.34	21.2
2010-03-23 20:35:00	0.34	21.2
2010-03-23 20:36:00	0.34	21.2
2010-03-23 20:37:00	0.34	21.2
2010-03-23 20:38:00	0.34	21.2
2010-03-23 20:39:00	0.34	21.2
2010-03-23 20:40:00	0.34	21.2
2010-03-23 20:41:00	0.34	21.2
2010-03-23 20:42:00	0.34	21.2
2010-03-23 20:43:00	0.34	21.2
2010-03-23 20:44:00	0.34	21.2
2010-03-23 20:45:00	0.34	21.2
2010-03-23 20:46:00	0.34	21.2
2010-03-23 20:47:00	0.34	21.2
2010-03-23 20:48:00	0.35	21.2
2010-03-23 20:49:00	0.35	21.2
2010-03-23 20:50:00	0.34	21.2
2010-03-23 20:51:00	0.35	21.2
2010-03-23 20:52:00	0.35	21.2
2010-03-23 20:53:00	0.34	21.2
2010-03-23 20:54:00	0.34	21.2
2010-03-23 20:55:00	0.35	21.2
2010-03-23 20:56:00	0.35	21.2
2010-03-23 20:57:00	0.35	21.2
2010-03-23 20:58:00	0.35	21.2
2010-03-23 20:59:00	0.34	21.2
2010-03-23 21:00:00	0.35	21.2
2010-03-23 21:01:00	0.35	21.2
2010-03-23 21:02:00	0.35	21.2
2010-03-23 21:03:00	0.35	21.2
2010-03-23 21:04:00	0.35	21.2
2010-03-23 21:05:00	0.35	21.2
2010-03-23 21:06:00	0.35	21.2
2010-03-23 21:07:00	0.35	21.2
2010-03-23 21:08:00	0.35	21.2
2010-03-23 21:09:00	0.35	21.2
2010-03-23 21:10:00	0.35	21.2
2010-03-23 21:11:00	0.35	21.2
2010-03-23 21:12:00	0.34	21.2
2010-03-23 21:13:00	0.35	21.2
2010-03-23 21:14:00	0.35	21.2
2010-03-23 21:15:00	0.35	21.2
2010-03-23 21:16:00	0.35	21.2
2010-03-23 21:17:00	0.35	21.2
2010-03-23 21:18:00	0.35	21.2
2010-03-23 21:19:00	0.35	21.2
2010-03-23 21:20:00	0.35	21.2
2010-03-23 21:21:00	0.35	21.2
2010-03-23 21:22:00	0.35	21.2
2010-03-23 21:23:00	0.35	21.2
2010-03-23 21:24:00	0.35	21.2
2010-03-23 21:25:00	0.35	21.2
2010-03-23 21:26:00	0.35	21.2
2010-03-23 21:27:00	0.35	21.2
2010-03-23 21:28:00	0.35	21.2
2010-03-23 21:29:00	0.35	21.2
2010-03-23 21:30:00	0.35	21.2
2010-03-23 21:31:00	0.35	21.2
2010-03-23 21:32:00	0.35	21.2
2010-03-23 21:33:00	0.35	21.2
2010-03-23 21:34:00	0.35	21.2
2010-03-23 21:35:00	0.35	21.2
2010-03-23 21:36:00	0.35	21.2
2010-03-23 21:37:00	0.35	21.2
2010-03-23 21:38:00	0.35	21.2
2010-03-23 21:39:00	0.35	21.2
2010-03-23 21:40:00	0.35	21.2
2010-03-23 21:41:00	0.35	21.2
2010-03-23 21:42:00	0.35	21.2
2010-03-23 21:43:00	0.35	21.2
2010-03-23 21:44:00	0.35	21.2
2010-03-23 21:45:00	0.35	21.2
2010-03-23 21:46:00	0.35	21.2
2010-03-23 21:47:00	0.35	21.2
2010-03-23 21:48:00	0.35	21.2
2010-03-23 21:49:00	0.35	21.2
2010-03-23 21:50:00	0.35	21.2
2010-03-23 21:51:00	0.35	21.2
2010-03-23 21:52:00	0.35	21.2
2010-03-23 21:53:00	0.35	21.2
2010-03-23 21:54:00	0.35	21.2
2010-03-23 21:55:00	0.35	21.2
2010-03-23 21:56:00	0.35	21.2
2010-03-23 21:57:00	0.35	21.2
2010-03-23 21:58:00	0.35	21.2
2010-03-23 21:59:00	0.35	21.2
2010-03-23 22:00:00	0.35	21.2
2010-03-23 22:01:00	0.35	21.2
2010-03-23 22:02:00	0.35	21.2
2010-03-23 22:03:00	0.35	21.2
2010-03-23 22:04:00	0.35	21.2
2010-03-23 22:05:00	0.35	21.2
2010-03-23 22:06:00	0.35	21.2
2010-03-23 22:07:00	0.35	21.2
2010-03-23 22:08:00	0.35	21.2
2010-03-23 22:09:00	0.35	21.2
2010-03-23 22:10:00	0.35	21.2
2010-03-23 22:11:00	0.35	21.2
2010-03-23 22:12:00	0.35	21.2
2010-03-23 22:13:00	0.35	21.2
2010-03-23 22:14:00	0.35	21.2
2010-03-23 22:15:00	0.35	21.2
2010-03-23 22:16:00	0.35	21.2
2010-03-23 22:17:00	0.35	21.2
2010-03-23 22:18:00	0.35	21.2
2010-03-23 22:19:00	0.35	21.2
2010-03-23 22:20:00	0.35	21.2
2010-03-23 22:21:00	0.35	21.2
2010-03-23 22:22:00	0.35	21.2
2010-03-23 22:23:00	0.35	21.2
2010-03-23 22:24:00	0.35	21.2
2010-03-23 22:25:00	0.35	21.2
2010-03-23 22:26:00	0.35	21.2
2010-03-23 22:27:00	0.35	21.2
2010-03-23 22:28:00	0.35	21.2
2010-03-23 22:29:00	0.35	21.2
2010-03-23 22:30:00	0.35	21.2
2010-03-23 22:31:00	0.35	21.2
2010-03-23 22:32:00	0.35	21.2
2010-03-23 22:33:00	0.35	21.2
2010-03-23 22:34:00	0.35	21.2
2010-03-23 22:35:00	0.35	21.2
2010-03-23 22:36:00	0.35	21.2
2010-03-23 22:37:00	0.35	21.2
2010-03-23 22:38:00	0.35	21.2
2010-03-23 22:39:00	0.35	21.2
2010-03-23 22:40:00	0.35	21.2
2010-03-23 22:41:00	0.35	21.2
2010-03-23 22:42:00	0.35	21.2
2010-03-23 22:43:00	0.35	21.2
2010-03-23 22:44:00	0.35	21.2
2010-03-23 22:45:00	0.35	21.2
2010-03-23 22:46:00	0.35	21.1
2010-03-23 22:47:00	0.35	21.1
2010-03-23 22:48:00	0.35	21.1
2010-03-23 22:49:00	0.35	21.1
2010-03-23 22:50:00	0.35	21.1
2010-03-23 22:51:00	0.35	21.2
2010-03-23 22:52:00	0.35	21.2
2010-03-23 22:53:00	0.35	21.1
2010-03-23 22:54:00	0.35	21.1
2010-03-23 22:55:00	0.35	21.1
2010-03-23 22:56:00	0.35	21.1
2010-03-23 22:57:00	0.35	21.1
2010-03-23 22:58:00	0.35	21.1
2010-03-23 22:59:00	0.35	21.1
2010-03-23 23:00:00	0.35	21.1
2010-03-23 23:01:00	0.35	21.1
2010-03-23 23:02:00	0.35	21.1
2010-03-23 23:03:00	0.35	21.1
2010-03-23 23:04:00	0.35	21.1
2010-03-23 23:05:00	0.35	21.1
2010-03-23 23:06:00	0.35	21.2
2010-03-23 23:07:00	0.35	21.1
2010-03-23 23:08:00	0.35	21.1
2010-03-23 23:09:00	0.35	21.1
2010-03-23 23:10:00	0.35	21.1
2010-03-23 23:11:00	0.35	21.1
2010-03-23 23:12:00	0.35	21.2
2010-03-23 23:13:00	0.35	21.1
2010-03-23 23:14:00	0.35	21.1
2010-03-23 23:15:00	0.35	21.1
2010-03-23 23:16:00	0.35	21.1
2010-03-23 23:17:00	0.35	21.1
2010-03-23 23:18:00	0.35	21.1
2010-03-23 23:19:00	0.35	21.1
2010-03-23 23:20:00	0.35	21.1
2010-03-23 23:21:00	0.35	21.1
2010-03-23 23:22:00	0.35	21.1
2010-03-23 23:23:00	0.35	21.1
2010-03-23 23:24:00	0.35	21.1
2010-03-23 23:25:00	0.35	21.1
2010-03-23 23:26:00	0.35	21.1
2010-03-23 23:27:00	0.35	21.1
2010-03-23 23:28:00	0.35	21.1
2010-03-23 23:29:00	0.35	21.1
2010-03-23 23:30:00	0.35	21.1
2010-03-23 23:31:00	0.35	21.1
2010-03-23 23:32:00	0.35	21.1
2010-03-23 23:33:00	0.35	21.1
2010-03-23 23:34:00	0.35	21.1
2010-03-23 23:35:00	0.35	21.1
2010-03-23 23:36:00	0.35	21.1
2010-03-23 23:37:00	0.35	21.1
2010-03-23 23:38:00	0.35	21.1
2010-03-23 23:39:00	0.35	21.1
2010-03-23 23:40:00	0.35	21.1
2010-03-23 23:41:00	0.35	21.1
2010-03-23 23:42:00	0.35	21.1
2010-03-23 23:43:00	0.35	21.1
2010-03-23 23:44:00	0.35	21.1
2010-03-23 23:45:00	0.35	21.1
2010-03-23 23:46:00	0.35	21.1
2010-03-23 23:47:00	0.35	21.1
2010-03-23 23:48:00	0.35	21.1
2010-03-23 23:49:00	0.35	21.1
2010-03-23 23:50:00	0.35	21.1
2010-03-23 23:51:00	0.35	21.1
2010-03-23 23:52:00	0.35	21.1
2010-03-23 23:53:00	0.35	21.1
2010-03-23 23:54:00	0.35	21.1
2010-03-23 23:55:00	0.35	21.1
2010-03-23 23:56:00	0.35	21.1
2010-03-23 23:57:00	0.35	21.1
2010-03-23 23:58:00	0.35	21.1
2010-03-23 23:59:00	0.35	21.1
2010-03-24	0.35	21.1
2010-03-24 00:01:00	0.35	21.1
2010-03-24 00:02:00	0.35	21.1
2010-03-24 00:03:00	0.35	21.1
2010-03-24 00:04:00	0.35	21.1
2010-03-24 00:05:00	0.35	21.1
2010-03-24 00:06:00	0.35	21.1
2010-03-24 00:07:00	0.35	21.1
2010-03-24 00:08:00	0.35	21.1
2010-03-24 00:09:00	0.35	21.1
2010-03-24 00:10:00	0.35	21.1
2010-03-24 00:11:00	0.35	21.1
2010-03-24 00:12:00	0.35	21.1
2010-03-24 00:13:00	0.35	21.1
2010-03-24 00:14:00	0.35	21.1
2010-03-24 00:15:00	0.35	21.1
2010-03-24 00:16:00	0.35	21.1
2010-03-24 00:17:00	0.35	21.1
2010-03-24 00:18:00	0.35	21.1
2010-03-24 00:19:00	0.35	21.1
2010-03-24 00:20:00	0.35	21.1
2010-03-24 00:21:00	0.35	21.1
2010-03-24 00:22:00	0.35	21.1
2010-03-24 00:23:00	0.35	21.1
2010-03-24 00:24:00	0.35	21
2010-03-24 00:25:00	0.35	21.1
2010-03-24 00:26:00	0.35	21.1
2010-03-24 00:27:00	0.35	21.1
2010-03-24 00:28:00	0.35	21
2010-03-24 00:29:00	0.35	21.1
2010-03-24 00:30:00	0.35	21.1
2010-03-24 00:31:00	0.35	21.1
2010-03-24 00:32:00	0.35	21.1
2010-03-24 00:33:00	0.35	21.1
2010-03-24 00:34:00	0.35	21.1
2010-03-24 00:35:00	0.35	21.1
2010-03-24 00:36:00	0.35	21.1
2010-03-24 00:37:00	0.35	21
2010-03-24 00:38:00	0.35	21
2010-03-24 00:39:00	0.35	21.1
2010-03-24 00:40:00	0.35	21.1
2010-03-24 00:41:00	0.35	21.1
2010-03-24 00:42:00	0.35	21
2010-03-24 00:43:00	0.35	21
2010-03-24 00:44:00	0.35	21.1
2010-03-24 00:45:00	0.35	21.1
2010-03-24 00:46:00	0.35	21.1
2010-03-24 00:47:00	0.35	21.1
2010-03-24 00:48:00	0.35	21.1
2010-03-24 00:49:00	0.35	21.1
2010-03-24 00:50:00	0.35	21.1
2010-03-24 00:51:00	0.35	21.1
2010-03-24 00:52:00	0.35	21.1
2010-03-24 00:53:00	0.35	21.1
2010-03-24 00:54:00	0.35	21.1
2010-03-24 00:55:00	0.35	21.1
2010-03-24 00:56:00	0.35	21.1
2010-03-24 00:57:00	0.35	21.1
2010-03-24 00:58:00	0.35	21
2010-03-24 00:59:00	0.35	21
2010-03-24 01:00:00	0.35	21
2010-03-24 01:01:00	0.35	21.1
2010-03-24 01:02:00	0.35	21
2010-03-24 01:03:00	0.35	21.1
2010-03-24 01:04:00	0.35	21.1
2010-03-24 01:05:00	0.35	21
2010-03-24 01:06:00	0.35	21.1
2010-03-24 01:07:00	0.35	21
2010-03-24 01:08:00	0.35	21
2010-03-24 01:09:00	0.35	21
2010-03-24 01:10:00	0.35	21
2010-03-24 01:11:00	0.35	21
2010-03-24 01:12:00	0.35	21
2010-03-24 01:13:00	0.35	21
2010-03-24 01:14:00	0.35	21
2010-03-24 01:15:00	0.35	21.1
2010-03-24 01:16:00	0.35	21.1
2010-03-24 01:17:00	0.35	21
2010-03-24 01:18:00	0.35	21
2010-03-24 01:19:00	0.35	21
2010-03-24 01:20:00	0.35	21.1
2010-03-24 01:21:00	0.35	21.1
2010-03-24 01:22:00	0.35	21
2010-03-24 01:23:00	0.35	21
2010-03-24 01:24:00	0.35	21.1
2010-03-24 01:25:00	0.35	21
2010-03-24 01:26:00	0.35	21
2010-03-24 01:27:00	0.35	21
2010-03-24 01:28:00	0.35	21
2010-03-24 01:29:00	0.35	21
2010-03-24 01:30:00	0.35	21
2010-03-24 01:31:00	0.35	21
2010-03-24 01:32:00	0.35	21
2010-03-24 01:33:00	0.35	21
2010-03-24 01:34:00	0.35	21
2010-03-24 01:35:00	0.35	21
2010-03-24 01:36:00	0.35	21
2010-03-24 01:37:00	0.35	21
2010-03-24 01:38:00	0.35	21.1
2010-03-24 01:39:00	0.35	21
2010-03-24 01:40:00	0.35	21
2010-03-24 01:41:00	0.35	21
2010-03-24 01:42:00	0.35	21
2010-03-24 01:43:00	0.35	21
2010-03-24 01:44:00	0.35	21
2010-03-24 01:45:00	0.35	21
2010-03-24 01:46:00	0.35	21
2010-03-24 01:47:00	0.35	21
2010-03-24 01:48:00	0.35	21
2010-03-24 01:49:00	0.35	21
2010-03-24 01:50:00	0.35	21
2010-03-24 01:51:00	0.35	21
2010-03-24 01:52:00	0.35	21.1
2010-03-24 01:53:00	0.35	21
2010-03-24 01:54:00	0.35	21
2010-03-24 01:55:00	0.35	21
2010-03-24 01:56:00	0.35	21
2010-03-24 01:57:00	0.35	21
2010-03-24 01:58:00	0.35	21
2010-03-24 01:59:00	0.35	21.1
2010-03-24 02:00:00	0.35	21
2010-03-24 02:01:00	0.35	21
2010-03-24 02:02:00	0.35	21
2010-03-24 02:03:00	0.35	21
2010-03-24 02:04:00	0.35	21
2010-03-24 02:05:00	0.35	21
2010-03-24 02:06:00	0.35	21
2010-03-24 02:07:00	0.35	21
2010-03-24 02:08:00	0.35	21
2010-03-24 02:09:00	0.35	21
2010-03-24 02:10:00	0.35	21
2010-03-24 02:11:00	0.35	21
2010-03-24 02:12:00	0.35	21
2010-03-24 02:13:00	0.35	21
2010-03-24 02:14:00	0.35	21
2010-03-24 02:15:00	0.35	21
2010-03-24 02:16:00	0.35	21
2010-03-24 02:17:00	0.35	21
2010-03-24 02:18:00	0.35	21
2010-03-24 02:19:00	0.35	21
2010-03-24 02:20:00	0.35	21
2010-03-24 02:21:00	0.35	21
2010-03-24 02:22:00	0.35	21
2010-03-24 02:23:00	0.35	21
2010-03-24 02:24:00	0.35	21
2010-03-24 02:25:00	0.35	21
2010-03-24 02:26:00	0.35	21
2010-03-24 02:27:00	0.35	21
2010-03-24 02:28:00	0.35	21
2010-03-24 02:29:00	0.35	21
2010-03-24 02:30:00	0.35	21
2010-03-24 02:31:00	0.35	21
2010-03-24 02:32:00	0.35	21
2010-03-24 02:33:00	0.35	21
2010-03-24 02:34:00	0.35	21
2010-03-24 02:35:00	0.35	21
2010-03-24 02:36:00	0.35	21
2010-03-24 02:37:00	0.35	21
2010-03-24 02:38:00	0.35	21
2010-03-24 02:39:00	0.35	21
2010-03-24 02:40:00	0.35	21
2010-03-24 02:41:00	0.35	21
2010-03-24 02:42:00	0.35	21
2010-03-24 02:43:00	0.35	21
2010-03-24 02:44:00	0.35	21
2010-03-24 02:45:00	0.35	21
2010-03-24 02:46:00	0.35	21
2010-03-24 02:47:00	0.35	21
2010-03-24 02:48:00	0.35	21
2010-03-24 02:49:00	0.35	21
2010-03-24 02:50:00	0.35	21
2010-03-24 02:51:00	0.35	21
2010-03-24 02:52:00	0.35	21
2010-03-24 02:53:00	0.35	21
2010-03-24 02:54:00	0.35	21
2010-03-24 02:55:00	0.35	21
2010-03-24 02:56:00	0.35	21
2010-03-24 02:57:00	0.35	21
2010-03-24 02:58:00	0.35	21
2010-03-24 02:59:00	0.35	21
2010-03-24 03:00:00	0.35	21
2010-03-24 03:01:00	0.35	21
2010-03-24 03:02:00	0.35	21
2010-03-24 03:03:00	0.35	21
2010-03-24 03:04:00	0.35	21
2010-03-24 03:05:00	0.35	21
2010-03-24 03:06:00	0.35	21
2010-03-24 03:07:00	0.35	21
2010-03-24 03:08:00	0.35	21
2010-03-24 03:09:00	0.35	21
2010-03-24 03:10:00	0.35	21
2010-03-24 03:11:00	0.35	21
2010-03-24 03:12:00	0.35	21
2010-03-24 03:13:00	0.35	21
2010-03-24 03:14:00	0.35	21
2010-03-24 03:15:00	0.35	21
2010-03-24 03:16:00	0.35	21
2010-03-24 03:17:00	0.35	21
2010-03-24 03:18:00	0.35	21
2010-03-24 03:19:00	0.35	21
2010-03-24 03:20:00	0.35	21
2010-03-24 03:21:00	0.35	21
2010-03-24 03:22:00	0.35	21
2010-03-24 03:23:00	0.35	21
2010-03-24 03:24:00	0.35	21
2010-03-24 03:25:00	0.35	21
2010-03-24 03:26:00	0.35	21
2010-03-24 03:27:00	0.35	21
2010-03-24 03:28:00	0.35	21
2010-03-24 03:29:00	0.35	21
2010-03-24 03:30:00	0.35	21
2010-03-24 03:31:00	0.35	21
2010-03-24 03:32:00	0.35	21
2010-03-24 03:33:00	0.35	21
2010-03-24 03:34:00	0.35	21
2010-03-24 03:35:00	0.35	21
2010-03-24 03:36:00	0.35	21
2010-03-24 03:37:00	0.35	21
2010-03-24 03:38:00	0.35	21
2010-03-24 03:39:00	0.35	21
2010-03-24 03:40:00	0.35	21
2010-03-24 03:41:00	0.35	21
2010-03-24 03:42:00	0.35	21
2010-03-24 03:43:00	0.35	21
2010-03-24 03:44:00	0.35	21
2010-03-24 03:45:00	0.35	21
2010-03-24 03:46:00	0.35	21
2010-03-24 03:47:00	0.35	21
2010-03-24 03:48:00	0.35	21
2010-03-24 03:49:00	0.35	21
2010-03-24 03:50:00	0.35	21
2010-03-24 03:51:00	0.35	21
2010-03-24 03:52:00	0.35	21
2010-03-24 03:53:00	0.35	21
2010-03-24 03:54:00	0.35	21
2010-03-24 03:55:00	0.35	21
2010-03-24 03:56:00	0.35	21
2010-03-24 03:57:00	0.35	21
2010-03-24 03:58:00	0.35	21
2010-03-24 03:59:00	0.35	21
2010-03-24 04:00:00	0.35	21
2010-03-24 04:01:00	0.35	21
2010-03-24 04:02:00	0.35	21
2010-03-24 04:03:00	0.35	21
2010-03-24 04:04:00	0.35	21
2010-03-24 04:05:00	0.36	21
2010-03-24 04:06:00	0.35	21
2010-03-24 04:07:00	0.35	21
2010-03-24 04:08:00	0.36	21
2010-03-24 04:09:00	0.35	21
2010-03-24 04:10:00	0.35	21
2010-03-24 04:11:00	0.36	21
2010-03-24 04:12:00	0.35	21
2010-03-24 04:13:00	0.36	21
2010-03-24 04:14:00	0.36	21
2010-03-24 04:15:00	0.36	21
2010-03-24 04:16:00	0.36	21
2010-03-24 04:17:00	0.36	21
2010-03-24 04:18:00	0.36	21
2010-03-24 04:19:00	0.36	21
2010-03-24 04:20:00	0.36	21
2010-03-24 04:21:00	0.36	21
2010-03-24 04:22:00	0.36	21
2010-03-24 04:23:00	0.36	21
2010-03-24 04:24:00	0.36	21
2010-03-24 04:25:00	0.36	21
2010-03-24 04:26:00	0.36	21
2010-03-24 04:27:00	0.36	21
2010-03-24 04:28:00	0.36	21
2010-03-24 04:29:00	0.36	21
2010-03-24 04:30:00	0.36	21
2010-03-24 04:31:00	0.36	21
2010-03-24 04:32:00	0.36	21
2010-03-24 04:33:00	0.36	21
2010-03-24 04:34:00	0.36	21
2010-03-24 04:35:00	0.36	21
2010-03-24 04:36:00	0.36	21
2010-03-24 04:37:00	0.36	21
2010-03-24 04:38:00	0.36	21
2010-03-24 04:39:00	0.36	21
2010-03-24 04:40:00	0.36	21
2010-03-24 04:41:00	0.36	21
2010-03-24 04:42:00	0.36	21
2010-03-24 04:43:00	0.36	21
2010-03-24 04:44:00	0.36	21
2010-03-24 04:45:00	0.36	21
2010-03-24 04:46:00	0.36	21
2010-03-24 04:47:00	0.36	21
2010-03-24 04:48:00	0.36	21
2010-03-24 04:49:00	0.36	21
2010-03-24 04:50:00	0.36	21
2010-03-24 04:51:00	0.36	21
2010-03-24 04:52:00	0.36	21
2010-03-24 04:53:00	0.36	21
2010-03-24 04:54:00	0.36	21
2010-03-24 04:55:00	0.36	21
2010-03-24 04:56:00	0.36	21
2010-03-24 04:57:00	0.36	21
2010-03-24 04:58:00	0.36	21
2010-03-24 04:59:00	0.36	21
2010-03-24 05:00:00	0.36	21
2010-03-24 05:01:00	0.36	21
2010-03-24 05:02:00	0.36	21
2010-03-24 05:03:00	0.36	21
2010-03-24 05:04:00	0.36	21
2010-03-24 05:05:00	0.36	21
2010-03-24 05:06:00	0.36	21
2010-03-24 05:07:00	0.36	21
2010-03-24 05:08:00	0.36	21
2010-03-24 05:09:00	0.36	21
2010-03-24 05:10:00	0.36	21
2010-03-24 05:11:00	0.36	21
2010-03-24 05:12:00	0.36	21
2010-03-24 05:13:00	0.36	21
2010-03-24 05:14:00	0.36	21
2010-03-24 05:15:00	0.36	21
2010-03-24 05:16:00	0.36	21
2010-03-24 05:17:00	0.37	21
2010-03-24 05:18:00	0.36	21
2010-03-24 05:19:00	0.36	21
2010-03-24 05:20:00	0.37	21
2010-03-24 05:21:00	0.37	21
2010-03-24 05:22:00	0.37	21
2010-03-24 05:23:00	0.37	21
2010-03-24 05:24:00	0.37	21
2010-03-24 05:25:00	0.37	21
2010-03-24 05:26:00	0.37	21
2010-03-24 05:27:00	0.37	21
2010-03-24 05:28:00	0.37	21
2010-03-24 05:29:00	0.37	21
2010-03-24 05:30:00	0.37	21
2010-03-24 05:31:00	0.37	21
2010-03-24 05:32:00	0.37	21
2010-03-24 05:33:00	0.37	21
2010-03-24 05:34:00	0.37	21
2010-03-24 05:35:00	0.37	21
2010-03-24 05:36:00	0.37	21
2010-03-24 05:37:00	0.37	21
2010-03-24 05:38:00	0.37	21
2010-03-24 05:39:00	0.37	21
2010-03-24 05:40:00	0.37	21
2010-03-24 05:41:00	0.37	21
2010-03-24 05:42:00	0.37	21
2010-03-24 05:43:00	0.37	21
2010-03-24 05:44:00	0.37	21
2010-03-24 05:45:00	0.37	21
2010-03-24 05:46:00	0.37	21
2010-03-24 05:47:00	0.37	21
2010-03-24 05:48:00	0.37	21
2010-03-24 05:49:00	0.37	21
2010-03-24 05:50:00	0.37	21
2010-03-24 05:51:00	0.37	21
2010-03-24 05:52:00	0.37	21
2010-03-24 05:53:00	0.37	21
2010-03-24 05:54:00	0.37	21
2010-03-24 05:55:00	0.37	21
2010-03-24 05:56:00	0.37	21
2010-03-24 05:57:00	0.37	21
2010-03-24 05:58:00	0.37	21
2010-03-24 05:59:00	0.37	21
2010-03-24 06:00:00	0.37	21
2010-03-24 06:01:00	0.37	21
2010-03-24 06:02:00	0.37	21
2010-03-24 06:03:00	0.37	21
2010-03-24 06:04:00	0.37	21
2010-03-24 06:05:00	0.37	21
2010-03-24 06:06:00	0.37	21
2010-03-24 06:07:00	0.37	21
2010-03-24 06:08:00	0.37	21
2010-03-24 06:09:00	0.37	21
2010-03-24 06:10:00	0.37	21
2010-03-24 06:11:00	0.37	21
2010-03-24 06:12:00	0.37	21
2010-03-24 06:13:00	0.37	21
2010-03-24 06:14:00	0.37	21
2010-03-24 06:15:00	0.37	21
2010-03-24 06:16:00	0.37	21
2010-03-24 06:17:00	0.37	21
2010-03-24 06:18:00	0.37	21
2010-03-24 06:19:00	0.37	21
2010-03-24 06:20:00	0.37	21
2010-03-24 06:21:00	0.37	21
2010-03-24 06:22:00	0.37	21
2010-03-24 06:23:00	0.37	21
2010-03-24 06:24:00	0.37	21
2010-03-24 06:25:00	0.37	21
2010-03-24 06:26:00	0.38	21
2010-03-24 06:27:00	0.37	21
2010-03-24 06:28:00	0.38	21
2010-03-24 06:29:00	0.37	21
2010-03-24 06:30:00	0.38	21
2010-03-24 06:31:00	0.38	21
2010-03-24 06:32:00	0.38	21
2010-03-24 06:33:00	0.38	21
2010-03-24 06:34:00	0.38	21
2010-03-24 06:35:00	0.38	21
2010-03-24 06:36:00	0.38	21
2010-03-24 06:37:00	0.38	21
2010-03-24 06:38:00	0.38	21
2010-03-24 06:39:00	0.38	21
2010-03-24 06:40:00	0.38	21
2010-03-24 06:41:00	0.38	21
2010-03-24 06:42:00	0.38	21
2010-03-24 06:43:00	0.38	21
2010-03-24 06:44:00	0.38	21
2010-03-24 06:45:00	0.38	21
2010-03-24 06:46:00	0.38	21
2010-03-24 06:47:00	0.38	21
2010-03-24 06:48:00	0.38	21
2010-03-24 06:49:00	0.38	21
2010-03-24 06:50:00	0.38	21
2010-03-24 06:51:00	0.39	21
2010-03-24 06:52:00	0.38	21
2010-03-24 06:53:00	0.38	21
2010-03-24 06:54:00	0.38	21
2010-03-24 06:55:00	0.38	21
2010-03-24 06:56:00	0.38	21
2010-03-24 06:57:00	0.39	21
2010-03-24 06:58:00	0.39	21
2010-03-24 06:59:00	0.39	21
2010-03-24 07:00:00	0.38	21
2010-03-24 07:01:00	0.39	21
2010-03-24 07:02:00	0.39	21
2010-03-24 07:03:00	0.39	21
2010-03-24 07:04:00	0.39	21
2010-03-24 07:05:00	0.39	21
2010-03-24 07:06:00	0.39	21
2010-03-24 07:07:00	0.39	21
2010-03-24 07:08:00	0.39	21
2010-03-24 07:09:00	0.39	21
2010-03-24 07:10:00	0.39	21
2010-03-24 07:11:00	0.39	21
2010-03-24 07:12:00	0.39	21
2010-03-24 07:13:00	0.39	21
2010-03-24 07:14:00	0.39	21
2010-03-24 07:15:00	0.39	21
2010-03-24 07:16:00	0.39	21
2010-03-24 07:17:00	0.39	21
2010-03-24 07:18:00	0.39	21
2010-03-24 07:19:00	0.39	21
2010-03-24 07:20:00	0.39	21
2010-03-24 07:21:00	0.39	21
2010-03-24 07:22:00	0.39	21
2010-03-24 07:23:00	0.39	21
2010-03-24 07:24:00	0.39	21
2010-03-24 07:25:00	0.39	21
2010-03-24 07:26:00	0.39	21
2010-03-24 07:27:00	0.39	21
2010-03-24 07:28:00	0.39	21
2010-03-24 07:29:00	0.39	21
2010-03-24 07:30:00	0.39	21
2010-03-24 07:31:00	0.39	21
2010-03-24 07:32:00	0.39	21
2010-03-24 07:33:00	0.39	21
2010-03-24 07:34:00	0.39	21
2010-03-24 07:35:00	0.39	21
2010-03-24 07:36:00	0.39	21
2010-03-24 07:37:00	0.39	21
2010-03-24 07:38:00	0.39	21
2010-03-24 07:39:00	0.39	21
2010-03-24 07:40:00	0.39	21
2010-03-24 07:41:00	0.39	21
2010-03-24 07:42:00	0.39	21
2010-03-24 07:43:00	0.39	21
2010-03-24 07:44:00	0.39	21
2010-03-24 07:45:00	0.39	21
2010-03-24 07:46:00	0.39	21
2010-03-24 07:47:00	0.39	21
2010-03-24 07:48:00	0.39	21
2010-03-24 07:49:00	0.39	21
2010-03-24 07:50:00	0.39	21
2010-03-24 07:51:00	0.39	21
2010-03-24 07:52:00	0.39	21
2010-03-24 07:53:00	0.39	21
2010-03-24 07:54:00	0.39	21
2010-03-24 07:55:00	0.39	21
2010-03-24 07:56:00	0.39	21
2010-03-24 07:57:00	0.39	21
2010-03-24 07:58:00	0.39	21
2010-03-24 07:59:00	0.39	21
2010-03-24 08:00:00	0.39	21
2010-03-24 08:01:00	0.39	21
2010-03-24 08:02:00	0.39	21
2010-03-24 08:03:00	0.39	21
2010-03-24 08:04:00	0.39	21
2010-03-24 08:05:00	0.39	21
2010-03-24 08:06:00	0.39	21
2010-03-24 08:07:00	0.39	21
2010-03-24 08:08:00	0.39	21
2010-03-24 08:09:00	0.39	21
2010-03-24 08:10:00	0.39	21
2010-03-24 08:11:00	0.39	21
2010-03-24 08:12:00	0.39	21
2010-03-24 08:13:00	0.39	21
2010-03-24 08:14:00	0.39	21
2010-03-24 08:15:00	0.39	21
2010-03-24 08:16:00	0.39	21
2010-03-24 08:17:00	0.39	21
2010-03-24 08:18:00	0.39	21
2010-03-24 08:19:00	0.39	21
2010-03-24 08:20:00	0.39	21
2010-03-24 08:21:00	0.39	21
2010-03-24 08:22:00	0.39	21
2010-03-24 08:23:00	0.39	21
2010-03-24 08:24:00	0.39	21
2010-03-24 08:25:00	0.39	21
2010-03-24 08:26:00	0.39	21
2010-03-24 08:27:00	0.39	21
2010-03-24 08:28:00	0.39	21
2010-03-24 08:29:00	0.39	21
2010-03-24 08:30:00	0.39	21
2010-03-24 08:31:00	0.39	21
2010-03-24 08:32:00	0.39	21
2010-03-24 08:33:00	0.39	21
2010-03-24 08:34:00	0.39	21
2010-03-24 08:35:00	0.39	21
2010-03-24 08:36:00	0.39	21
2010-03-24 08:37:00	0.39	21
2010-03-24 08:38:00	0.39	21
2010-03-24 08:39:00	0.39	21
2010-03-24 08:40:00	0.39	21
2010-03-24 08:41:00	0.39	21
2010-03-24 08:42:00	0.39	21
2010-03-24 08:43:00	0.39	21
2010-03-24 08:44:00	0.39	21
2010-03-24 08:45:00	0.39	21
2010-03-24 08:46:00	0.39	21
2010-03-24 08:47:00	0.39	21
2010-03-24 08:48:00	0.39	21
2010-03-24 08:49:00	0.39	21
2010-03-24 08:50:00	0.39	21
2010-03-24 08:51:00	0.39	21
2010-03-24 08:52:00	0.39	21
2010-03-24 08:53:00	0.4	21
2010-03-24 08:54:00	0.4	21
2010-03-24 08:55:00	0.4	21
2010-03-24 08:56:00	0.4	21
2010-03-24 08:57:00	0.39	21
2010-03-24 08:58:00	0.4	21
2010-03-24 08:59:00	0.4	21
2010-03-24 09:00:00	0.4	21
2010-03-24 09:01:00	0.4	21
2010-03-24 09:02:00	0.4	21
2010-03-24 09:03:00	0.39	21
2010-03-24 09:04:00	0.4	21
2010-03-24 09:05:00	0.4	21
2010-03-24 09:06:00	0.39	21
2010-03-24 09:07:00	0.4	21.1
2010-03-24 09:08:00	0.4	21.1
2010-03-24 09:09:00	0.4	21.1
2010-03-24 09:10:00	0.4	21.1
2010-03-24 09:11:00	0.4	21.1
2010-03-24 09:12:00	0.4	21.1
2010-03-24 09:13:00	0.4	21.2
2010-03-24 09:14:00	0.4	21.2
2010-03-24 09:15:00	0.4	21.2
2010-03-24 09:16:00	0.4	21.2
2010-03-24 09:17:00	0.4	21.2
2010-03-24 09:18:00	0.4	21.2
2010-03-24 09:19:00	0.39	21.2
2010-03-24 09:20:00	0.4	21.2
2010-03-24 09:21:00	0.39	21.2
2010-03-24 09:22:00	0.4	21.3
2010-03-24 09:23:00	0.39	21.3
2010-03-24 09:24:00	0.39	21.3
2010-03-24 09:25:00	0.39	21.3
2010-03-24 09:26:00	0.39	21.3
2010-03-24 09:27:00	0.4	21.3
2010-03-24 09:28:00	0.39	21.3
2010-03-24 09:29:00	0.39	21.4
2010-03-24 09:30:00	0.39	21.4
2010-03-24 09:31:00	0.39	21.4
2010-03-24 09:32:00	0.39	21.4
2010-03-24 09:33:00	0.39	21.4
2010-03-24 09:34:00	0.39	21.4
2010-03-24 09:35:00	0.4	21.4
2010-03-24 09:36:00	0.4	21.4
2010-03-24 09:37:00	0.4	21.4
2010-03-24 09:38:00	0.4	21.5
2010-03-24 09:39:00	0.39	21.5
2010-03-24 09:40:00	0.4	21.5
2010-03-24 09:41:00	0.4	21.5
2010-03-24 09:42:00	0.4	21.5
2010-03-24 09:43:00	0.4	21.5
2010-03-24 09:44:00	0.39	21.5
2010-03-24 09:45:00	0.4	21.5
2010-03-24 09:46:00	0.39	21.5
2010-03-24 09:47:00	0.39	21.5
2010-03-24 09:48:00	0.4	21.5
2010-03-24 09:49:00	0.39	21.5
2010-03-24 09:50:00	0.39	21.6
2010-03-24 09:51:00	0.4	21.6
2010-03-24 09:52:00	0.4	21.6
2010-03-24 09:53:00	0.39	21.6
2010-03-24 09:54:00	0.39	21.6
2010-03-24 09:55:00	0.39	21.6
2010-03-24 09:56:00	0.39	21.6
2010-03-24 09:57:00	0.39	21.6
2010-03-24 09:58:00	0.39	21.6
2010-03-24 09:59:00	0.39	21.6
2010-03-24 10:00:00	0.39	21.6
2010-03-24 10:01:00	0.39	21.6
2010-03-24 10:02:00	0.39	21.6
2010-03-24 10:03:00	0.39	21.6
2010-03-24 10:04:00	0.39	21.6
2010-03-24 10:05:00	0.39	21.6
2010-03-24 10:06:00	0.39	21.6
2010-03-24 10:07:00	0.39	21.6
2010-03-24 10:08:00	0.39	21.6
2010-03-24 10:09:00	0.39	21.6
2010-03-24 10:10:00	0.39	21.7
2010-03-24 10:11:00	0.39	21.6
2010-03-24 10:12:00	0.39	21.6
2010-03-24 10:13:00	0.39	21.7
2010-03-24 10:14:00	0.39	21.7
2010-03-24 10:15:00	0.39	21.7
2010-03-24 10:16:00	0.39	21.7
2010-03-24 10:17:00	0.39	21.7
2010-03-24 10:18:00	0.39	21.7
2010-03-24 10:19:00	0.39	21.7
2010-03-24 10:20:00	0.39	21.7
2010-03-24 10:21:00	0.39	21.7
2010-03-24 10:22:00	0.39	21.7
2010-03-24 10:23:00	0.39	21.7
2010-03-24 10:24:00	0.39	21.7
2010-03-24 10:25:00	0.39	21.7
2010-03-24 10:26:00	0.39	21.8
2010-03-24 10:27:00	0.39	21.8
2010-03-24 10:28:00	0.39	21.8
2010-03-24 10:29:00	0.39	21.8
2010-03-24 10:30:00	0.39	21.8
2010-03-24 10:31:00	0.39	21.8
2010-03-24 10:32:00	0.39	21.8
2010-03-24 10:33:00	0.39	21.8
2010-03-24 10:34:00	0.39	21.8
2010-03-24 10:35:00	0.39	21.9
2010-03-24 10:36:00	0.39	21.9
2010-03-24 10:37:00	0.39	21.9
2010-03-24 10:38:00	0.4	21.9
2010-03-24 10:39:00	0.39	21.9
2010-03-24 10:40:00	0.39	21.9
2010-03-24 10:41:00	0.39	21.9
2010-03-24 10:42:00	0.39	21.9
2010-03-24 10:43:00	0.39	21.9
2010-03-24 10:44:00	0.39	21.9
2010-03-24 10:45:00	0.39	22
2010-03-24 10:46:00	0.39	22
2010-03-24 10:47:00	0.39	22
2010-03-24 10:48:00	0.39	22
2010-03-24 10:49:00	0.39	22
2010-03-24 10:50:00	0.39	22
2010-03-24 10:51:00	0.39	22
2010-03-24 10:52:00	0.39	22
2010-03-24 10:53:00	0.4	22
2010-03-24 10:54:00	0.39	22
2010-03-24 10:55:00	0.39	22.1
2010-03-24 10:56:00	0.39	22
2010-03-24 10:57:00	0.39	22.1
2010-03-24 10:58:00	0.39	22.1
2010-03-24 10:59:00	0.39	22.1
2010-03-24 11:00:00	0.39	22.1
2010-03-24 11:01:00	0.39	22.1
2010-03-24 11:02:00	0.39	22.1
2010-03-24 11:03:00	0.39	22.1
2010-03-24 11:04:00	0.39	22.1
2010-03-24 11:05:00	0.39	22.1
2010-03-24 11:06:00	0.39	22.1
2010-03-24 11:07:00	0.39	22.2
2010-03-24 11:08:00	0.39	22.1
2010-03-24 11:09:00	0.39	22.1
2010-03-24 11:10:00	0.39	22.1
2010-03-24 11:11:00	0.39	22.1
2010-03-24 11:12:00	0.39	22.1
2010-03-24 11:13:00	0.39	22.1
2010-03-24 11:14:00	0.39	22.1
2010-03-24 11:15:00	0.39	22.1
2010-03-24 11:16:00	0.39	22.1
2010-03-24 11:17:00	0.39	22.1
2010-03-24 11:18:00	0.39	22.1
2010-03-24 11:19:00	0.39	22.1
2010-03-24 11:20:00	0.39	22.1
2010-03-24 11:21:00	0.39	22
2010-03-24 11:22:00	0.39	22.1
2010-03-24 11:23:00	0.39	22.1
2010-03-24 11:24:00	0.39	22.1
2010-03-24 11:25:00	0.39	22.1
2010-03-24 11:26:00	0.39	22.1
2010-03-24 11:27:00	0.39	22
2010-03-24 11:28:00	0.39	22
2010-03-24 11:29:00	0.39	22
2010-03-24 11:30:00	0.39	22
2010-03-24 11:31:00	0.39	22
2010-03-24 11:32:00	0.39	22
2010-03-24 11:33:00	0.39	22
2010-03-24 11:34:00	0.39	22
2010-03-24 11:35:00	0.39	22
2010-03-24 11:36:00	0.39	22
2010-03-24 11:37:00	0.39	22
2010-03-24 11:38:00	0.39	22
2010-03-24 11:39:00	0.39	22
2010-03-24 11:40:00	0.39	22
2010-03-24 11:41:00	0.39	22
2010-03-24 11:42:00	0.39	22
2010-03-24 11:43:00	0.39	22
2010-03-24 11:44:00	0.39	22
2010-03-24 11:45:00	0.39	22
2010-03-24 11:46:00	0.39	22
2010-03-24 11:47:00	0.39	22
2010-03-24 11:48:00	0.39	22
2010-03-24 11:49:00	0.39	22
2010-03-24 11:50:00	0.39	22
2010-03-24 11:51:00	0.39	22
2010-03-24 11:52:00	0.39	22
2010-03-24 11:53:00	0.39	22
2010-03-24 11:54:00	0.39	22
2010-03-24 11:55:00	0.39	22
2010-03-24 11:56:00	0.39	22
2010-03-24 11:57:00	0.39	22
2010-03-24 11:58:00	0.39	22
2010-03-24 11:59:00	0.39	22
2010-03-24 12:00:00	0.39	22
2010-03-24 12:01:00	0.39	22
2010-03-24 12:02:00	0.39	22
2010-03-24 12:03:00	0.39	22
2010-03-24 12:04:00	0.39	22
2010-03-24 12:05:00	0.39	22
2010-03-24 12:06:00	0.39	22
2010-03-24 12:07:00	0.39	22
2010-03-24 12:08:00	0.39	22
2010-03-24 12:09:00	0.39	22
2010-03-24 12:10:00	0.39	22
2010-03-24 12:11:00	0.39	22
2010-03-24 12:12:00	0.39	22
2010-03-24 12:13:00	0.39	22
2010-03-24 12:14:00	0.39	22
2010-03-24 12:15:00	0.39	22
2010-03-24 12:16:00	0.39	22
2010-03-24 12:17:00	0.39	22
2010-03-24 12:18:00	0.39	22
2010-03-24 12:19:00	0.39	22
2010-03-24 12:20:00	0.39	22
2010-03-24 12:21:00	0.39	22
2010-03-24 12:22:00	0.39	22
2010-03-24 12:23:00	0.39	22
2010-03-24 12:24:00	0.39	22
2010-03-24 12:25:00	0.39	22
2010-03-24 12:26:00	0.39	22
2010-03-24 12:27:00	0.39	22
2010-03-24 12:28:00	0.39	22
2010-03-24 12:29:00	0.39	22
2010-03-24 12:30:00	0.39	22
2010-03-24 12:31:00	0.39	22
2010-03-24 12:32:00	0.39	22
2010-03-24 12:33:00	0.39	22
2010-03-24 12:34:00	0.39	22
2010-03-24 12:35:00	0.39	22
2010-03-24 12:36:00	0.39	22
2010-03-24 12:37:00	0.39	22
2010-03-24 12:38:00	0.4	22
2010-03-24 12:39:00	0.4	22
2010-03-24 12:40:00	0.4	22
2010-03-24 12:41:00	0.4	22
2010-03-24 12:42:00	0.39	22
2010-03-24 12:43:00	0.39	22
2010-03-24 12:44:00	0.39	22
2010-03-24 12:45:00	0.39	22
2010-03-24 12:46:00	0.39	22
2010-03-24 12:47:00	0.39	22
2010-03-24 12:48:00	0.39	22
2010-03-24 12:49:00	0.39	22
2010-03-24 12:50:00	0.39	22
2010-03-24 12:51:00	0.39	22
2010-03-24 12:52:00	0.39	22
2010-03-24 12:53:00	0.39	22
2010-03-24 12:54:00	0.39	22
2010-03-24 12:55:00	0.39	22
2010-03-24 12:56:00	0.39	22
2010-03-24 12:57:00	0.39	22
2010-03-24 12:58:00	0.39	22
2010-03-24 12:59:00	0.39	22
2010-03-24 13:00:00	0.39	22
2010-03-24 13:01:00	0.39	22
2010-03-24 13:02:00	0.39	22
2010-03-24 13:03:00	0.39	22
2010-03-24 13:04:00	0.39	22
2010-03-24 13:05:00	0.39	22
2010-03-24 13:06:00	0.39	22
2010-03-24 13:07:00	0.39	22
2010-03-24 13:08:00	0.39	22
2010-03-24 13:09:00	0.39	22
2010-03-24 13:10:00	0.39	22
2010-03-24 13:11:00	0.39	22
2010-03-24 13:12:00	0.39	22
2010-03-24 13:13:00	0.39	22
2010-03-24 13:14:00	0.39	22
2010-03-24 13:15:00	0.39	22
2010-03-24 13:16:00	0.39	22
2010-03-24 13:17:00	0.39	22
2010-03-24 13:18:00	0.39	22
2010-03-24 13:19:00	0.39	22.1
2010-03-24 13:20:00	0.39	22
2010-03-24 13:21:00	0.39	22
2010-03-24 13:22:00	0.39	22
2010-03-24 13:23:00	0.39	22
2010-03-24 13:24:00	0.39	22
2010-03-24 13:25:00	0.39	22
2010-03-24 13:26:00	0.39	22
2010-03-24 13:27:00	0.39	22
2010-03-24 13:28:00	0.39	22
2010-03-24 13:29:00	0.39	22.1
2010-03-24 13:30:00	0.39	22
2010-03-24 13:31:00	0.39	22.1
2010-03-24 13:32:00	0.39	22.1
2010-03-24 13:33:00	0.39	22.1
2010-03-24 13:34:00	0.39	22.1
2010-03-24 13:35:00	0.4	22.1
2010-03-24 13:36:00	0.39	22.1
2010-03-24 13:37:00	0.39	22.1
2010-03-24 13:38:00	0.39	22.2
2010-03-24 13:39:00	0.39	22.2
2010-03-24 13:40:00	0.39	22.2
2010-03-24 13:41:00	0.39	22.2
2010-03-24 13:42:00	0.39	22.2
2010-03-24 13:43:00	0.39	22.2
2010-03-24 13:44:00	0.39	22.2
2010-03-24 13:45:00	0.39	22.3
2010-03-24 13:46:00	0.39	22.3
2010-03-24 13:47:00	0.39	22.3
2010-03-24 13:48:00	0.39	22.3
2010-03-24 13:49:00	0.39	22.3
2010-03-24 13:50:00	0.39	22.3
2010-03-24 13:51:00	0.39	22.3
2010-03-24 13:52:00	0.39	22.3
2010-03-24 13:53:00	0.39	22.3
2010-03-24 13:54:00	0.39	22.3
2010-03-24 13:55:00	0.39	22.3
2010-03-24 13:56:00	0.39	22.3
2010-03-24 13:57:00	0.39	22.3
2010-03-24 13:58:00	0.39	22.3
2010-03-24 13:59:00	0.39	22.3
2010-03-24 14:00:00	0.39	22.3
2010-03-24 14:01:00	0.39	22.3
2010-03-24 14:02:00	0.39	22.3
2010-03-24 14:03:00	0.39	22.3
2010-03-24 14:04:00	0.39	22.3
2010-03-24 14:05:00	0.39	22.3
2010-03-24 14:06:00	0.39	22.2
2010-03-24 14:07:00	0.39	22.3
2010-03-24 14:08:00	0.39	22.2
2010-03-24 14:09:00	0.39	22.2
2010-03-24 14:10:00	0.39	22.2
2010-03-24 14:11:00	0.39	22.2
2010-03-24 14:12:00	0.39	22.2
2010-03-24 14:13:00	0.39	22.2
2010-03-24 14:14:00	0.39	22.2
2010-03-24 14:15:00	0.39	22.2
2010-03-24 14:16:00	0.39	22.2
2010-03-24 14:17:00	0.39	22.2
2010-03-24 14:18:00	0.39	22.2
2010-03-24 14:19:00	0.39	22.2
2010-03-24 14:20:00	0.39	22.2
2010-03-24 14:21:00	0.39	22.2
2010-03-24 14:22:00	0.39	22.2
2010-03-24 14:23:00	0.39	22.2
2010-03-24 14:24:00	0.39	22.2
2010-03-24 14:25:00	0.39	22.2
2010-03-24 14:26:00	0.39	22.2
2010-03-24 14:27:00	0.39	22.2
2010-03-24 14:28:00	0.39	22.2
2010-03-24 14:29:00	0.39	22.2
2010-03-24 14:30:00	0.39	22.2
2010-03-24 14:31:00	0.39	22.2
2010-03-24 14:32:00	0.39	22.2
2010-03-24 14:33:00	0.39	22.2
2010-03-24 14:34:00	0.39	22.2
2010-03-24 14:35:00	0.39	22.2
2010-03-24 14:36:00	0.39	22.2
2010-03-24 14:37:00	0.39	22.2
2010-03-24 14:38:00	0.39	22.2
2010-03-24 14:39:00	0.39	22.2
2010-03-24 14:40:00	0.39	22.2
2010-03-24 14:41:00	0.39	22.2
2010-03-24 14:42:00	0.39	22.2
2010-03-24 14:43:00	0.39	22.2
2010-03-24 14:44:00	0.39	22.2
2010-03-24 14:45:00	0.39	22.2
2010-03-24 14:46:00	0.39	22.2
2010-03-24 14:47:00	0.39	22.2
2010-03-24 14:48:00	0.39	22.2
2010-03-24 14:49:00	0.39	22.2
2010-03-24 14:50:00	0.39	22.2
2010-03-24 14:51:00	0.39	22.2
2010-03-24 14:52:00	0.39	22.2
2010-03-24 14:53:00	0.39	22.2
2010-03-24 14:54:00	0.39	22.2
2010-03-24 14:55:00	0.38	22.2
2010-03-24 14:56:00	0.38	22.2
2010-03-24 14:57:00	0.38	22.2
2010-03-24 14:58:00	0.38	22.2
2010-03-24 14:59:00	0.38	22.2
2010-03-24 15:00:00	0.39	22.2
2010-03-24 15:01:00	0.38	22.2
2010-03-24 15:02:00	0.39	22.2
2010-03-24 15:03:00	0.38	22.2
2010-03-24 15:04:00	0.38	22.2
2010-03-24 15:05:00	0.38	22.2
2010-03-24 15:06:00	0.38	22.3
2010-03-24 15:07:00	0.38	22.3
2010-03-24 15:08:00	0.38	22.3
2010-03-24 15:09:00	0.38	22.3
2010-03-24 15:10:00	0.38	22.3
2010-03-24 15:11:00	0.38	22.3
2010-03-24 15:12:00	0.38	22.3
2010-03-24 15:13:00	0.38	22.3
2010-03-24 15:14:00	0.38	22.3
2010-03-24 15:15:00	0.38	22.3
2010-03-24 15:16:00	0.38	22.3
2010-03-24 15:17:00	0.38	22.3
2010-03-24 15:18:00	0.38	22.3
2010-03-24 15:19:00	0.38	22.3
2010-03-24 15:20:00	0.38	22.3
2010-03-24 15:21:00	0.38	22.3
2010-03-24 15:22:00	0.38	22.3
2010-03-24 15:23:00	0.38	22.3
2010-03-24 15:24:00	0.38	22.3
2010-03-24 15:25:00	0.38	22.3
2010-03-24 15:26:00	0.38	22.3
2010-03-24 15:27:00	0.38	22.3
2010-03-24 15:28:00	0.38	22.3
2010-03-24 15:29:00	0.38	22.3
2010-03-24 15:30:00	0.38	22.3
2010-03-24 15:31:00	0.38	22.3
2010-03-24 15:32:00	0.38	22.3
2010-03-24 15:33:00	0.38	22.3
2010-03-24 15:34:00	0.38	22.3
2010-03-24 15:35:00	0.38	22.3
2010-03-24 15:36:00	0.38	22.3
2010-03-24 15:37:00	0.38	22.3
2010-03-24 15:38:00	0.38	22.2
2010-03-24 15:39:00	0.38	22.2
2010-03-24 15:40:00	0.38	22.2
2010-03-24 15:41:00	0.38	22.3
2010-03-24 15:42:00	0.38	22.3
2010-03-24 15:43:00	0.38	22.2
2010-03-24 15:44:00	0.38	22.2
2010-03-24 15:45:00	0.38	22.2
2010-03-24 15:46:00	0.38	22.2
2010-03-24 15:47:00	0.38	22.2
2010-03-24 15:48:00	0.38	22.2
2010-03-24 15:49:00	0.38	22.3
2010-03-24 15:50:00	0.38	22.2
2010-03-24 15:51:00	0.38	22.2
2010-03-24 15:52:00	0.38	22.2
2010-03-24 15:53:00	0.38	22.2
2010-03-24 15:54:00	0.38	22.2
2010-03-24 15:55:00	0.38	22.2
2010-03-24 15:56:00	0.38	22.2
2010-03-24 15:57:00	0.38	22.2
2010-03-24 15:58:00	0.38	22.2
2010-03-24 15:59:00	0.38	22.2
2010-03-24 16:00:00	0.38	22.2
2010-03-24 16:01:00	0.38	22.2
2010-03-24 16:02:00	0.38	22.2
2010-03-24 16:03:00	0.38	22.2
2010-03-24 16:04:00	0.38	22.2
2010-03-24 16:05:00	0.38	22.2
2010-03-24 16:06:00	0.38	22.2
2010-03-24 16:07:00	0.38	22.2
2010-03-24 16:08:00	0.38	22.2
2010-03-24 16:09:00	0.38	22.2
2010-03-24 16:10:00	0.38	22.2
2010-03-24 16:11:00	0.38	22.2
2010-03-24 16:12:00	0.38	22.2
2010-03-24 16:13:00	0.38	22.2
2010-03-24 16:14:00	0.38	22.2
2010-03-24 16:15:00	0.38	22.2
2010-03-24 16:16:00	0.38	22.2
2010-03-24 16:17:00	0.38	22.2
2010-03-24 16:18:00	0.38	22.2
2010-03-24 16:19:00	0.38	22.2
2010-03-24 16:20:00	0.38	22.2
2010-03-24 16:21:00	0.38	22.2
2010-03-24 16:22:00	0.38	22.2
2010-03-24 16:23:00	0.38	22.2
2010-03-24 16:24:00	0.38	22.2
2010-03-24 16:25:00	0.38	22.2
2010-03-24 16:26:00	0.38	22.2
2010-03-24 16:27:00	0.38	22.2
2010-03-24 16:28:00	0.38	22.2
2010-03-24 16:29:00	0.38	22.3
2010-03-24 16:30:00	0.38	22.2
2010-03-24 16:31:00	0.38	22.2
2010-03-24 16:32:00	0.38	22.2
2010-03-24 16:33:00	0.38	22.2
2010-03-24 16:34:00	0.38	22.2
2010-03-24 16:35:00	0.38	22.3
2010-03-24 16:36:00	0.38	22.2
2010-03-24 16:37:00	0.38	22.2
2010-03-24 16:38:00	0.38	22.2
2010-03-24 16:39:00	0.38	22.2
2010-03-24 16:40:00	0.38	22.2
2010-03-24 16:41:00	0.38	22.2
2010-03-24 16:42:00	0.38	22.2
2010-03-24 16:43:00	0.38	22.3
2010-03-24 16:44:00	0.38	22.2
2010-03-24 16:45:00	0.38	22.3
2010-03-24 16:46:00	0.38	22.3
2010-03-24 16:47:00	0.38	22.2
2010-03-24 16:48:00	0.38	22.3
2010-03-24 16:49:00	0.38	22.3
2010-03-24 16:50:00	0.38	22.3
2010-03-24 16:51:00	0.38	22.3
2010-03-24 16:52:00	0.38	22.2
2010-03-24 16:53:00	0.38	22.3
2010-03-24 16:54:00	0.38	22.2
2010-03-24 16:55:00	0.38	22.2
2010-03-24 16:56:00	0.38	22.2
2010-03-24 16:57:00	0.38	22.2
2010-03-24 16:58:00	0.38	22.2
2010-03-24 16:59:00	0.38	22.2
2010-03-24 17:00:00	0.38	22.2
2010-03-24 17:01:00	0.38	22.2
2010-03-24 17:02:00	0.38	22.2
2010-03-24 17:03:00	0.38	22.2
2010-03-24 17:04:00	0.38	22.2
2010-03-24 17:05:00	0.38	22.2
2010-03-24 17:06:00	0.38	22.2
2010-03-24 17:07:00	0.38	22.2
2010-03-24 17:08:00	0.38	22.1
2010-03-24 17:09:00	0.38	22.1
2010-03-24 17:10:00	0.38	22.1
2010-03-24 17:11:00	0.38	22.1
2010-03-24 17:12:00	0.38	22.1
2010-03-24 17:13:00	0.38	22.1
2010-03-24 17:14:00	0.38	22.1
2010-03-24 17:15:00	0.38	22
2010-03-24 17:16:00	0.38	22
2010-03-24 17:17:00	0.38	22
2010-03-24 17:18:00	0.38	22
2010-03-24 17:19:00	0.38	22
2010-03-24 17:20:00	0.38	22
2010-03-24 17:21:00	0.38	22
2010-03-24 17:22:00	0.38	22
2010-03-24 17:23:00	0.38	22
2010-03-24 17:24:00	0.38	22
2010-03-24 17:25:00	0.38	22
2010-03-24 17:26:00	0.38	21.9
2010-03-24 17:27:00	0.38	21.9
2010-03-24 17:28:00	0.38	21.9
2010-03-24 17:29:00	0.38	21.9
2010-03-24 17:30:00	0.38	21.9
2010-03-24 17:31:00	0.38	21.9
2010-03-24 17:32:00	0.38	21.9
2010-03-24 17:33:00	0.38	21.9
2010-03-24 17:34:00	0.38	21.9
2010-03-24 17:35:00	0.38	21.8
2010-03-24 17:36:00	0.38	21.8
2010-03-24 17:37:00	0.38	21.8
2010-03-24 17:38:00	0.39	21.8
2010-03-24 17:39:00	0.38	21.8
2010-03-24 17:40:00	0.38	21.8
2010-03-24 17:41:00	0.39	21.8
2010-03-24 17:42:00	0.38	21.8
2010-03-24 17:43:00	0.39	21.8
2010-03-24 17:44:00	0.39	21.8
2010-03-24 17:45:00	0.39	21.8
2010-03-24 17:46:00	0.39	21.7
2010-03-24 17:47:00	0.39	21.8
2010-03-24 17:48:00	0.39	21.7
2010-03-24 17:49:00	0.39	21.7
2010-03-24 17:50:00	0.39	21.7
2010-03-24 17:51:00	0.39	21.7
2010-03-24 17:52:00	0.39	21.7
2010-03-24 17:53:00	0.39	21.7
2010-03-24 17:54:00	0.39	21.7
2010-03-24 17:55:00	0.39	21.7
2010-03-24 17:56:00	0.39	21.7
2010-03-24 17:57:00	0.39	21.7
2010-03-24 17:58:00	0.39	21.7
2010-03-24 17:59:00	0.39	21.7
2010-03-24 18:00:00	0.39	21.6
2010-03-24 18:01:00	0.39	21.6
2010-03-24 18:02:00	0.39	21.7
2010-03-24 18:03:00	0.39	21.6
2010-03-24 18:04:00	0.39	21.6
2010-03-24 18:05:00	0.39	21.6
2010-03-24 18:06:00	0.39	21.6
2010-03-24 18:07:00	0.39	21.6
2010-03-24 18:08:00	0.39	21.6
2010-03-24 18:09:00	0.39	21.6
2010-03-24 18:10:00	0.39	21.6
2010-03-24 18:11:00	0.39	21.6
2010-03-24 18:12:00	0.39	21.6
2010-03-24 18:13:00	0.39	21.6
2010-03-24 18:14:00	0.39	21.6
2010-03-24 18:15:00	0.39	21.6
2010-03-24 18:16:00	0.39	21.6
2010-03-24 18:17:00	0.39	21.6
2010-03-24 18:18:00	0.39	21.6
2010-03-24 18:19:00	0.39	21.6
2010-03-24 18:20:00	0.39	21.6
2010-03-24 18:21:00	0.39	21.6
2010-03-24 18:22:00	0.39	21.6
2010-03-24 18:23:00	0.39	21.6
2010-03-24 18:24:00	0.39	21.6
2010-03-24 18:25:00	0.39	21.6
2010-03-24 18:26:00	0.39	21.6
2010-03-24 18:27:00	0.39	21.6
2010-03-24 18:28:00	0.39	21.6
2010-03-24 18:29:00	0.39	21.6
2010-03-24 18:30:00	0.39	21.6
2010-03-24 18:31:00	0.39	21.6
2010-03-24 18:32:00	0.39	21.6
2010-03-24 18:33:00	0.39	21.6
2010-03-24 18:34:00	0.39	21.5
2010-03-24 18:35:00	0.39	21.6
2010-03-24 18:36:00	0.39	21.6
2010-03-24 18:37:00	0.39	21.5
2010-03-24 18:38:00	0.39	21.6
2010-03-24 18:39:00	0.39	21.5
2010-03-24 18:40:00	0.39	21.5
2010-03-24 18:41:00	0.39	21.5
2010-03-24 18:42:00	0.39	21.5
2010-03-24 18:43:00	0.39	21.5
2010-03-24 18:44:00	0.39	21.5
2010-03-24 18:45:00	0.39	21.5
2010-03-24 18:46:00	0.39	21.5
2010-03-24 18:47:00	0.39	21.5
2010-03-24 18:48:00	0.39	21.5
2010-03-24 18:49:00	0.39	21.5
2010-03-24 18:50:00	0.39	21.5
2010-03-24 18:51:00	0.39	21.5
2010-03-24 18:52:00	0.39	21.5
2010-03-24 18:53:00	0.39	21.5
2010-03-24 18:54:00	0.39	21.5
2010-03-24 18:55:00	0.39	21.5
2010-03-24 18:56:00	0.39	21.5
2010-03-24 18:57:00	0.39	21.5
2010-03-24 18:58:00	0.39	21.5
2010-03-24 18:59:00	0.39	21.5
2010-03-24 19:00:00	0.39	21.5
2010-03-24 19:01:00	0.39	21.5
2010-03-24 19:02:00	0.39	21.5
2010-03-24 19:03:00	0.39	21.5
2010-03-24 19:04:00	0.39	21.5
2010-03-24 19:05:00	0.39	21.5
2010-03-24 19:06:00	0.39	21.5
2010-03-24 19:07:00	0.39	21.5
2010-03-24 19:08:00	0.39	21.5
2010-03-24 19:09:00	0.39	21.5
2010-03-24 19:10:00	0.39	21.5
2010-03-24 19:11:00	0.39	21.5
2010-03-24 19:12:00	0.39	21.5
2010-03-24 19:13:00	0.39	21.5
2010-03-24 19:14:00	0.39	21.5
2010-03-24 19:15:00	0.39	21.5
2010-03-24 19:16:00	0.39	21.5
2010-03-24 19:17:00	0.39	21.5
2010-03-24 19:18:00	0.39	21.5
2010-03-24 19:19:00	0.39	21.5
2010-03-24 19:20:00	0.39	21.5
2010-03-24 19:21:00	0.39	21.5
2010-03-24 19:22:00	0.39	21.5
2010-03-24 19:23:00	0.39	21.5
2010-03-24 19:24:00	0.39	21.5
2010-03-24 19:25:00	0.39	21.5
2010-03-24 19:26:00	0.39	21.5
2010-03-24 19:27:00	0.39	21.5
2010-03-24 19:28:00	0.39	21.5
2010-03-24 19:29:00	0.39	21.5
2010-03-24 19:30:00	0.39	21.4
2010-03-24 19:31:00	0.39	21.4
2010-03-24 19:32:00	0.39	21.5
2010-03-24 19:33:00	0.39	21.5
2010-03-24 19:34:00	0.39	21.5
2010-03-24 19:35:00	0.39	21.4
2010-03-24 19:36:00	0.39	21.5
2010-03-24 19:37:00	0.39	21.5
2010-03-24 19:38:00	0.39	21.4
2010-03-24 19:39:00	0.39	21.5
2010-03-24 19:40:00	0.39	21.4
2010-03-24 19:41:00	0.39	21.4
2010-03-24 19:42:00	0.39	21.4
2010-03-24 19:43:00	0.39	21.4
2010-03-24 19:44:00	0.39	21.4
2010-03-24 19:45:00	0.39	21.4
2010-03-24 19:46:00	0.39	21.4
2010-03-24 19:47:00	0.39	21.4
2010-03-24 19:48:00	0.39	21.4
2010-03-24 19:49:00	0.39	21.4
2010-03-24 19:50:00	0.39	21.4
2010-03-24 19:51:00	0.39	21.4
2010-03-24 19:52:00	0.39	21.4
2010-03-24 19:53:00	0.39	21.4
2010-03-24 19:54:00	0.39	21.4
2010-03-24 19:55:00	0.39	21.4
2010-03-24 19:56:00	0.39	21.4
2010-03-24 19:57:00	0.39	21.4
2010-03-24 19:58:00	0.39	21.4
2010-03-24 19:59:00	0.39	21.4
2010-03-24 20:00:00	0.39	21.4
2010-03-24 20:01:00	0.39	21.4
2010-03-24 20:02:00	0.39	21.4
2010-03-24 20:03:00	0.39	21.4
2010-03-24 20:04:00	0.39	21.4
2010-03-24 20:05:00	0.39	21.4
2010-03-24 20:06:00	0.39	21.4
2010-03-24 20:07:00	0.39	21.4
2010-03-24 20:08:00	0.39	21.4
2010-03-24 20:09:00	0.39	21.4
2010-03-24 20:10:00	0.39	21.4
2010-03-24 20:11:00	0.39	21.4
2010-03-24 20:12:00	0.39	21.4
2010-03-24 20:13:00	0.39	21.4
2010-03-24 20:14:00	0.39	21.4
2010-03-24 20:15:00	0.39	21.4
2010-03-24 20:16:00	0.39	21.4
2010-03-24 20:17:00	0.39	21.4
2010-03-24 20:18:00	0.39	21.4
2010-03-24 20:19:00	0.39	21.4
2010-03-24 20:20:00	0.39	21.4
2010-03-24 20:21:00	0.39	21.4
2010-03-24 20:22:00	0.39	21.4
2010-03-24 20:23:00	0.39	21.4
2010-03-24 20:24:00	0.39	21.4
2010-03-24 20:25:00	0.39	21.4
2010-03-24 20:26:00	0.39	21.3
2010-03-24 20:27:00	0.39	21.4
2010-03-24 20:28:00	0.39	21.4
2010-03-24 20:29:00	0.39	21.4
2010-03-24 20:30:00	0.39	21.4
2010-03-24 20:31:00	0.39	21.4
2010-03-24 20:32:00	0.39	21.4
2010-03-24 20:33:00	0.39	21.3
2010-03-24 20:34:00	0.39	21.3
2010-03-24 20:35:00	0.39	21.4
2010-03-24 20:36:00	0.39	21.4
2010-03-24 20:37:00	0.39	21.3
2010-03-24 20:38:00	0.39	21.4
2010-03-24 20:39:00	0.39	21.3
2010-03-24 20:40:00	0.39	21.3
2010-03-24 20:41:00	0.39	21.3
2010-03-24 20:42:00	0.39	21.4
2010-03-24 20:43:00	0.39	21.3
2010-03-24 20:44:00	0.39	21.4
2010-03-24 20:45:00	0.39	21.4
2010-03-24 20:46:00	0.39	21.3
2010-03-24 20:47:00	0.39	21.3
2010-03-24 20:48:00	0.39	21.3
[truncated: 8,435 more rows]

## Sheet: 5Min
101	Year_RTM	Day_RTM	Hour_Minute_RTM	SlrMJ_TOT	SlrMJ_2_TOT	AirTC	RH	WS_ms	WindDir	Rain_mm_TOT
101	2010	172	1545	0.04278	0.04713	23.34	30.33	4.546	168.3	0
101	2010	172	1550	0.07957	0.2123	24.28	27.86	5.011	196.2	0
101	2010	172	1555	0.08253	0.24543	24.04	28.57	4.412	184.4	0
101	2010	172	1600	0.06864	0.15655	24.3	31.31	3.022	192.1	0
101	2010	172	1605	0.08261	0.25397	24.78	29.17	3.717	153.8	0
101	2010	172	1610	0.08771	0.22246	24.19	29.52	4.727	183.4	0
101	2010	172	1615	0.09234	0.27122	24.54	29.87	4.8	132.3	0
101	2010	172	1620	0.09171	0.23121	24.16	27.47	3.066	146.7	0
101	2010	172	1625	0.07941	0.08884	23.66	27.35	2.605	204.6	0
101	2010	172	1630	0.07611	0.07895	23.69	30.38	2.902	166.8	0
101	2010	172	1635	0.08263	0.17281	24.04	29.25	2.541	183.9	0
101	2010	172	1640	0.08248	0.21346	24.45	23.61	1.896	104	0
101	2010	172	1645	0.06536	0.2071	25.13	14.7	3.688	227.4	0
101	2010	172	1650	0.05339	0.21396	25.07	14.19	3.633	211.5	0
101	2010	172	1655	0.04191	0.22584	25.7	14.26	3.833	236.8	0
101	2010	172	1700	0.04105	0.23024	25.78	16.06	4.336	207.1	0
101	2010	172	1705	0.04091	0.21635	25.6	14.16	3.696	234.5	0
101	2010	172	1710	0.04407	0.22562	25.46	13.61	3.752	222.1	0
101	2010	172	1715	0.0459	0.22311	25.33	15.63	4.165	215.1	0
101	2010	172	1720	0.04483	0.21869	25.64	13.59	4.92	224.4	0
101	2010	172	1725	0.04534	0.12059	25.03	14.44	3.874	254.7	0
101	2010	172	1730	0.04564	0.15259	24.83	15	4.057	228.4	0
101	2010	172	1735	0.04276	0.06373	24.8	14.77	2.074	254.1	0
101	2010	172	1740	0.04656	0.11482	24.43	15.63	2.393	228.4	0
101	2010	172	1745	0.0417	0.20133	25.49	15.51	2.757	239.7	0
101	2010	172	1750	0.03337	0.09471	24.73	15.03	4.013	205.2	0
101	2010	172	1755	0.03508	0.07372	24.2	15.74	3.776	236.7	0
101	2010	172	1800	0.04238	0.14935	24.88	14.59	3.652	248.8	0
101	2010	172	1805	0.04943	0.202	26.13	15.08	3.157	222.6	0
101	2010	172	1810	0.04819	0.19571	25.98	14.65	3.059	214.1	0
101	2010	172	1815	0.0384	0.18069	25.53	14.34	4.686	223.5	0
101	2010	172	1820	0.03319	0.1708	25.16	13.48	4.995	236.1	0
101	2010	172	1825	0.0319	0.16503	25.55	14.21	3.273	241.8	0
101	2010	172	1830	0.03675	0.1694	25.64	13.63	2.607	223	0
101	2010	172	1835	0.04135	0.1693	25.46	13.89	3.951	221.8	0
101	2010	172	1840	0.03719	0.16037	24.82	30.63	5.82	237.4	0
101	2010	172	1845	0.03327	0.14855	23.95	30.5	4.278	195.4	0
101	2010	172	1850	0.02793	0.13937	24.05	32.22	2.829	137.8	0
101	2010	172	1855	0.03345	0.14236	24.12	31.34	2.323	139.1	0
101	2010	172	1900	0.03538	0.13957	24.38	34.04	2.746	200	0
101	2010	172	1905	0.03715	0.13792	23.97	34.37	3.575	156.8	0
101	2010	172	1910	0.04435	0.1392	23.84	34.93	2.666	218	0
101	2010	172	1915	0.04483	0.13387	24.3	33.91	3.138	183.1	0
101	2010	172	1920	0.03912	0.1233	23.71	34.07	5.973	140.3	0
101	2010	172	1925	0.02437	0.10298	24	30.99	3.621	164.4	0
101	2010	172	1930	0.0201	0.09389	23.36	34.32	4.889	136.2	0
101	2010	172	1935	0.02256	0.09342	23.31	32.65	3.528	127	0
101	2010	172	1940	0.02519	0.09191	23.46	33.1	2.996	141.4	0
101	2010	172	1945	0.02195	0.08343	23.51	33.44	2.997	144.9	0
101	2010	172	1950	0.0242	0.08341	23.25	32.91	2.091	172.5	0
101	2010	172	1955	0.02843	0.08481	23.34	32.15	2.538	180.8	0
101	2010	172	2000	0.02903	0.08071	22.98	33.41	3.993	169.4	0
101	2010	172	2005	0.02348	0.06865	23.38	33.44	3.505	159.6	0
101	2010	172	2010	0.01827	0.05934	23.05	33.59	3.249	134.3	0
101	2010	172	2015	0.0168	0.05357	23.18	33.06	2.582	158	0
101	2010	172	2020	0.01652	0.04931	23	31.01	2.174	152.6	0
101	2010	172	2025	0.01654	0.04529	23.1	32.57	2.241	181.5	0
101	2010	172	2030	0.0168	0.04159	22.84	34.75	2.574	149	0
101	2010	172	2035	0.0156	0.03773	22.67	33.25	2.071	196.4	0
101	2010	172	2040	0.01114	0.03399	22.67	34.92	1.627	179.6	0
101	2010	172	2045	0.01103	0.03015	22.56	38.65	1.839	222.8	0
101	2010	172	2050	0.01069	0.02617	22.28	38.33	1.931	187.6	0
101	2010	172	2055	0.01027	0.02245	22.08	32.29	2.499	189.1	0
101	2010	172	2100	0.00824	0.01234	22.3	25.3	1.725	232.7	0
101	2010	172	2105	0.00681	0.0074	21.85	22.01	1.875	257.2	0
101	2010	172	2110	0.00601	0.00667	21.49	21.51	1.633	238.2	0
101	2010	172	2115	0.00514	0.00545	21.19	22.16	2.063	248.6	0
101	2010	172	2120	0.00426	0.0044	20.56	22.62	2.388	254.7	0
101	2010	172	2125	0.00344	0.00358	20.37	24.69	1.552	217.3	0
101	2010	172	2130	0.00257	0.00267	20.12	24.74	0.908	233.9	0
101	2010	172	2135	0.00185	0.00191	19.82	26.32	1.001	265.9	0
101	2010	172	2140	0.00119	0.00129	19.34	25.16	1.052	249.3	0
101	2010	172	2145	0.0008	0.00082	19.65	24.8	1.54	213.3	0
101	2010	172	2150	0.00048	0.0005	19.33	25.28	1.147	201.3	0
101	2010	172	2155	0.00024	0.00024	19.09	34.36	1.212	111.5	0
101	2010	172	2200	0.00012	0.00012	17.61	37.29	0.933	105.2	0
101	2010	172	2205	6e-05	6e-05	16.94	39.68	1.387	113.8	0
101	2010	172	2210	0	0	16.03	44.18	1.575	109.5	0
101	2010	172	2215	0	0	15.57	44.9	1.48	111.3	0
101	2010	172	2220	0	0	15.77	39.78	1.41	98.2	0
101	2010	172	2225	0	0	16.28	37.01	1.166	105.5	0
101	2010	172	2230	0	0	16.14	37.64	1.153	94	0
101	2010	172	2235	0	0	16.32	38.21	0.957	89.8	0
101	2010	172	2240	0	0	16.34	36.85	1.406	79.7	0
101	2010	172	2245	0	0	15.31	41.29	2.742	102.4	0
101	2010	172	2250	0	0	14.34	46.86	1.021	143.3	0
101	2010	172	2255	0	0	14.09	48.79	1.137	117.8	0
101	2010	172	2300	0	0	13.96	46.19	1.432	106.6	0
101	2010	172	2305	0	0	14.36	48.52	1.199	100.1	0
101	2010	172	2310	0	0	14.36	45.06	1.782	100.3	0
101	2010	172	2315	0	0	14.36	42.43	1.344	78.2	0
101	2010	172	2320	0	0	14.03	41.43	1.184	113.1	0
101	2010	172	2325	0	0	14.07	41.62	1.093	96.6	0
101	2010	172	2330	0	0	13.93	40.03	1.893	82.6	0
101	2010	172	2335	0	0	13.67	42.68	1.656	102.9	0
101	2010	172	2340	0	0	13.51	39.42	0.776	87.2	0
101	2010	172	2345	0	0	13.37	39.83	1.439	90.1	0
101	2010	172	2350	0	0	12.55	44.57	1.771	95.5	0
101	2010	172	2355	0	0	11.95	49.3	1.457	100.9	0
101	2010	172	2400	0	0	11.59	47.53	1.586	88.6	0
101	2010	173	5	0	0	11.17	51.94	1.911	115.6	0
101	2010	173	10	0	0	11.14	48.11	1.57	105.8	0
101	2010	173	15	0	0	11.64	44.78	1.62	103.4	0
101	2010	173	20	0	0	12.11	38.35	1.651	99	0
101	2010	173	25	0	0	12.06	41.51	1.514	97.9	0
101	2010	173	30	0	0	11.83	40.7	1.666	92.2	0
101	2010	173	35	0	0	11.84	41.38	1.828	97.6	0
101	2010	173	40	0	0	11.73	41.55	1.655	103.8	0
101	2010	173	45	0	0	11.88	39.24	1.331	102.9	0
101	2010	173	50	0	0	12.49	38.71	1.586	103.3	0
101	2010	173	55	0	0	12.06	34.9	1.501	108.4	0
101	2010	173	100	0	0	12.23	36.89	1.155	117	0
101	2010	173	105	0	0	12.26	41.35	1.55	101.4	0
101	2010	173	110	0	0	12	40.51	1.671	106.4	0
101	2010	173	115	0	0	11.73	40.06	1.374	114.2	0
101	2010	173	120	0	0	11.57	42.55	1.094	122.9	0
101	2010	173	125	0	0	11.72	43.84	0.967	121.2	0
101	2010	173	130	0	0	12.4	44.89	0.66	120.4	0
101	2010	173	135	0	0	12.51	44.97	0.982	108.6	0
101	2010	173	140	0	0	12.45	46.58	1.15	100.8	0
101	2010	173	145	0	0	12.22	51.59	0.835	128.3	0
101	2010	173	150	0	0	11.69	51.79	0.924	116.8	0
101	2010	173	155	0	0	11.92	53.26	1.124	120.2	0
101	2010	173	200	0	0	11.9	56.3	1.534	145.7	0
101	2010	173	205	0	0	12.42	56.91	0.929	128.4	0
101	2010	173	210	0	0	11.89	58.46	1.191	118.7	0
101	2010	173	215	0	0	12.32	58.34	0.938	110.8	0
101	2010	173	220	0	0	11.84	58.65	1.722	113.9	0
101	2010	173	225	0	0	12.83	60.18	1.682	136.5	0
101	2010	173	230	0	0	13.51	60.43	2.091	143.8	0
101	2010	173	235	0	0	14.29	57.38	3.051	140.6	0
101	2010	173	240	0	0	14.68	57.88	1.898	167.2	0
101	2010	173	245	0	0	14.64	58.49	1.978	158.1	0
101	2010	173	250	0	0	14.23	60.08	1.449	130.8	0
101	2010	173	255	0	0	13.65	62.78	1.656	118.8	0
101	2010	173	300	0	0	13.61	64.11	1.148	151.3	0
101	2010	173	305	0	0	13.78	63.69	2.047	175.6	0
101	2010	173	310	0	0	13.96	64.24	1.452	140.4	0
101	2010	173	315	0	0	13.63	65.13	1.321	164.6	0
101	2010	173	320	0	0	13.29	66.89	0.127	184.2	0
101	2010	173	325	0	0	13.01	68.12	0.573	124.6	0
101	2010	173	330	0	0	13.19	69.21	0.854	138.5	0
101	2010	173	335	0	0	12.93	69.43	0.828	137.3	0
101	2010	173	340	0	0	13.29	68.83	0.75	150.1	0
101	2010	173	345	0	0	12.88	69.38	0.127	129.6	0
101	2010	173	350	0	0	12.65	73	1.919	305.5	0
101	2010	173	355	0	0	11.35	74.2	0.727	285.2	0
101	2010	173	400	0	0	11.25	76.3	0.8	261.3	0
101	2010	173	405	0	0	11.89	77.5	0.849	240	0
101	2010	173	410	0	0	11.29	78.4	1.379	272.3	0
101	2010	173	415	0	0	10.96	80	0.634	247.5	0
101	2010	173	420	0	0	10.98	80.9	0.707	248.4	0
101	2010	173	425	0	0	10.79	81	0.093	258	0
101	2010	173	430	0	0	10.3	83.2	0.263	258.1	0
101	2010	173	435	0	0	10.05	84.2	0.526	231.5	0
101	2010	173	440	0	0	10.08	83.5	0.967	202.2	0
101	2010	173	445	0	0	9.59	85.6	0.969	88.7	0
101	2010	173	450	0	0	10.3	83.2	1.225	99.4	0
101	2010	173	455	0	0	10.57	81.4	1.485	82.7	0
101	2010	173	500	0	0	10.37	81	1.008	108.1	0
101	2010	173	505	0	0	9.44	84.2	1.367	109	0
101	2010	173	510	0	0	8.96	85.2	1.347	125.6	0
101	2010	173	515	0	0	8.78	86.2	1.516	110.1	0
101	2010	173	520	0	0	8.78	87.8	1.307	98.7	0
101	2010	173	525	0	0	9.51	82.7	1.093	212.8	0
101	2010	173	530	0	0	9.74	84.2	0.412	45.86	0
101	2010	173	535	0	0	9.96	82.5	0.851	93.9	0
101	2010	173	540	0	0	10.64	81.6	1.099	90.3	0
101	2010	173	545	0	0	9.72	82.8	1.186	100.5	0
101	2010	173	550	0	0	8.99	84.7	1.454	101.8	0
101	2010	173	555	0	0	8.43	84.4	1.346	115.6	0
101	2010	173	600	0	0	8.55	85.5	0.63	122.5	0
101	2010	173	605	6e-05	6e-05	7.87	86.7	0.673	94	0
101	2010	173	610	0.00012	0.00012	7.57	87	0	94.1	0
101	2010	173	615	0.00024	0.00024	8.15	88.1	0	94	0
101	2010	173	620	0.00042	0.00042	7.9	88.7	0	94	0
101	2010	173	625	0.00072	0.00072	8	88	0.003	94.2	0
101	2010	173	630	0.00114	0.00114	7.95	89	0.47	190.7	0
101	2010	173	635	0.00184	0.00182	8	87.2	0.797	171.3	0
101	2010	173	640	0.00279	0.00275	8.27	87.2	0.563	199.8	0
101	2010	173	645	0.00379	0.00379	8.17	87.7	1.165	201.6	0
101	2010	173	650	0.00483	0.00479	7.69	87.9	0.902	188.3	0
101	2010	173	655	0.00588	0.00579	7.59	87.9	0.627	176	0
101	2010	173	700	0.00738	0.0073	7.59	85.8	0.542	173.7	0
101	2010	173	705	0.00822	0.00808	8.14	83.3	1.102	171.3	0
101	2010	173	710	0.01544	0.01414	8.19	83.7	1.173	108.9	0
101	2010	173	715	0.01586	0.01674	8.06	82.1	0.614	97	0
101	2010	173	720	0.02129	0.02035	8.69	80.3	0.464	92.8	0
101	2010	173	725	0.02757	0.02568	8.39	82.9	1.553	99.3	0
101	2010	173	730	0.0318	0.02965	8.84	81.9	1.067	116	0
101	2010	173	735	0.03555	0.03312	9.23	79.4	0.74	92.3	0
101	2010	173	740	0.03952	0.03681	10.4	75	0.877	101.3	0
101	2010	173	745	0.04343	0.04048	10.66	74.6	0.784	106.9	0
101	2010	173	750	0.04702	0.04387	11.01	71.7	1.429	98.7	0
101	2010	173	755	0.05185	0.04841	11.37	70.4	1.37	101.3	0
101	2010	173	800	0.05685	0.05312	12.12	69.8	0.89	152.5	0
101	2010	173	805	0.0614	0.05749	12.53	67.38	1.058	132.4	0
101	2010	173	810	0.0664	0.06235	13.41	66.11	1.282	144.9	0
101	2010	173	815	0.07115	0.06702	13.84	62.21	1.148	133.8	0
101	2010	173	820	0.07629	0.07198	14.55	59.13	1.292	148	0
101	2010	173	825	0.08079	0.07638	14.3	51.91	1.297	149.1	0
101	2010	173	830	0.08573	0.08105	14.51	53.78	1.754	164.3	0
101	2010	173	835	0.09059	0.08569	14.94	50.84	1.243	178.9	0
101	2010	173	840	0.09537	0.09033	15.42	46.1	2.099	166.1	0
101	2010	173	845	0.06849	0.09457	15.23	46.76	1.904	175.5	0
101	2010	173	850	0.01924	0.09987	15.86	40.06	2.149	174.3	0
101	2010	173	855	0.02107	0.10437	16.09	38.41	1.32	171.6	0
101	2010	173	900	0.02412	0.10941	16.19	36.72	1.769	193.1	0
101	2010	173	905	0.02841	0.11347	16.65	34.08	1.614	178.3	0
101	2010	173	910	0.03464	0.11775	16.94	29.29	1.722	208.8	0
101	2010	173	915	0.04317	0.12168	16.92	32.18	1.424	158.3	0
101	2010	173	920	0.05525	0.12688	17.55	30.1	1.189	172.1	0
101	2010	173	925	0.07015	0.13006	17.75	30.86	1.416	200.3	0
101	2010	173	930	0.04065	0.13175	18.19	32.27	1.735	158.8	0
101	2010	173	935	0.02951	0.1369	18.49	33.31	1.093	205	0
101	2010	173	940	0.0321	0.1363	18.7	31.92	1.942	213.1	0
101	2010	173	945	0.03507	0.13886	18.25	36.43	1.676	214.5	0
101	2010	173	950	0.03929	0.14531	18.68	32.56	1.272	214.5	0
101	2010	173	955	0.04543	0.14849	18.93	32.41	0.825	197.8	0
101	2010	173	1000	0.05427	0.15336	19.23	30.41	1.145	245.7	0
101	2010	173	1005	0.06646	0.1577	19.77	27.9	1.405	203.8	0
101	2010	173	1010	0.08281	0.16235	19.72	26.54	1.331	184	0
101	2010	173	1015	0.10302	0.16711	20.13	25.15	0.263	181.4	0
101	2010	173	1020	0.12342	0.17082	20.61	25.86	0.428	219.6	0
101	2010	173	1025	0.14104	0.17346	20.36	27.6	1.194	232.6	0
101	2010	173	1030	0.15563	0.17625	20.9	27.77	1.258	223.3	0
101	2010	173	1035	0.16997	0.1817	21.03	26.57	1.258	277.1	0
101	2010	173	1040	0.17862	0.18354	21.94	26.29	0.926	249.3	0
101	2010	173	1045	0.1857	0.18568	22.32	25.86	1.32	248.7	0
101	2010	173	1050	0.19406	0.19049	22.4	26.8	0.168	305.7	0
101	2010	173	1055	0.20146	0.19489	21.95	22.68	1.05	211.6	0
101	2010	173	1100	0.20573	0.19729	22.23	20.06	0.761	175.8	0
101	2010	173	1105	0.20967	0.20039	22.63	21.83	0.648	251.2	0
101	2010	173	1110	0.2127	0.20321	22.91	22.71	0.583	170.3	0
101	2010	173	1115	0.21654	0.20672	22.43	19.33	2.783	206	0
101	2010	173	1120	0.21957	0.20952	22.08	19.79	2.943	209.4	0
101	2010	173	1125	0.22373	0.21326	22.29	22.76	2.813	206.9	0
101	2010	173	1130	0.22772	0.21717	22.95	17.92	1.859	188.1	0
101	2010	173	1135	0.23074	0.21999	23.47	20.97	2.381	272.1	0
101	2010	173	1140	0.2342	0.22337	23.2	21.65	3.34	229.1	0
101	2010	173	1145	0.2383	0.22721	22.52	22.46	2.795	242.4	0
101	2010	173	1150	0.24062	0.22911	23.03	20.52	2.398	237.4	0
101	2010	173	1155	0.24238	0.23096	22.73	19.33	2.481	190.2	0
101	2010	173	1200	0.2464	0.23456	23.24	17.85	2.494	221.5	0
101	2010	173	1205	0.25161	0.23925	23.66	20.1	2.641	256.1	0
101	2010	173	1210	0.25959	0.24632	23.16	16.56	3.407	262.1	0
101	2010	173	1215	0.26117	0.24754	23.62	15.15	3.223	262.7	0
101	2010	173	1220	0.26828	0.25411	23.65	15.75	4.106	249.7	0
101	2010	173	1225	0.27098	0.25657	23.64	12.9	4.817	251.7	0
101	2010	173	1230	0.27458	0.25954	23.67	12.58	5.975	225	0
101	2010	173	1235	0.27388	0.25905	23.92	12.62	5.258	219.8	0
101	2010	173	1240	0.27693	0.26188	24.03	12.14	6.053	206.1	0
101	2010	173	1245	0.27816	0.26323	23.79	11.36	5.495	233.7	0
101	2010	173	1250	0.28006	0.26498	24.35	14.19	4.105	228.8	0
101	2010	173	1255	0.28239	0.2669	24.46	12.47	4.245	247.7	0
101	2010	173	1300	0.28338	0.26814	24.27	12.02	3.982	253.9	0
101	2010	173	1305	0.28312	0.26821	24.93	11.64	3.601	208.1	0
101	2010	173	1310	0.28332	0.26837	24.15	12.25	4.601	225.8	0
101	2010	173	1315	0.2873	0.27201	23.72	12.85	5.632	245.2	0
101	2010	173	1320	0.28738	0.27223	24	13.01	4.668	255	0
101	2010	173	1325	0.29058	0.27526	24.71	10.5	3.419	221.9	0
101	2010	173	1330	0.28664	0.27201	24.54	12.07	5.067	220.8	0
101	2010	173	1335	0.2907	0.27557	24.74	11.64	4.704	222.1	0
101	2010	173	1340	0.29109	0.27577	24.53	12.87	3.556	201.7	0
101	2010	173	1345	0.28799	0.27282	24.66	12.67	4.526	263.8	0
101	2010	173	1350	0.28739	0.27254	25.01	12.25	4.448	231.5	0
101	2010	173	1355	0.2886	0.27375	25.09	13.15	3.062	238.7	0
101	2010	173	1400	0.28855	0.27377	24.76	11.51	5.312	244.3	0
101	2010	173	1405	0.28807	0.27327	24.67	13.05	3.721	239.1	0
101	2010	173	1410	0.28709	0.27237	24.52	12.07	4.822	194.9	0
101	2010	173	1415	0.2865	0.27177	24.61	10.58	4.559	242.9	0
101	2010	173	1420	0.28552	0.27074	24.69	12.68	4.09	188.4	0
101	2010	173	1425	0.28896	0.27376	24.82	11.79	3.352	206.7	0
101	2010	173	1430	0.28759	0.27215	24.95	12.3	3.766	188.8	0
101	2010	173	1435	0.29185	0.27611	25.14	11.37	3.258	201.4	0
101	2010	173	1440	0.28849	0.27292	25.22	11.9	4.013	211.8	0
101	2010	173	1445	0.29135	0.27533	25.1	11.18	4.425	182.5	0
101	2010	173	1450	0.28721	0.27139	25.37	11.61	4.142	214	0
101	2010	173	1455	0.28864	0.27274	24.9	11.92	4.549	255.4	0
101	2010	173	1500	0.28929	0.27317	25.35	13.28	4.456	201.6	0
101	2010	173	1505	0.28873	0.27034	22.14	14.62	4.652	250.6	0
101	2010	173	1510	0.28338	0.26762	22.24	19.83	3.989	234.3	0.508
101	2010	173	1515	0.28525	0.267	21.56	18.94	3.579	157.7	0.254
101	2010	173	1520	0.28334	0.26748	21.94	19.41	5.96	211.1	0.508
101	2010	173	1525	0.28283	0.26885	23.07	18.5	4.02	228	0
101	2010	173	1530	0.28097	0.26592	24.75	13.86	5.493	226.7	0
101	2010	173	1535	0.27892	0.26339	24.64	12.92	5.557	227.9	0
101	2010	173	1540	0.28018	0.26399	24.76	14.06	4.779	161	0
101	2010	173	1545	0.27629	0.25976	25.29	14.03	4.14	190.6	0
101	2010	173	1550	0.274	0.25734	25.02	13.45	3.695	175.8	0
101	2010	173	1555	0.27376	0.25783	24.26	15.92	3.386	227.7	0
101	2010	173	1600	0.27023	0.25546	24.24	20.52	2.987	221.3	0
101	2010	173	1605	0.27116	0.25463	25.35	16.25	2.576	208.9	0
101	2010	173	1610	0.27783	0.26073	25.32	13.95	3.1	230.2	0
101	2010	173	1615	0.29147	0.27421	25.85	14.97	3	236.7	0
101	2010	173	1620	0.27841	0.26224	25.67	14.41	3.688	235.8	0
101	2010	173	1625	0.27372	0.25602	25.52	12.07	6.31	251.7	0
101	2010	173	1630	0.27037	0.25228	25.6	13.36	5.622	236.1	0
101	2010	173	1635	0.26551	0.24763	25.35	14.54	4.011	201.1	0
101	2010	173	1640	0.2553	0.23827	24.82	14.64	6.672	203.7	0
101	2010	173	1645	0.25261	0.23505	24.55	16.53	5.774	213.6	0
101	2010	173	1650	0.25589	0.23769	25.2	14.13	3.768	215.5	0
101	2010	173	1655	0.25128	0.23369	25.13	13.05	5.785	267.7	0
101	2010	173	1700	0.24453	0.22686	25.33	14.59	4.629	222.9	0
101	2010	173	1705	0.24208	0.22399	25.28	17.12	5.264	223.2	0
101	2010	173	1710	0.23762	0.22056	24.68	18.51	5.222	189.5	0
101	2010	173	1715	0.23465	0.21939	22.18	18.81	5.356	257	0
101	2010	173	1720	0.22989	0.21347	22.15	21.74	4.614	219.2	0.508
101	2010	173	1725	0.22333	0.20603	21.95	21.64	5.086	261.2	0.254
101	2010	173	1730	0.1903	0.17927	21.14	20.5	6.646	256.4	0.508
101	2010	173	1735	0.18711	0.1761	20.96	23	3.982	268.4	0.254
101	2010	173	1740	0.20582	0.1925	21.36	20.24	6.501	272.2	0.508
101	2010	173	1745	0.20888	0.19254	21.68	20.82	3.757	226	0.508
101	2010	173	1750	0.19379	0.1822	21.3	18.92	6.318	254	0.254
101	2010	173	1755	0.12415	0.11792	22.68	16.27	5.859	272.7	0
101	2010	173	1800	0.18989	0.17848	23.98	13.07	6.751	247.2	0
101	2010	173	1805	0.18271	0.1704	23.89	16.14	4.874	289.6	0
101	2010	173	1810	0.17736	0.16415	24.14	12.37	5.862	237.8	0
101	2010	173	1815	0.17369	0.15995	23.68	14.98	6.132	231.6	0.254
101	2010	173	1820	0.17051	0.15631	24.11	14.4	6.094	252.4	0
101	2010	173	1825	0.16567	0.15151	24.09	13.22	5.89	215.4	0
101	2010	173	1830	0.1621	0.14844	24.41	17.15	5.316	268.4	0
101	2010	173	1835	0.15674	0.1427	23.78	13.42	4.408	246.5	0
101	2010	173	1840	0.15219	0.13821	24.21	17.48	4.046	258	0
101	2010	173	1845	0.14898	0.13528	23.99	13.22	5.784	260.5	0
101	2010	173	1850	0.14499	0.13157	23.95	13.57	5.87	268.9	0
101	2010	173	1855	0.1456	0.13274	23.69	13.13	6.344	269.9	0
101	2010	173	1900	0.14224	0.13025	23.97	12.77	5.942	266.4	0
101	2010	173	1905	0.12905	0.11677	23.65	13.78	5.651	274.3	0
101	2010	173	1910	0.07155	0.0655	23.44	13.1	3.304	261	0
101	2010	173	1915	0.0747	0.06832	20.82	30.96	3.629	241.2	0
101	2010	173	1920	0.10601	0.09635	20.47	32.48	2.203	334.7	0
101	2010	173	1925	0.11469	0.1035	20.55	30.87	2.813	264.6	0
101	2010	173	1930	0.10689	0.09608	20.39	33.51	5.313	279.8	0
101	2010	173	1935	0.09942	0.08877	20.21	30.64	4.768	287.3	0
101	2010	173	1940	0.09355	0.0832	19.63	32.07	4.913	303.6	0
101	2010	173	1945	0.08876	0.07874	19.59	33.14	5.406	330.4	0
101	2010	173	1950	0.08368	0.0742	19.05	33.09	6.599	313.9	0
101	2010	173	1955	0.07896	0.0699	18.85	34.07	6.604	324.1	0
101	2010	173	2000	0.07506	0.0662	18.95	33.46	4.289	347.4	0
101	2010	173	2005	0.0712	0.06244	18.54	34.01	5.436	274.3	0
101	2010	173	2010	0.06646	0.05848	18.44	32.33	5.401	305.5	0
101	2010	173	2015	0.06165	0.05416	18.22	32.86	6.951	265.5	0
101	2010	173	2020	0.05713	0.05034	18.11	34.39	5.245	317.9	0
101	2010	173	2025	0.05267	0.04612	17.73	34.84	5.454	295.7	0
101	2010	173	2030	0.04789	0.04188	17.57	36.43	4.336	323.1	0
101	2010	173	2035	0.04299	0.03762	17.81	38.37	5.129	315.8	0
101	2010	173	2040	0.03871	0.03381	17.32	37.06	4.252	344.6	0
101	2010	173	2045	0.03463	0.03025	16.67	40.06	3.784	322.8	0
101	2010	173	2050	0.03057	0.02675	16.81	40.84	4.807	305.9	0
101	2010	173	2055	0.02635	0.02308	16.49	38.75	3.394	345.9	0
101	2010	173	2100	0.01464	0.0133	16.66	41.4	1.109	302.4	0
101	2010	173	2105	0.00825	0.00757	16.3	40.74	1.859	258.2	0
101	2010	173	2110	0.00693	0.00689	16.2	39.32	2.424	1.249	0
101	2010	173	2115	0.00552	0.00554	16.1	41.17	2.852	334.2	0
101	2010	173	2120	0.00438	0.00438	15.89	42.33	1.534	333.6	0
101	2010	173	2125	0.00363	0.00372	15.44	41.52	1.472	333.3	0
101	2010	173	2130	0.00279	0.00283	15.49	41.71	0.995	315.7	0
101	2010	173	2135	0.00193	0.00193	15.5	42.35	0.609	312.4	0
101	2010	173	2140	0.00139	0.00139	15.18	41.99	1.2	217.1	0
101	2010	173	2145	0.0009	0.0009	15.51	43.7	0.993	317.5	0
101	2010	173	2150	0.00054	0.00054	15.37	42.24	1.485	253.4	0
101	2010	173	2155	0.00028	0.00028	15.02	43.39	0.314	202.5	0
101	2010	173	2200	0.00014	0.00014	14.66	43.42	0.714	59.96	0
101	2010	173	2205	6e-05	8e-05	15.2	42.16	0.595	228.9	0
101	2010	173	2210	0	0	14.44	48.46	1.336	109.8	0
101	2010	173	2215	0	0	14.41	46.62	1.298	125.4	0
101	2010	173	2220	0	0	14.03	46.03	1.877	126.4	0
101	2010	173	2225	0	0	13.62	49.14	1.481	93.8	0
101	2010	173	2230	0	0	13.6	44.45	1.671	136	0
101	2010	173	2235	0	0	14.3	41.65	0.694	168.3	0
101	2010	173	2240	0	0	14.9	39.93	1.075	123.9	0
101	2010	173	2245	0	0	15	40.38	3.069	140.3	0
101	2010	173	2250	0	0	15.23	36.3	0.629	132.8	0
101	2010	173	2255	0	0	15.3	34.88	1.931	225.6	0
101	2010	173	2300	0	0	15.07	36.3	1.862	314.3	0
101	2010	173	2305	0	0	15.63	35.61	0.367	308.6	0
101	2010	173	2310	0	0	15.15	36.14	2.409	271.9	0
101	2010	173	2315	0	0	14.71	36.04	1.347	268.8	0
101	2010	173	2320	0	0	15.07	36.97	0.825	333.3	0
101	2010	173	2325	0	0	14.59	36.84	0.467	298.6	0
101	2010	173	2330	0	0	14.57	37.28	1.258	302.3	0
101	2010	173	2335	0	0	14.16	37.35	1.599	285.3	0
101	2010	173	2340	0	0	13.98	37.3	0.866	291.9	0
101	2010	173	2345	0	0	14.04	38.76	1.111	325	0
101	2010	173	2350	0	0	14.27	37.75	0.367	248.8	0
101	2010	173	2355	0	0	13.84	39.34	0.586	311.2	0
101	2010	173	2400	0	0	13.93	43.48	0.034	66.9	0
101	2010	174	5	0	0	13.55	40.6	0.01	210.5	0
101	2010	174	10	0	0	12.9	44.63	0.906	66.07	0
101	2010	174	15	0	0	12.6	48.86	0.673	93.6	0
101	2010	174	20	0	0	12.62	42.09	1.55	75.4	0
101	2010	174	25	0	0	12.19	46.14	1.085	99	0
101	2010	174	30	0	0	11.4	54.63	1.338	95.5	0
101	2010	174	35	0	0	11.17	52.58	0.972	100.5	0
101	2010	174	40	0	0	11.03	55.43	1.241	140.7	0
101	2010	174	45	0	0	10.67	49.81	2.355	96	0
101	2010	174	50	0	0	11.07	49.83	1.486	96.3	0
101	2010	174	55	0	0	11.95	47.52	0.279	86.6	0
101	2010	174	100	0	0	11.9	46.84	0.479	63.68	0
101	2010	174	105	0	0	11.22	53.19	0	63.61	0
101	2010	174	110	0	0	11.62	45.28	1.14	41.65	0
101	2010	174	115	0	0	12.1	45.25	0.238	337	0
101	2010	174	120	0	0	11.41	52.07	0.859	115.6	0
101	2010	174	125	0	0	10.56	56.35	0.029	97.5	0
101	2010	174	130	0	0	10.06	57.56	0	237.2	0
101	2010	174	135	0	0	10.03	57.56	0	237.3	0
101	2010	174	140	0	0	9.83	53.13	0.064	237.2	0
101	2010	174	145	0	0	10.41	53.9	0.336	237.2	0
101	2010	174	150	0	0	10.66	52.57	0.544	250.7	0
101	2010	174	155	0	0	10.55	53.17	0.124	289.7	0
101	2010	174	200	0	0	10.62	51.1	0.098	345.9	0
101	2010	174	205	0	0	10.96	49.37	0.126	317.9	0
101	2010	174	210	0	0	10.9	49.37	0.877	267.8	0
101	2010	174	215	0	0	11	48.61	1.664	275.7	0
101	2010	174	220	0	0	11	49.92	1.576	276.4	0
101	2010	174	225	0	0	11.21	50.65	1.584	242.8	0
101	2010	174	230	0	0	10.98	52.96	1.395	270.2	0
101	2010	174	235	0	0	10.52	55.24	1.063	261.8	0
101	2010	174	240	0	0	10.53	56.01	1.004	249.6	0
101	2010	174	245	0	0	10.47	57.8	0.003	316.1	0
101	2010	174	250	0	0	10.22	55.58	0.921	17.98	0
101	2010	174	255	0	0	10.27	54.88	0.452	24.31	0
101	2010	174	300	0	0	9.76	60.88	1.053	13.59	0
101	2010	174	305	0	0	9.28	61.2	1.457	15.67	0
101	2010	174	310	0	0	9.41	58.58	1.338	6.726	0
101	2010	174	315	0	0	9.11	60.7	1.116	12.79	0
101	2010	174	320	0	0	8.85	64.63	0.63	19.52	0
101	2010	174	325	0	0	8.58	64.7	0.381	20.04	0
101	2010	174	330	0	0	8.73	61.42	0.248	20.01	0
101	2010	174	335	0	0	8.4	61.39	0.49	20.06	0
101	2010	174	340	0	0	8.38	66.51	0	127.4	0
101	2010	174	345	0	0	8.71	68.64	0.645	81.8	0
101	2010	174	350	0	0	7.74	63.36	1.138	89.2	0
101	2010	174	355	0	0	8.09	63.68	1.083	73.6	0
101	2010	174	400	0	0	8	62.78	0.995	73.3	0
101	2010	174	405	0	0	7.86	64.84	0.742	81.1	0
101	2010	174	410	0	0	7.89	67.13	0.269	72.7	0
101	2010	174	415	0	0	7.41	67.45	0.957	108.5	0
101	2010	174	420	0	0	6.844	70.5	1.192	109.2	0
101	2010	174	425	0	0	6.53	72.2	0.959	112.5	0
101	2010	174	430	0	0	6.564	71.9	1.029	111.3	0
101	2010	174	435	0	0	6.598	72	1.016	83.2	0
101	2010	174	440	0	0	7.34	68.99	1.555	92.1	0
101	2010	174	445	0	0	7.86	67.53	1.597	88.3	0
101	2010	174	450	0	0	7.06	72.7	1.179	94.8	0
101	2010	174	455	0	0	6.683	73.8	1.343	97.5	0
101	2010	174	500	0	0	6.998	74.5	1.166	104.6	0
101	2010	174	505	0	0	6.7	76.6	1.212	104.1	0
101	2010	174	510	0	0	6.518	76.8	0.67	108.7	0
101	2010	174	515	0	0	6.883	75.6	1.119	95.8	0
101	2010	174	520	0	0	7.23	75.1	1.336	92.3	0
101	2010	174	525	0	0	7.03	77	0.581	115.7	0
101	2010	174	530	0	0	6.022	80.5	0.939	126.2	0
101	2010	174	535	0	0	6.022	79.1	1.759	118.5	0
101	2010	174	540	0	0	6.006	80.9	1.439	101.9	0
101	2010	174	545	0	0	6.321	78	1.323	102.7	0
101	2010	174	550	0	0	5.873	80.1	0.715	146	0
101	2010	174	555	0	0	6.04	80.1	0.644	125.8	0
101	2010	174	600	0	0	5.858	79.1	1.063	102	0
101	2010	174	605	6e-05	6e-05	5.476	81.4	0.795	136.8	0
101	2010	174	610	0.00012	0.00012	5.394	82.4	0.315	96.7	0
101	2010	174	615	0.00026	0.00026	6.207	82	0.034	346.4	0
101	2010	174	620	0.00054	0.0005	5.876	81.7	0	346.2	0
101	2010	174	625	0.0009	0.0009	5.511	80.1	0	346.4	0
101	2010	174	630	0.0014	0.00138	5.512	85.2	0	346.4	0
101	2010	174	635	0.00192	0.0019	5.512	82.3	0.232	346.6	0
101	2010	174	640	0.00253	0.00247	5.231	80.7	0.715	112.7	0
101	2010	174	645	0.00315	0.00311	4.966	82.8	1.009	119.2	0
101	2010	174	650	0.00381	0.00373	4.751	84.7	0.348	128.9	0
101	2010	174	655	0.00443	0.00437	5.349	81.6	0.508	81.5	0
101	2010	174	700	0.00585	0.00569	5.582	80.5	0.457	142.6	0
101	2010	174	705	0.00573	0.00567	5.748	79.5	0.893	142.7	0
101	2010	174	710	0.01708	0.01485	6.179	76.9	0.622	109.1	0
101	2010	174	715	0.01734	0.01884	7.37	72.7	0.737	116.6	0
101	2010	174	720	0.02333	0.02221	7.14	74.1	0.812	110.9	0
101	2010	174	725	0.03159	0.0289	7.66	70.9	0.717	109.1	0
101	2010	174	730	0.03532	0.03239	8.6	68.88	0.789	111.7	0
101	2010	174	735	0.03924	0.036	8.87	67.22	0.702	96.9	0
101	2010	174	740	0.04325	0.03981	9.41	65.99	0.462	96.7	0
101	2010	174	745	0.04745	0.0437	9.64	63.22	0.745	110.3	0
101	2010	174	750	0.05162	0.04771	10.09	63.65	0.791	132.5	0
101	2010	174	755	0.05587	0.05178	10.49	62.35	0.598	101.9	0
101	2010	174	800	0.06032	0.05603	11.02	60.41	0.74	119	0
101	2010	174	805	0.06469	0.06022	10.77	58.13	1.236	197.2	0
101	2010	174	810	0.06917	0.06454	10.56	56.62	0.913	198	0
101	2010	174	815	0.07388	0.06909	10.7	54.69	1.297	195.2	0
101	2010	174	820	0.07746	0.07311	11.07	55.01	1.731	210.1	0
101	2010	174	825	0.08097	0.07784	11.19	57.59	1.481	231	0
101	2010	174	830	0.0832	0.08254	10.92	55.08	1.436	169.8	0
101	2010	174	835	0.08365	0.08712	11.28	55.6	1.287	212.7	0
101	2010	174	840	0.0814	0.09167	11.5	54.03	1.122	203.7	0
101	2010	174	845	0.07563	0.09627	11.61	53.4	1.272	230.7	0
101	2010	174	850	0.06639	0.10097	11.63	54.26	1.32	167.9	0
101	2010	174	855	0.05416	0.10551	12.3	58.94	1.797	220	0
101	2010	174	900	0.04174	0.11007	11.74	55.02	0.995	183.2	0
101	2010	174	905	0.03188	0.11485	12.6	55.67	0.902	178.6	0
101	2010	174	910	0.02442	0.11941	12.05	55.73	1.617	148.5	0
101	2010	174	915	0.01898	0.12397	12.18	52.18	1.944	187.5	0
101	2010	174	920	0.01529	0.12837	12.86	52.78	1.305	133.9	0
101	2010	174	925	0.01292	0.13291	13.17	49.94	1.581	186.5	0
101	2010	174	930	0.01174	0.13741	13.37	52.97	2.164	255.1	0
101	2010	174	935	0.01194	0.14207	13.85	47	1.034	214.5	0
101	2010	174	940	0.01385	0.14637	13.53	46.87	1.506	177.6	0
101	2010	174	945	0.0173	0.15051	13.96	44.71	1.111	92.9	0
101	2010	174	950	0.02242	0.15491	14.22	43.91	0.35	108.4	0
101	2010	174	955	0.03004	0.15891	15.25	40.94	0.722	304.6	0
101	2010	174	1000	0.04064	0.16267	15.48	44.51	1.815	242.1	0
101	2010	174	1005	0.05518	0.16667	15.69	50.85	1.187	176.9	0
101	2010	174	1010	0.07463	0.17113	15.31	42.28	0.431	244.1	0
101	2010	174	1015	0.09791	0.17543	15.26	40.92	1.272	232.3	0
101	2010	174	1020	0.12245	0.17937	16.1	40.81	0.514	125.2	0
101	2010	174	1025	0.14425	0.18313	15.14	42.53	0.728	148	0
101	2010	174	1030	0.16291	0.18706	14.99	48.77	0.822	70.9	0
101	2010	174	1035	0.17743	0.19058	16.03	38.78	2.06	242.5	0
101	2010	174	1040	0.19018	0.195	16.43	39.23	1.949	276.1	0
101	2010	174	1045	0.20051	0.19898	16.69	36.64	0.518	18.79	0
101	2010	174	1050	0.20831	0.20248	16.18	36.64	1.877	214.2	0
101	2010	174	1055	0.21536	0.20619	16.82	38.25	0.14	230.5	0
101	2010	174	1100	0.22085	0.20944	15.89	37.63	1.668	319.1	0
101	2010	174	1105	0.22598	0.21335	15.91	36.52	1.545	27.08	0
101	2010	174	1110	0.23006	0.21723	16.17	37.22	1.602	318.2	0
101	2010	174	1115	0.23402	0.22089	16.93	35.61	0.791	19	0
101	2010	174	1120	0.23732	0.22423	16.05	36.88	0.967	36.84	0
101	2010	174	1125	0.24054	0.22743	16.23	33.49	1.659	104.2	0
101	2010	174	1130	0.24382	0.23051	16.76	34.51	1.094	138.8	0
101	2010	174	1135	0.24682	0.23348	17.41	44.25	0.673	25.41	0
101	2010	174	1140	0.24979	0.23622	17.38	32.57	0.815	2.31	0
101	2010	174	1145	0.25235	0.23895	16.98	30.47	1.851	5.327	0
101	2010	174	1150	0.25555	0.24181	17.46	32.54	0.423	316	0
101	2010	174	1155	0.25806	0.24443	18.04	29.24	0.818	307.6	0
101	2010	174	1200	0.26072	0.24694	17.85	34.03	1.246	3.653	0
101	2010	174	1205	0.26351	0.24945	18.07	31.1	1.756	24.98	0
101	2010	174	1210	0.26623	0.25227	17.64	33.98	1.428	-0.165	0
101	2010	174	1215	0.26836	0.25414	18.38	34.18	0.848	242.5	0
101	2010	174	1220	0.27062	0.25646	18.31	32.52	0.81	33.35	0
101	2010	174	1225	0.27295	0.25841	18.51	32.45	2.223	14.07	0
101	2010	174	1230	0.27499	0.2602	18.51	34.74	2.244	334.8	0
101	2010	174	1235	0.2773	0.2624	19.19	28.97	2.713	307	0
101	2010	174	1240	0.27938	0.26425	18.94	30.56	0.198	22.97	0
101	2010	174	1245	0.28119	0.26608	18.49	32.05	2.161	318.7	0
101	2010	174	1250	0.28302	0.26795	18.31	31.01	1.578	347.2	0
101	2010	174	1255	0.28424	0.26888	19.09	27.85	1.802	312.9	0
101	2010	174	1300	0.28626	0.27097	19.38	29.2	2.742	238.9	0
101	2010	174	1305	0.28795	0.2725	19.17	33.39	1.82	253	0
101	2010	174	1310	0.289	0.27359	19.58	34.89	2.468	315	0
101	2010	174	1315	0.29047	0.27464	19.78	28.33	2.36	5.702	0
101	2010	174	1320	0.29188	0.27597	19.58	33.39	1.248	20.15	0
101	2010	174	1325	0.29282	0.27693	19.33	31.16	2.009	316.7	0
101	2010	174	1330	0.29397	0.27796	19.53	31.22	2.154	333.3	0
101	2010	174	1335	0.29487	0.27904	19.73	34.16	2.336	320.9	0
101	2010	174	1340	0.29568	0.27971	19.37	29.73	1.89	120.5	0
101	2010	174	1345	0.29578	0.27997	19.98	27.81	2.163	107.1	0
101	2010	174	1350	0.29573	0.28006	20.57	30.54	1.988	343.7	0
101	2010	174	1355	0.29708	0.28064	20.28	28.47	2.128	30.68	0
101	2010	174	1400	0.2975	0.28145	20.77	29.5	2.728	333.4	0
101	2010	174	1405	0.29801	0.28153	20.74	27.69	2.355	264.5	0
101	2010	174	1410	0.29795	0.28152	20.19	28.62	2.492	338.3	0
101	2010	174	1415	0.29779	0.28146	20.8	26.52	0.686	273.1	0
101	2010	174	1420	0.29729	0.28098	20.47	27.74	1.739	335.1	0
101	2010	174	1425	0.29704	0.28071	20.99	30.19	2.032	307.2	0
101	2010	174	1430	0.29628	0.27974	21.43	27.06	2.86	-0.141	0
101	2010	174	1435	0.29572	0.27939	21.38	28.44	2.195	6.69	0
101	2010	174	1440	0.29546	0.27883	20.95	32.54	2.007	322.3	0
101	2010	174	1445	0.29478	0.27796	21.02	25.21	2.594	331.9	0
101	2010	174	1450	0.2933	0.27664	21.5	26.98	2.43	48.13	0
101	2010	174	1455	0.29233	0.27524	21.46	27.71	1.548	323.5	0
101	2010	174	1500	0.29132	0.27462	20.85	25.6	1.209	4.429	0
101	2010	174	1505	0.29016	0.2733	21.1	28.11	0.818	336.5	0
101	2010	174	1510	0.28936	0.27242	20.91	27.06	2.506	0.094	0
101	2010	174	1515	0.28846	0.27132	21.21	25.21	1.428	50.29	0
101	2010	174	1520	0.28659	0.26949	21.51	25.16	0.774	302.6	0
101	2010	174	1525	0.28553	0.2682	21.99	24.94	2.468	329.8	0
101	2010	174	1530	0.28398	0.2668	22.02	28.63	0.707	139.1	0
101	2010	174	1535	0.28204	0.26464	23.03	23.91	0.305	69.6	0
101	2010	174	1540	0.27949	0.26219	22.76	22.51	2.082	312.7	0
101	2010	174	1545	0.27674	0.25888	22.17	25.45	1.31	119.9	0
101	2010	174	1550	0.27422	0.25619	22.96	24.56	2.004	340.3	0
101	2010	174	1555	0.27377	0.25572	23.14	26	0.973	199.3	0
101	2010	174	1600	0.27271	0.2551	22.84	26.33	4.408	256.9	0
101	2010	174	1605	0.18203	0.17017	21.8	30.6	2.984	149.4	0
101	2010	174	1610	0.2735	0.25557	22.48	32.39	2.698	150.6	0
101	2010	174	1615	0.2648	0.24733	22.26	29.66	1.445	74.1	0
101	2010	174	1620	0.21749	0.20264	22.68	32.41	2.706	62.81	0
101	2010	174	1625	0.18133	0.16978	21.53	35.42	2.617	36.72	0
101	2010	174	1630	0.18248	0.17388	21.63	34.87	2.247	32.97	0
101	2010	174	1635	0.25447	0.23717	21.91	33.33	1.027	74.8	0
101	2010	174	1640	0.2515	0.23435	22.29	32.85	1.653	309.9	0
101	2010	174	1645	0.25305	0.2351	22.18	34.14	3.776	145.8	0
101	2010	174	1650	0.24852	0.23048	21.78	34.69	3.505	107.9	0
101	2010	174	1655	0.22282	0.20694	21.91	37.17	2.406	132	0
101	2010	174	1700	0.14294	0.1345	21.58	36.66	2.555	70.4	0
101	2010	174	1705	0.10319	0.10082	21.17	41.02	2.871	97.5	0
101	2010	174	1710	0.06715	0.06908	20.77	39.31	4.728	116	0
101	2010	174	1715	0.0648	0.06765	20.31	40.49	3.484	117.4	0
101	2010	174	1720	0.05338	0.05499	20.41	40.73	3.623	106.1	0
101	2010	174	1725	0.07887	0.07674	20.18	41.43	4.258	112.9	0
101	2010	174	1730	0.04367	0.04588	20.14	39.86	3.376	105.7	0
101	2010	174	1735	0.08921	0.0876	19.9	41.62	3.533	106.4	0
101	2010	174	1740	0.06268	0.06294	20.31	39	3.42	106	0
101	2010	174	1745	0.06334	0.06376	20.25	39.83	3.178	142.6	0
101	2010	174	1750	0.09493	0.09242	20.27	37.69	2.891	113	0
101	2010	174	1755	0.17346	0.16486	21.18	41.27	3.064	130.8	0
101	2010	174	1800	0.06786	0.0673	20.62	38.56	2.381	52.44	0
101	2010	174	1805	0.06215	0.06089	20.42	38.95	2.068	124.6	0
101	2010	174	1810	0.17695	0.1661	21.15	36.22	3.544	134	0
101	2010	174	1815	0.18578	0.17146	21.34	36.25	2.96	146.2	0
101	2010	174	1820	0.16953	0.15488	20.95	36.3	2.876	179	0
101	2010	174	1825	0.16456	0.14819	21.34	35.41	4.029	155.8	0
101	2010	174	1830	0.15995	0.14544	20.93	38.13	3.817	120.8	0
101	2010	174	1835	0.15619	0.14068	20.85	37.2	3.943	144.6	0
101	2010	174	1840	0.14836	0.13401	20.38	37.79	5.202	151.7	0
101	2010	174	1845	0.14378	0.13021	20.48	36.98	5.691	155.4	0
101	2010	174	1850	0.13978	0.12633	20.53	36.55	3.904	154.5	0
101	2010	174	1855	0.13479	0.12183	20.45	37.36	4.278	145	0
101	2010	174	1900	0.12991	0.11703	20.27	38.99	4.126	124.6	0
101	2010	174	1905	0.12465	0.11199	20.45	38.42	4.436	155.3	0
101	2010	174	1910	0.12039	0.10789	20.38	37.79	5.338	124.6	0
101	2010	174	1915	0.11597	0.10377	20.07	39.52	4.336	137.6	0
101	2010	174	1920	0.11157	0.09977	20.33	38.69	4.139	180.8	0
101	2010	174	1925	0.1066	0.09517	20	38.27	3.871	160.4	0
101	2010	174	1930	0.10161	0.09048	20.05	38.32	4.054	149.3	0
101	2010	174	1935	0.09725	0.08634	19.92	39.55	4.314	143.4	0
101	2010	174	1940	0.09273	0.0822	19.71	39.85	4.057	152.1	0
101	2010	174	1945	0.08811	0.07788	19.84	38.79	4.227	159.8	0
101	2010	174	1950	0.08329	0.07344	19.46	40.35	4.149	138.2	0
101	2010	174	1955	0.07846	0.06906	19.06	40.45	5.04	173.1	0
101	2010	174	2000	0.07394	0.06494	19.18	40.6	4.188	158.5	0
101	2010	174	2005	0.06948	0.06092	19.15	42.04	4.781	135	0
101	2010	174	2010	0.06482	0.05676	18.98	42.5	5.664	140.2	0
101	2010	174	2015	0.06023	0.05268	18.85	41.87	5.428	145.3	0
101	2010	174	2020	0.05563	0.04864	18.82	42.83	3.667	131.2	0
101	2010	174	2025	0.05163	0.04506	18.55	43.46	4.975	151.1	0
101	2010	174	2030	0.04743	0.04133	18.64	42.32	5.094	155.5	0
101	2010	174	2035	0.04301	0.03747	18.12	43.93	6.047	163.4	0
101	2010	174	2040	0.03612	0.03154	18.37	44.08	3.817	159.8	0
101	2010	174	2045	0.03272	0.02855	18.11	43.53	4.609	146.7	0
101	2010	174	2050	0.02378	0.02117	17.86	44.89	4.47	137.3	0
101	2010	174	2055	0.01557	0.01402	17.53	45.16	4.57	129.7	0
101	2010	174	2100	0.00844	0.00787	17.62	46.28	4.4	155.2	0
101	2010	174	2105	0.0056	0.00552	17.22	45.64	6.992	149.7	0
101	2010	174	2110	0.00552	0.00548	17.05	46.17	4.186	152.7	0
101	2010	174	2115	0.00364	0.00368	17.22	46.5	5.338	152.5	0
101	2010	174	2120	0.00283	0.00285	16.74	47.05	4.532	123.1	0
101	2010	174	2125	0.00227	0.00229	16.96	47.05	4.302	140.9	0
101	2010	174	2130	0.00175	0.00175	16.6	47.1	4.72	113.5	0
101	2010	174	2135	0.00131	0.00133	16.66	47.09	4.368	115.3	0
101	2010	174	2140	0.0009	0.00092	16.52	47.37	4.14	140	0
101	2010	174	2145	0.00058	0.00058	16.47	47.85	3.031	142.8	0
101	2010	174	2150	0.00034	0.00034	16.2	48.33	3.646	123.4	0
101	2010	174	2155	0.00018	0.00018	15.97	49.66	3.619	138.9	0
101	2010	174	2200	0.0001	0.0001	15.74	50.31	3.789	154.1	0
101	2010	174	2205	2e-05	2e-05	15.89	51.37	3.087	135.1	0
101	2010	174	2210	0	0	15.89	51.44	4.43	133.6	0
101	2010	174	2215	0	0	15.65	52.03	3.03	150.5	0
101	2010	174	2220	0	0	15.43	52.13	3.806	141	0
101	2010	174	2225	0	0	15.7	53.06	3.623	129.2	0
101	2010	174	2230	0	0	15.48	52.72	4.578	128.3	0
101	2010	174	2235	0	0	15.18	53.13	4.858	137	0
101	2010	174	2240	0	0	15.62	52.87	4.078	135.4	0
101	2010	174	2245	0	0	15.47	53.5	3.486	135.4	0
101	2010	174	2250	0	0	15.3	53.9	3.616	127.8	0
101	2010	174	2255	0	0	15.01	53.22	4.768	153	0
101	2010	174	2300	0	0	15.04	53.56	4.88	130.3	0
101	2010	174	2305	0	0	15.27	53.86	4.688	153.4	0
101	2010	174	2310	0	0	14.93	54.03	5.264	101.7	0
101	2010	174	2315	0	0	14.74	54.08	3.93	147.1	0
101	2010	174	2320	0	0	14.99	53.44	3.75	144.1	0
101	2010	174	2325	0	0	14.81	53.6	3.252	126.9	0
101	2010	174	2330	0	0	14.99	53.88	3.572	107.8	0
101	2010	174	2335	0	0	14.75	54.5	3.476	128.4	0
101	2010	174	2340	0	0	14.78	54.88	2.873	132.6	0
101	2010	174	2345	0	0	14.61	56.09	2.576	131.9	0
101	2010	174	2350	0	0	14.76	56.87	3.461	127.8	0
101	2010	174	2355	0	0	14.28	58.16	2.77	146.1	0
101	2010	174	2400	0	0	14.3	57.6	3.533	157.6	0
101	2010	175	5	0	0	14.18	58.1	3.716	128.9	0
101	2010	175	10	0	0	14.6	57.52	3.76	137.7	0
101	2010	175	15	0	0	14.37	57.73	6.489	154.3	0
101	2010	175	20	0	0	14.25	56.9	5.668	144.7	0
101	2010	175	25	0	0	14.04	56.51	5.488	165.6	0
101	2010	175	30	0	0	14.05	56.86	4.619	134.7	0
101	2010	175	35	0	0	14.29	56.03	5.944	159.9	0
101	2010	175	40	0	0	14.19	55.93	6.125	146.7	0
101	2010	175	45	0	0	14.54	54.88	8.22	149.2	0
101	2010	175	50	0	0	14.22	55.31	7.22	156.5	0
101	2010	175	55	0	0	14.5	55.43	6.519	136.7	0
101	2010	175	100	0	0	14.49	55.7	6.083	138.1	0
101	2010	175	105	0	0	14.49	55.43	7.39	140.9	0
101	2010	175	110	0	0	14.3	56.08	5.299	139.1	0
101	2010	175	115	0	0	14.22	55.86	6.257	143.5	0
101	2010	175	120	0	0	14.44	54.72	7.13	160.7	0
101	2010	175	125	0	0	14.02	54.59	6.979	160.3	0
101	2010	175	130	0	0	14.22	54.85	6.682	150.4	0
101	2010	175	135	0	0	14.2	55.2	7.03	142.1	0
101	2010	175	140	0	0	14.12	55.55	6.899	139.7	0
101	2010	175	145	0	0	14.4	55.61	7.4	134	0
101	2010	175	150	0	0	14.25	56.06	6.107	153.5	0
101	2010	175	155	0	0	13.89	56.04	6.006	154.4	0
101	2010	175	200	0	0	13.81	55.75	6.61	138.9	0
101	2010	175	205	0	0	14.19	56.48	5.166	110	0
101	2010	175	210	0	0	13.86	56.21	4.794	167.8	0
101	2010	175	215	0	0	13.86	55.95	6.973	161.3	0
101	2010	175	220	0	0	13.91	56.84	5.637	148.9	0
101	2010	175	225	0	0	14.32	56.78	6.238	140.7	0
101	2010	175	230	0	0	13.68	57.16	5.423	152.4	0
101	2010	175	235	0	0	13.86	56.79	6.087	130.6	0
101	2010	175	240	0	0	13.89	56.46	5.393	157.5	0
101	2010	175	245	0	0	14.01	56.71	5.106	136.6	0
101	2010	175	250	0	0	13.88	57.21	4.789	190	0
101	2010	175	255	0	0	14.01	56.91	5.847	143.3	0
101	2010	175	300	0	0	14.13	56.79	4.684	141.9	0
101	2010	175	305	0	0	13.89	57.64	4.247	182.2	0
101	2010	175	310	0	0	14.03	57.28	5.593	150	0
101	2010	175	315	0	0	13.76	58.5	3.889	138.4	0
101	2010	175	320	0	0	13.86	58.57	3.647	136.4	0
101	2010	175	325	0	0	13.81	58.47	4.292	153.6	0
101	2010	175	330	0	0	13.86	58.5	5.834	128.7	0
101	2010	175	335	0	0	13.81	59.38	3.923	147.5	0
101	2010	175	340	0	0	13.51	59.81	3.829	184.3	0
101	2010	175	345	0	0	13.51	60.33	3.546	158.7	0
101	2010	175	350	0	0	13.6	60.41	3.575	161.4	0
101	2010	175	355	0	0	13.4	60.84	3.154	174.4	0
101	2010	175	400	0	0	13.18	60.66	3.713	144.8	0
101	2010	175	405	0	0	13.53	61.49	3.626	168.3	0
101	2010	175	410	0	0	13.05	61.85	3.208	143	0
101	2010	175	415	0	0	13.18	62.17	3.165	152.2	0
101	2010	175	420	0	0	12.97	62.48	3.603	146.3	0
101	2010	175	425	0	0	12.92	63.13	3.373	154.8	0
101	2010	175	430	0	0	12.49	63.66	2.582	189.4	0
101	2010	175	435	0	0	12.47	64.87	3.149	157.1	0
101	2010	175	440	0	0	12.46	67.03	2.891	171.6	0
101	2010	175	445	0	0	12.26	67.46	2.528	144.7	0
101	2010	175	450	0	0	12.04	67.19	2.367	140.9	0
101	2010	175	455	0	0	12.06	68.39	2.551	169.8	0
101	2010	175	500	0	0	11.58	68.17	2.992	164.4	0
101	2010	175	505	0	0	11.18	71.8	2.546	174.6	0.254
101	2010	175	510	0	0	11.03	73.6	2.576	162.6	0.508
101	2010	175	515	0	0	10.8	74.2	2.042	166.3	0.508
101	2010	175	520	0	0	10.97	74.1	2.631	161	0.508
101	2010	175	525	0	0	10.57	73.9	2.125	171.7	0.508
101	2010	175	530	0	0	10.22	74.5	2.037	159.5	0.254
101	2010	175	535	0	0	10.72	72	2.439	172.1	0.254
101	2010	175	540	0	0	11.07	72.3	1.761	169	0
101	2010	175	545	0	0	10.97	69.46	2.31	148.8	0
101	2010	175	550	0	0	11.57	68.6	1.589	162.4	0.254
101	2010	175	555	0	0	11.39	69.66	1.429	167.7	0
101	2010	175	600	0	0	11.26	68.27	1.619	170.4	0.254
101	2010	175	605	6e-05	6e-05	11.31	68.57	1.019	158	0
101	2010	175	610	0.00012	0.0001	11.47	67.33	1.434	153.9	0
101	2010	175	615	0.00024	0.00024	11.08	69.62	0.874	107.9	0
101	2010	175	620	0.00044	0.00042	10.58	70.1	1.036	119.4	0
101	2010	175	625	0.00074	0.00072	10.61	70.3	0.993	141.2	0
101	2010	175	630	0.00124	0.00118	10.88	69.64	0.787	170.2	0.254
101	2010	175	635	0.00187	0.00175	10.88	68.72	1.238	171.4	0
101	2010	175	640	0.00257	0.00243	10.91	68.58	0.91	196.3	0
101	2010	175	645	0.00331	0.00311	10.95	67.75	0.755	185.3	0
101	2010	175	650	0.00407	0.00381	10.98	68.49	0.563	159.9	0
101	2010	175	655	0.00479	0.00447	11.31	66.4	0.797	176	0
101	2010	175	700	0.00646	0.0059	11.4	66.97	0.506	182.5	0
101	2010	175	705	0.00628	0.0059	11.51	67.85	0.702	212.4	0
101	2010	175	710	0.01962	0.01488	11.68	66.8	0.977	206.3	0
101	2010	175	715	0.02024	0.01917	12.34	65.36	0.483	233.3	0
101	2010	175	720	0.02597	0.02158	12.29	65.28	0.541	218.6	0
101	2010	175	725	0.03642	0.02918	13.62	62.86	0.439	256.2	0
101	2010	175	730	0.03999	0.03199	14.3	64.96	0.201	339.4	0
101	2010	175	735	0.04344	0.03526	14.7	60.48	0.304	298.9	0
101	2010	175	740	0.04705	0.03881	14.45	59.84	1.277	264.2	0
101	2010	175	745	0.05101	0.04244	13.73	64.73	1.161	219	0
101	2010	175	750	0.05394	0.04629	13.68	62.92	0.786	192.7	0
101	2010	175	755	0.05733	0.05029	14.16	62.35	1.323	208.5	0
101	2010	175	800	0.06088	0.05452	14.14	60.21	1.302	249.1	0
101	2010	175	805	0.06445	0.05856	15.09	58.4	1.031	278.7	0
101	2010	175	810	0.06833	0.06289	15.43	59.33	1.049	211.7	0
101	2010	175	815	0.07238	0.06723	14.3	62.74	1.119	210.9	0
101	2010	175	820	0.0763	0.07176	14.37	63.57	0.848	213.1	0
101	2010	175	825	0.07911	0.07608	14.86	63.75	0.975	218	0
101	2010	175	830	0.08112	0.08044	14.89	60.13	0.519	218.6	0
101	2010	175	835	0.08142	0.08479	16.62	56.17	0.523	263.7	0
101	2010	175	840	0.0795	0.08931	16.65	54.84	0.47	229.4	0
101	2010	175	845	0.07405	0.09377	16.51	55.69	1.13	186	0
101	2010	175	850	0.06518	0.09833	15.7	60.91	1.48	183.3	0
101	2010	175	855	0.05346	0.10289	15.43	60.11	1.661	183.2	0
101	2010	175	900	0.0414	0.10755	16.18	58.45	1.857	151.7	0
101	2010	175	905	0.03187	0.1123	16.08	60.39	1.622	201.4	0
101	2010	175	910	0.02457	0.11667	16.6	59.27	1.383	186	0
101	2010	175	915	0.01927	0.12092	16.79	58.49	1.797	130.2	0
101	2010	175	920	0.01566	0.12509	17.51	59.15	1.168	90.2	0
101	2010	175	925	0.01347	0.12942	17.84	53.37	1.423	171.4	0
101	2010	175	930	0.01229	0.13368	18.26	50.81	0.982	184.1	0
101	2010	175	935	0.01261	0.13795	18.63	49.77	1.369	139.5	0
101	2010	175	940	0.01439	0.1423	18.4	47.53	1.369	139.3	0
101	2010	175	945	0.01761	0.14702	18.88	42.95	2.135	164.8	0
101	2010	175	950	0.02267	0.15132	18.86	40.04	1.651	175	0
101	2010	175	955	0.03006	0.15559	19.26	41.15	2.066	169.9	0
101	2010	175	1000	0.0405	0.15983	19.5	39.69	1.586	187.7	0
101	2010	175	1005	0.05492	0.16383	19.7	37.41	2.737	133.1	0
101	2010	175	1010	0.0741	0.16806	19.6	36.65	2.063	149.4	0
101	2010	175	1015	0.09705	0.17204	19.98	39.38	1.715	163.5	0
101	2010	175	1020	0.12093	0.17586	20.46	34.69	1.33	193.1	0
101	2010	175	1025	0.14313	0.18032	20.18	37.21	2.21	175	0
101	2010	175	1030	0.16143	0.1841	20.21	37.41	1.441	227.4	0
101	2010	175	1035	0.17638	0.18797	20.45	35.29	2.022	197.6	0
101	2010	175	1040	0.18841	0.19175	20.69	34.36	1.483	186.7	0
101	2010	175	1045	0.1984	0.19567	20.8	31.89	1.697	206.1	0
101	2010	175	1050	0.20688	0.19951	21.01	33.05	1.326	148.9	0
101	2010	175	1055	0.21334	0.20291	21.34	32.59	0.786	42.68	0
101	2010	175	1100	0.21907	0.20644	21.66	32.2	2.122	178.1	0
101	2010	175	1105	0.22396	0.21006	21.84	33.36	0.686	178.8	0
101	2010	175	1110	0.22782	0.21364	22.32	30.16	0.773	195	0
101	2010	175	1115	0.23094	0.21664	23.06	32.22	1.053	192.8	0
101	2010	175	1120	0.23394	0.21937	22.36	28.21	1.759	219.1	0
101	2010	175	1125	0.23724	0.22239	22.94	33.82	0.671	205.2	0
101	2010	175	1130	0.2407	0.22549	22.64	28.21	1.073	151.5	0
101	2010	175	1135	0.24366	0.22801	23.19	26.8	2.767	163.9	0
101	2010	175	1140	0.24718	0.23127	22.77	33.28	0.913	170.1	0
101	2010	175	1145	0.25025	0.23407	22.99	33.42	2.602	166.5	0
101	2010	175	1150	0.25291	0.23647	23.12	30.72	2.617	243.7	0
101	2010	175	1155	0.25669	0.24005	23.47	22.38	2.695	191.8	0
101	2010	175	1200	0.25959	0.24281	23.71	22.61	1.444	122.5	0
101	2010	175	1205	0.26182	0.24482	24.21	24.31	2.368	220.8	0
101	2010	175	1210	0.2642	0.24716	23.9	26.5	1.927	180	0
101	2010	175	1215	0.26633	0.24879	24.32	23.04	1.906	162.3	0
101	2010	175	1220	0.26829	0.24998	24.36	23.76	1.442	149.7	0
101	2010	175	1225	0.2701	0.25149	24.78	24.06	0.936	341	0
101	2010	175	1230	0.27191	0.25202	24.93	27.77	1.408	9.45	0
101	2010	175	1235	0.27361	0.25289	24.77	20.09	0.709	51.82	0
101	2010	175	1240	0.27584	0.25446	24.78	25.73	1.609	88.4	0
101	2010	175	1245	0.27794	0.25608	24.62	19.71	0.634	75	0
101	2010	175	1250	0.27926	0.25731	24.85	22.17	0.728	307.9	0
101	2010	175	1255	0.28099	0.25874	26.12	21.84	0.895	244.8	0
101	2010	175	1300	0.28286	0.26021	26.57	19.03	0.281	103.5	0
101	2010	175	1305	0.28455	0.26166	26.14	17.4	0.892	93.5	0
101	2010	175	1310	0.28621	0.26269	26.22	14.11	1.722	61.56	0
101	2010	175	1315	0.28796	0.26451	25.31	15.35	1.586	200.5	0
101	2010	175	1320	0.28931	0.26541	25.75	16.01	1.535	191.6	0
101	2010	175	1325	0.29021	0.26627	25.68	13.83	0.722	166.3	0
101	2010	175	1330	0.29186	0.2678	26.13	15.5	1.445	162.6	0
101	2010	175	1335	0.29484	0.27048	26.76	15.37	1.674	244.5	0
101	2010	175	1340	0.29696	0.27277	26.64	14.98	0.982	7.3	0
101	2010	175	1345	0.2968	0.27249	26.86	17.38	2.556	335.7	0
101	2010	175	1350	0.19943	0.18401	26.86	14.4	1.058	248.9	0
101	2010	175	1355	0.29461	0.27017	27.27	18.23	1.963	306.2	0
101	2010	175	1400	0.29554	0.27086	26.06	16.09	1.981	354.5	0
101	2010	175	1405	0.29676	0.27201	25.93	15.31	2.233	91.2	0
101	2010	175	1410	0.29626	0.27165	26.49	18.76	1.669	208.3	0
101	2010	175	1415	0.29614	0.27131	26.69	20.05	1.61	321.6	0
101	2010	175	1420	0.29684	0.27163	26.57	16.62	2.548	306	0
101	2010	175	1425	0.29568	0.27043	26.85	16.26	2.331	351.6	0
101	2010	175	1430	0.29506	0.26999	26.44	19.78	1.865	268.7	0
101	2010	175	1435	0.29402	0.26893	27.36	13.97	3.933	326.5	0
101	2010	175	1440	0.29587	0.27056	26.9	12.55	4.663	313.5	0
101	2010	175	1445	0.3007	0.27517	27.76	15.61	1.086	250.9	0
101	2010	175	1450	0.30109	0.27592	28.49	13.94	1.802	207	0
101	2010	175	1455	0.29337	0.26838	27.46	13.41	0.488	142.7	0
101	2010	175	1500	0.2998	0.27381	27.94	13.49	1.563	256.1	0
101	2010	175	1505	0.2147	0.19624	26.9	14.29	1.548	196.5	0
101	2010	175	1510	0.17662	0.16484	26.43	14.15	0.678	330.2	0
101	2010	175	1515	0.06329	0.06283	25.99	15.35	2.254	285.2	0
101	2010	175	1520	0.05919	0.05863	25.77	16.34	1.094	162	0
101	2010	175	1525	0.32027	0.29592	26.52	16.75	2.551	248.2	0
101	2010	175	1530	0.20096	0.18513	26.91	14.37	1.112	275.6	0
101	2010	175	1535	0.31211	0.28648	27.71	13.53	1.759	312.5	0
101	2010	175	1540	0.22049	0.20606	27.26	15.73	1.297	215.1	0
101	2010	175	1545	0.07067	0.07017	27.58	15.43	0.042	245.9	0
101	2010	175	1550	0.1102	0.1068	26.62	14.3	1.228	10.24	0
101	2010	175	1555	0.18206	0.17265	26.62	15.59	2.417	344.7	0
101	2010	175	1600	0.29983	0.27834	26.75	15.43	2.447	327.3	0
101	2010	175	1605	0.13032	0.1253	26.55	18.67	1.104	339.4	0
101	2010	175	1610	0.15258	0.14593	26.67	15.48	0.98	354.1	0
101	2010	175	1615	0.0867	0.0872	26.83	16.27	0.65	278.8	0
101	2010	175	1620	0.24788	0.23138	27.84	15.51	0.658	264.3	0
101	2010	175	1625	0.16547	0.15857	27.92	13.92	0.823	275.3	0
101	2010	175	1630	0.16965	0.15898	27.82	15.46	0.479	277.9	0
101	2010	175	1635	0.16927	0.15998	27.26	14.17	0.773	334.2	0
101	2010	175	1640	0.16843	0.15824	27.41	14.88	1.753	271.5	0
101	2010	175	1645	0.09398	0.09136	26.76	14.32	2.363	221.5	0
101	2010	175	1650	0.12309	0.11758	27.06	14.42	0.608	256.2	0
101	2010	175	1655	0.15225	0.14199	27.24	13.92	2.024	-0.118	0
101	2010	175	1700	0.12506	0.11728	26.9	14.73	1.089	301.3	0
101	2010	175	1705	0.18383	0.17163	27.13	14.17	2.341	341.5	0
101	2010	175	1710	0.14957	0.13865	26.98	16.64	1.837	3.084	0
101	2010	175	1715	0.05179	0.05121	26.45	17.51	1.542	346.8	0
101	2010	175	1720	0.05553	0.05495	25.9	20.26	1.904	350.6	0
101	2010	175	1725	0.04224	0.04118	25.16	19.72	1.877	8.64	0
101	2010	175	1730	0.05004	0.04894	25.26	21.59	1.155	8.19	0
101	2010	175	1735	0.08408	0.08042	25.51	20.28	1.165	-0.141	0
101	2010	175	1740	0.21893	0.20164	26.32	16.46	1.805	7.63	0
101	2010	175	1745	0.20175	0.18271	27.25	15.53	0.822	308.6	0
101	2010	175	1750	0.18683	0.17043	27.61	14.32	1.315	27.99	0
101	2010	175	1755	0.2044	0.18315	27.56	13.64	0.993	330.2	0
101	2010	175	1800	0.19568	0.17433	27.54	12.07	1.55	0.071	0
101	2010	175	1805	0.18987	0.16858	27.3	11.99	0.136	51.73	0
101	2010	175	1810	0.14797	0.13183	27.44	13.39	1.07	1.389	0
101	2010	175	1815	0.11732	0.10477	26.76	15.28	0.792	5.532	0
101	2010	175	1820	0.17865	0.15775	27.24	15.33	1.576	0.071	0
101	2010	175	1825	0.15905	0.13954	27.39	13.81	0.841	110.7	0
101	2010	175	1830	0.14548	0.12804	27.74	14.09	0	35.48	0
101	2010	175	1835	0.16134	0.14162	28.28	13.52	2.613	219.4	0
101	2010	175	1840	0.15756	0.13828	27.97	12.35	0.673	258	0
101	2010	175	1845	0.1566	0.1376	28.13	12.88	2.909	202.1	0
101	2010	175	1850	0.15419	0.135	28.08	11.97	1.893	218.3	0
101	2010	175	1855	0.14019	0.12288	27.92	13.21	1.725	215.4	0
101	2010	175	1900	0.118	0.1033	27.79	13.62	1.669	276.3	0
101	2010	175	1905	0.13728	0.12011	27.75	11.62	2.016	210.3	0
101	2010	175	1910	0.13292	0.11649	27.44	12.5	2.496	206.3	0
101	2010	175	1915	0.12441	0.10883	27.8	12.41	2.692	201.7	0
101	2010	175	1920	0.11936	0.10338	27.26	13.77	3.174	228.9	0
101	2010	175	1925	0.08429	0.07331	27.04	13.71	2.958	231.9	0
101	2010	175	1930	0.05317	0.04685	26.56	14.91	2.202	230	0
101	2010	175	1935	0.09105	0.07917	26.51	13.77	1.94	243.5	0
101	2010	175	1940	0.09941	0.08546	27.11	13.84	3.659	235.5	0
101	2010	175	1945	0.09259	0.07936	26.93	14.57	2.532	240.3	0
101	2010	175	1950	0.08634	0.07387	26.7	14.78	4.005	236.9	0
101	2010	175	1955	0.08115	0.06919	26.71	14.73	3.526	217	0
101	2010	175	2000	0.07685	0.06525	26.66	17.73	2.574	251.8	0
101	2010	175	2005	0.07262	0.0614	26.45	15.59	2.154	195.8	0
101	2010	175	2010	0.06782	0.0572	26.14	15.43	3.466	198	0
101	2010	175	2015	0.06237	0.05254	25.66	17.56	2.721	236.7	0
101	2010	175	2020	0.05698	0.04799	25.92	16.24	2.572	221.4	0
101	2010	175	2025	0.05247	0.04407	25.66	14.75	3.613	214.5	0
101	2010	175	2030	0.04819	0.04039	25.38	14.6	2.734	240.8	0
101	2010	175	2035	0.04355	0.03655	25.16	16.32	2.215	234.1	0
101	2010	175	2040	0.03936	0.03297	24.82	18.18	2.724	215	0
101	2010	175	2045	0.03606	0.03021	24.42	20.26	2.372	247.2	0
101	2010	175	2050	0.03226	0.02712	24.16	22.24	1.289	222.9	0
101	2010	175	2055	0.02881	0.02428	23.99	21.81	1.808	225.8	0
101	2010	175	2100	0.01715	0.015	24.01	19.11	2.548	206.1	0
101	2010	175	2105	0.00923	0.00814	23.78	17.45	3.198	216.5	0
101	2010	175	2110	0.00752	0.00742	23.32	20	3.67	242	0
101	2010	175	2115	0.00563	0.00557	23.01	19.59	3.023	205.9	0
101	2010	175	2120	0.00436	0.00436	22.81	20.52	2.332	213.4	0
101	2010	175	2125	0.0036	0.00366	22.51	20.37	3.038	216.6	0
101	2010	175	2130	0.00301	0.00295	22.38	18.23	3.492	210.3	0
101	2010	175	2135	0.00217	0.00211	22.33	19.16	2.412	227.7	0
101	2010	175	2140	0.00133	0.00133	22.4	19.54	2.581	216.7	0
101	2010	175	2145	0.00082	0.00082	22.02	18.98	1.883	189.9	0
101	2010	175	2150	0.00044	0.00044	21.71	19.97	1.532	166.6	0
101	2010	175	2155	0.00022	0.00022	20.83	22.59	1.945	156.7	0
101	2010	175	2200	0.0001	0.0001	20.5	23.22	1.316	157.4	0
101	2010	175	2205	6e-05	4e-05	19.44	26.17	1.455	129.9	0
101	2010	175	2210	0	0	17.79	34.3	1.736	105.6	0
101	2010	175	2215	0	0	16.67	34.98	1.717	117.6	0
101	2010	175	2220	0	0	16.32	33.94	1.837	107.1	0
101	2010	175	2225	0	0	15.44	37.29	1.831	116.9	0
101	2010	175	2230	0	0	16.41	28.79	2.215	143.2	0
101	2010	175	2235	0	0	17.09	27.65	1.761	144.9	0
101	2010	175	2240	0	0	18.05	26.11	1.991	175.2	0
101	2010	175	2245	0	0	17.77	24.82	2.452	158.9	0
101	2010	175	2250	0	0	17.87	25.27	1.726	152.8	0
101	2010	175	2255	0	0	18.17	23.28	2.148	152.9	0
101	2010	175	2300	0	0	18.66	22.9	1.646	138.9	0
101	2010	175	2305	0	0	18.57	21.03	1.457	176.3	0
101	2010	175	2310	0	0	18.06	21.82	1.526	164.7	0
101	2010	175	2315	0	0	18.63	21.56	1.539	172.2	0
101	2010	175	2320	0	0	18.28	21.54	1.116	176.8	0
101	2010	175	2325	0	0	17.77	22.37	1.099	181.8	0
101	2010	175	2330	0	0	18.35	21.26	1.568	174.4	0
101	2010	175	2335	0	0	18.38	20.48	1.684	178.3	0
101	2010	175	2340	0	0	18.15	19.74	2.481	159	0
101	2010	175	2345	0	0	17.97	19.6	1.728	163.4	0
101	2010	175	2350	0	0	17.75	20.75	1.218	158.1	0
101	2010	175	2355	0	0	17.72	19.82	1.16	140.5	0
101	2010	175	2400	0	0	18.07	19.07	1.243	173.2	0
101	2010	176	5	0	0	17.99	18.15	1.648	150.3	0
101	2010	176	10	0	0	17.79	21.43	1.008	137.7	0
101	2010	176	15	0	0	16.66	25.36	1.297	151.9	0
101	2010	176	20	0	0	16.23	24.25	1.367	112.8	0
101	2010	176	25	0	0	15.77	26.34	0.942	125.8	0
101	2010	176	30	0	0	15.84	24.23	1.191	149.8	0
101	2010	176	35	0	0	15.76	23.58	1.39	147.3	0
101	2010	176	40	0	0	15.57	24.73	0.601	102.8	0
101	2010	176	45	0	0	15.33	23.42	0.309	165.4	0
101	2010	176	50	0	0	16.04	22.82	0.978	131.6	0
101	2010	176	55	0	0	15.97	23.49	1.001	113.4	0
101	2010	176	100	0	0	15.76	22.54	1.245	122.4	0
101	2010	176	105	0	0	15.1	30.3	1.344	121.5	0
101	2010	176	110	0	0	13.91	32.9	0.516	147.2	0
101	2010	176	115	0	0	13.76	28.25	0.536	146.6	0
101	2010	176	120	0	0	14.11	26.67	0.317	146.6	0
101	2010	176	125	0	0	15.1	24.8	0.952	118.5	0
101	2010	176	130	0	0	13.56	37.42	1.529	118.1	0
101	2010	176	135	0	0	12.12	37.68	0.972	123.5	0
101	2010	176	140	0	0	13.18	29.79	0.702	141.6	0
101	2010	176	145	0	0	13.5	29.41	0	223.4	0
101	2010	176	150	0	0	13.22	31.1	0	223.5	0
101	2010	176	155	0	0	13.47	33.69	1.553	132.3	0
101	2010	176	200	0	0	11.13	39.74	1.637	107.6	0
101	2010	176	205	0	0	11.35	41.2	1.436	113.8	0
101	2010	176	210	0	0	11.71	36.46	1.916	110.1	0
101	2010	176	215	0	0	11.13	41.65	1.557	115.2	0
101	2010	176	220	0	0	11	41.17	1.916	122.3	0
101	2010	176	225	0	0	11.18	38.32	1.86	135	0
101	2010	176	230	0	0	12.1	31.75	1.777	125.3	0
101	2010	176	235	0	0	13.03	29.91	2.576	126.7	0
101	2010	176	240	0	0	14.02	25.98	2.615	130.9	0
101	2010	176	245	0	0	15.43	22.88	2.376	171.3	0
101	2010	176	250	0	0	15.83	22.22	2.292	162	0
101	2010	176	255	0	0	15.88	22.04	2.419	142.9	0
101	2010	176	300	0	0	15.58	25.54	1.625	112.1	0
101	2010	176	305	0	0	14.22	28.07	1.297	140.1	0
101	2010	176	310	0	0	13.01	29.13	1.457	128.4	0
101	2010	176	315	0	0	12.84	33.08	0.977	133.8	0
101	2010	176	320	0	0	12.46	33.41	1.635	131.9	0
101	2010	176	325	0	0	11.37	37.69	1.504	120.3	0
101	2010	176	330	0	0	11.76	34.16	1.527	143.6	0
101	2010	176	335	0	0	13.24	27.96	1.316	160	0
101	2010	176	340	0	0	13.46	28.11	1.671	136.3	0
101	2010	176	345	0	0	13.24	27.28	2.024	139.5	0
101	2010	176	350	0	0	12.71	29.23	1.769	152.3	0
101	2010	176	355	0	0	13.81	25.52	1.473	191	0
101	2010	176	400	0	0	12.91	31.32	2.153	108.6	0
101	2010	176	405	0	0	11.9	31.14	1.836	84.6	0
101	2010	176	410	0	0	12.05	29.95	1.984	96.8	0
101	2010	176	415	0	0	11.45	34.85	0.934	108.7	0
101	2010	176	420	0	0	11.57	34.92	0.315	162.6	0
101	2010	176	425	0	0	11.29	30.61	1.38	323.4	0
101	2010	176	430	0	0	12.28	31.32	0.833	106.8	0
101	2010	176	435	0	0	11.79	32.04	1.032	347.4	0
101	2010	176	440	0	0	11.75	35.8	0.616	12.98	0
101	2010	176	445	0	0	11.37	36.17	1.32	109.8	0
101	2010	176	450	0	0	9.73	44.08	1.428	111.8	0
101	2010	176	455	0	0	10.26	37.26	1.736	104.7	0
101	2010	176	500	0	0	10.91	34.16	1.62	101.9	0
101	2010	176	505	0	0	10.45	34.79	1.576	102.5	0.254
101	2010	176	510	0	0	10.41	40.08	1.963	103.4	0.254
101	2010	176	515	0	0	9.5	44.59	1.532	106	0.508
101	2010	176	520	0	0	10	47.75	1.292	103.4	0.508
101	2010	176	525	0	0	9.44	48.93	1.341	94.2	0.508
101	2010	176	530	0	0	9.69	42.48	1.272	115.9	0.508
101	2010	176	535	0	0	10.21	39.64	1.423	94.2	0.254
101	2010	176	540	0	0	10.95	34.83	1.952	102.2	0.508
101	2010	176	545	0	0	10.95	35.89	1.81	95.6	0.254
101	2010	176	550	0	0	10.94	34.83	1.839	109.4	0.254
101	2010	176	555	0	0	10.54	37.09	1.888	117.5	0.254
101	2010	176	600	0	0	9.93	38.35	1.841	122.7	0
101	2010	176	605	0	0	10.1	35.9	2.061	119.3	0.254
101	2010	176	610	0.0001	0.0001	11.65	30.21	2.409	133.1	0
101	2010	176	615	0.0002	0.00018	13.05	25.99	2.581	137.6	0
101	2010	176	620	0.00042	0.00042	13.38	27.65	2.038	134.7	0
101	2010	176	625	0.00074	0.00074	13.13	27.27	2.556	126.1	0
101	2010	176	630	0.0012	0.00118	12.53	29.81	1.718	119.2	0
101	2010	176	635	0.00172	0.0017	12.2	32.68	1.849	127.3	0
101	2010	176	640	0.00229	0.00227	11.37	33.71	1.983	120.4	0
101	2010	176	645	0.00287	0.00285	12.05	29.44	2.7	133.3	0
101	2010	176	650	0.00343	0.00345	13.15	27.9	2.621	131.5	0
101	2010	176	655	0.00399	0.00403	12.63	29.81	1.823	120.9	0
101	2010	176	700	0.00527	0.00541	12.63	30.2	2.53	141.1	0
101	2010	176	705	0.00513	0.00527	12.74	31.1	2.151	138.8	0
101	2010	176	710	0.01636	0.0146	13.26	29.13	2.252	141.3	0
101	2010	176	715	0.01735	0.01969	13.67	27.91	2.336	136.8	0
101	2010	176	720	0.02208	0.02122	14.09	28.06	2.443	130.8	0
101	2010	176	725	0.03311	0.0308	15.15	25.72	2.586	143.9	0
101	2010	176	730	0.03672	0.03428	15.64	27.53	2.112	134.8	0
101	2010	176	735	0.04061	0.03797	15.18	28.29	2.697	128.7	0
101	2010	176	740	0.04467	0.04182	14.93	31.66	1.989	115.9	0
101	2010	176	745	0.04888	0.04581	15.44	30.28	2.249	129	0
101	2010	176	750	0.05328	0.04999	16.23	29.02	1.88	129.2	0
101	2010	176	755	0.05749	0.05402	16.91	25.77	1.383	122.5	0
101	2010	176	800	0.06167	0.058	17.06	25.06	1.586	140.9	0
101	2010	176	805	0.06616	0.06225	17.75	26.07	1.462	145	0
101	2010	176	810	0.07076	0.06669	17.48	21.69	2.677	145.1	0
101	2010	176	815	0.07534	0.07105	18.29	22.96	3.206	139.6	0
101	2010	176	820	0.0794	0.07539	18.37	20.16	2.731	154.7	0
101	2010	176	825	0.08243	0.07979	18.6	21.78	2.3	134.8	0
101	2010	176	830	0.08429	0.0842	18.7	19.88	2.066	168.2	0
101	2010	176	835	0.08455	0.08876	18.81	22.98	2.056	137.9	0
101	2010	176	840	0.08211	0.09316	19.08	22.89	1.7	136.2	0
101	2010	176	845	0.07593	0.09751	19.24	22.68	2.77	182.3	0
101	2010	176	850	0.06632	0.10199	19.39	21.93	1.903	156.3	0
101	2010	176	855	0.05382	0.10651	19.15	19.47	3.29	161.8	0
101	2010	176	900	0.04123	0.11111	19.1	20	3.515	140.4	0
101	2010	176	905	0.03116	0.11583	19.16	20.93	2.953	127.8	0
101	2010	176	910	0.02355	0.12058	19.56	21.93	2.256	181.3	0
101	2010	176	915	0.01799	0.12506	19.64	21.34	1.828	160.3	0
101	2010	176	920	0.01413	0.12952	20.12	20.15	2.888	139.6	0
101	2010	176	925	0.01171	0.13384	20.05	20.73	2.808	147.9	0
101	2010	176	930	0.0105	0.13819	20.27	22.73	3.002	134.7	0
101	2010	176	935	0.01074	0.14247	20.1	25.4	3.167	134.2	0
101	2010	176	940	0.01271	0.14685	20.25	23.08	3.52	163.8	0
101	2010	176	945	0.01619	0.15105	20.36	25.91	2.969	161.2	0
101	2010	176	950	0.02147	0.15521	20.59	26.66	2.739	150.4	0
101	2010	176	955	0.02912	0.15935	21.05	24.02	2.21	144	0
101	2010	176	1000	0.03987	0.1632	21.14	28.56	1.998	193.8	0
101	2010	176	1005	0.05471	0.16738	21.37	24.29	2.628	193.4	0
101	2010	176	1010	0.07441	0.17166	21.68	22.6	1.557	143.5	0
101	2010	176	1015	0.09803	0.17598	21.58	22.27	1.849	176.2	0
101	2010	176	1020	0.12242	0.17956	21.88	22.25	3.368	211.5	0
101	2010	176	1025	0.1446	0.18331	22.26	24.68	2.947	189.3	0
101	2010	176	1030	0.16345	0.18755	22.57	24.04	1.87	209	0
101	2010	176	1035	0.17866	0.19135	22.62	23.08	2.327	174.7	0
101	2010	176	1040	0.19055	0.19479	22.78	20.91	2.684	216	0
101	2010	176	1045	0.19958	0.19753	23.03	20.86	2.46	187.9	0
101	2010	176	1050	0.20794	0.20129	23.51	19.6	3.598	195.7	0
101	2010	176	1055	0.21432	0.20443	23.59	18.15	2.902	183.2	0
101	2010	176	1100	0.22017	0.20808	23.8	18.37	3.619	176.2	0
101	2010	176	1105	0.22486	0.21138	23.97	20.21	3.771	193.6	0
101	2010	176	1110	0.22886	0.21514	24.15	20.32	2.942	241.1	0
101	2010	176	1115	0.23206	0.21818	23.98	18.57	3.069	203.9	0
101	2010	176	1120	0.235	0.22094	24.23	18.86	2.754	186	0
101	2010	176	1125	0.23752	0.22335	24.62	24.33	2.468	214.3	0
101	2010	176	1130	0.24116	0.2268	25.32	13.98	3.613	223.5	0
101	2010	176	1135	0.24497	0.23046	25.3	13.27	3.301	265.5	0
101	2010	176	1140	0.24752	0.23277	25.47	14.69	2.499	180.8	0
101	2010	176	1145	0.25075	0.23564	25.66	14.29	3.878	184.4	0
101	2010	176	1150	0.25371	0.23832	25.76	14.08	3.157	220.8	0
101	2010	176	1155	0.25559	0.24011	25.61	15.05	2.21	201.1	0
101	2010	176	1200	0.25838	0.24255	25.94	15.95	2.074	244.2	0
101	2010	176	1205	0.2609	0.24451	26.04	15.65	2.813	214.8	0
101	2010	176	1210	0.26322	0.24666	25.92	14.47	2.344	169.7	0
101	2010	176	1215	0.26535	0.24909	26.27	15.6	1.909	206.2	0
101	2010	176	1220	0.2679	0.25138	26.14	15.83	3.499	223.8	0
101	2010	176	1225	0.27001	0.25329	26.87	15.52	3.391	240.3	0
101	2010	176	1230	0.27248	0.25526	26.82	12.98	2.842	247.4	0
101	2010	176	1235	0.27506	0.25741	27.11	12.49	3.554	221.6	0
101	2010	176	1240	0.27758	0.25951	26.73	14.39	3.868	201.8	0
101	2010	176	1245	0.27883	0.26056	27.26	13.45	3.409	255.9	0
101	2010	176	1250	0.28093	0.26233	27.34	12.83	4.407	264.4	0
101	2010	176	1255	0.28266	0.26389	27.14	14.92	4.034	146.4	0
101	2010	176	1300	0.28422	0.26534	27.01	11.76	2.569	227.2	0
101	2010	176	1305	0.28855	0.27028	27.06	11.86	4.518	215.9	0
101	2010	176	1310	0.29038	0.27149	27.55	11.28	3.332	271.5	0
101	2010	176	1315	0.2903	0.27117	27.62	12.9	3.154	257.1	0
101	2010	176	1320	0.29063	0.27089	27.17	11.77	3.621	229	0
101	2010	176	1325	0.2925	0.2725	27.68	12.88	3.36	230.1	0
101	2010	176	1330	0.29239	0.27233	27.45	12.72	2.889	185	0
101	2010	176	1335	0.29338	0.27331	27.35	13.08	3.557	194	0
101	2010	176	1340	0.294	0.27368	27.57	12.86	6.045	204	0
101	2010	176	1345	0.29507	0.27469	27.23	14.14	4.345	227.9	0
101	2010	176	1350	0.29554	0.275	28.11	13.94	2.31	241.8	0
101	2010	176	1355	0.29593	0.27526	28.34	12.07	3.587	248.8	0
101	2010	176	1400	0.2971	0.27623	28.16	14.29	3.456	229.9	0
101	2010	176	1405	0.29917	0.27796	28.46	15.38	3.366	232.4	0
101	2010	176	1410	0.28782	0.26781	27.73	12.91	3.368	222.5	0
101	2010	176	1415	0.30505	0.28444	28.22	12.61	1.708	234.8	0
101	2010	176	1420	0.30614	0.28394	28.8	12	2.486	252	0
101	2010	176	1425	0.26589	0.24722	28.5	10.98	0.813	72.5	0
101	2010	176	1430	0.32571	0.30725	28.47	13.61	1.726	246.9	0
101	2010	176	1435	0.3199	0.29757	29.73	10.89	2.316	244.5	0
101	2010	176	1440	0.32361	0.30137	29.73	13.31	3.464	261.1	0
101	2010	176	1445	0.27546	0.25905	29.59	10.63	3.837	242.3	0
101	2010	176	1450	0.29426	0.27307	29.31	13.16	3.913	336.7	0
101	2010	176	1455	0.31444	0.29099	28.96	11.22	3.348	219.2	0
101	2010	176	1500	0.31543	0.29092	29.44	12.08	2.14	257.7	0
101	2010	176	1505	0.24785	0.22885	28.76	14.35	4.488	244.5	0
101	2010	176	1510	0.07426	0.07269	27.98	12.07	2.713	267	0
101	2010	176	1515	0.31746	0.29681	28.68	12.2	4.183	222.6	0
101	2010	176	1520	0.15049	0.1439	28.88	13.92	1.088	321.7	0
101	2010	176	1525	0.06409	0.06574	27.72	13.47	4.026	248.8	0
101	2010	176	1530	0.07406	0.07414	27.2	13.95	3.699	210.1	0
101	2010	176	1535	0.14788	0.14342	27.78	13.36	4.051	240.6	0
101	2010	176	1540	0.17259	0.16624	27.87	11.98	5.981	221.8	0
101	2010	176	1545	0.09415	0.09328	27.32	12.61	4.619	184	0
101	2010	176	1550	0.12582	0.12031	27.52	12.94	4.835	235.4	0
101	2010	176	1555	0.19374	0.18403	27.89	12.07	4.804	194	0
101	2010	176	1600	0.08325	0.08184	28.07	13.23	3.314	244.9	0
101	2010	176	1605	0.08481	0.08586	27.32	14.27	2.174	259.7	0
101	2010	176	1610	0.24396	0.23134	28.88	13.08	3.303	257.1	0
101	2010	176	1615	0.09909	0.0968	27.87	12.83	4.898	190.1	0
101	2010	176	1620	0.21446	0.20151	28.2	15.01	1.481	238.4	0
101	2010	176	1625	0.28846	0.26841	29.01	13.62	3.237	230.9	0
101	2010	176	1630	0.28407	0.2622	29.28	13.86	3.641	249.4	0
101	2010	176	1635	0.27585	0.25182	29.05	12.48	4.586	225.9	0
101	2010	176	1640	0.27167	0.24889	29.18	13.43	4.047	254.8	0
101	2010	176	1645	0.2282	0.20962	29.04	13.72	5.413	238.6	0
101	2010	176	1650	0.09964	0.09248	27.72	13.47	4.438	208.1	0
101	2010	176	1655	0.06399	0.06346	27.27	14.52	3.933	156.9	0
101	2010	176	1700	0.07277	0.07275	27.42	15.05	3.843	191.5	0
101	2010	176	1705	0.0849	0.08373	27.25	15.46	3.038	241.7	0
101	2010	176	1710	0.09461	0.09429	27.14	14.67	3.688	254.1	0
101	2010	176	1715	0.12389	0.12099	27.47	14.35	4.392	248.3	0
101	2010	176	1720	0.25918	0.24253	28.51	13.47	4.299	216.3	0
101	2010	176	1725	0.08154	0.08083	27.72	15.91	2.904	224.4	0.254
101	2010	176	1730	0.06895	0.06833	27.46	15.1	2.592	216.6	0.254
101	2010	176	1735	0.23097	0.21344	27.87	16.06	4.564	203.5	0
101	2010	176	1740	0.12084	0.11666	28.11	19.3	2.414	225.8	0
101	2010	176	1745	0.20025	0.18612	28.42	17.17	3.249	269.9	0
101	2010	176	1750	0.22942	0.20939	28.29	14.3	3.693	251.7	0
101	2010	176	1755	0.18613	0.16792	28.24	14.93	3.923	256.9	0
101	2010	176	1800	0.19833	0.17873	28.85	13.87	3.257	215.3	0.254
101	2010	176	1805	0.19666	0.17756	28.55	14.95	3.437	228	0
101	2010	176	1810	0.17236	0.15633	28.54	14.75	2.901	245.4	0
101	2010	176	1815	0.12905	0.11737	27.91	14.25	3.637	234.8	0
101	2010	176	1820	0.08118	0.07646	27.4	15.03	3.183	235.1	0
101	2010	176	1825	0.11818	0.1105	27.43	14.49	3.45	288.1	0
101	2010	176	1830	0.13261	0.1225	27.33	16.39	2.976	250.1	0
101	2010	176	1835	0.11182	0.104	27.53	13.87	4.067	251.8	0
101	2010	176	1840	0.1227	0.11444	26.15	18.72	2.226	267.2	0.254
101	2010	176	1845	0.09051	0.08715	25.23	21.06	4.418	270.7	0.508
101	2010	176	1850	0.10064	0.09628	24.92	21.34	4.397	280.1	0.254
101	2010	176	1855	0.09209	0.08759	24.52	21.06	3.236	305.6	0.508
101	2010	176	1900	0.08815	0.08471	25.6	21.92	3.17	281.2	0
101	2010	176	1905	0.09312	0.08977	26.17	19.19	2.837	257.5	0
101	2010	176	1910	0.10813	0.10182	26.88	17.19	2.638	275.8	0
101	2010	176	1915	0.0945	0.08955	27.07	15.72	1.697	298.9	0
101	2010	176	1920	0.06982	0.06843	27.12	21.01	1.581	295	0
101	2010	176	1925	0.06618	0.06471	26.9	22.04	1.442	327.9	0
101	2010	176	1930	0.05949	0.05895	26.14	21.3	1.872	309.6	0
101	2010	176	1935	0.05877	0.05748	26.1	24.26	1.713	313.2	0
101	2010	176	1940	0.04464	0.04494	25.86	22.14	1.877	312.2	0
101	2010	176	1945	0.03726	0.03758	25.61	25.83	1.019	321.2	0
101	2010	176	1950	0.03085	0.03155	25.42	32.41	0.467	339.8	0
101	2010	176	1955	0.02476	0.02526	25.43	28.35	0.562	322.4	0
101	2010	176	2000	0.02098	0.02126	25.31	29.24	0.818	36.95	0
101	2010	176	2005	0.0174	0.01777	25.11	26.89	0.095	24.14	0
101	2010	176	2010	0.0125	0.0127	24.83	24.33	0.033	88.8	0
101	2010	176	2015	0.00826	0.00858	24.73	29	1.254	133.9	0
101	2010	176	2020	0.00468	0.00464	24.97	23.57	2.964	151.9	0
101	2010	176	2025	0.00358	0.00348	24.5	23.28	2.28	176.6	0
101	2010	176	2030	0.0044	0.0044	24.54	20.44	7.46	145.5	0
101	2010	176	2035	0.00502	0.00506	23.82	21.64	8.73	151	0
101	2010	176	2040	0.00623	0.00641	23.41	24.28	7.6	146.7	0
101	2010	176	2045	0.00599	0.00625	23.97	20.68	6.002	148.1	0
101	2010	176	2050	0.00436	0.00448	23.97	21.59	3.92	155.9	0
101	2010	176	2055	0.00352	0.00354	22.96	24.01	7.12	120.6	0
101	2010	176	2100	0.00305	0.00305	22.85	24.84	6.862	128.5	0
101	2010	176	2105	0.00251	0.00257	22.22	25.22	6.218	124.7	0
101	2010	176	2110	0.00217	0.00223	22.4	24.79	5.071	93.2	0
101	2010	176	2115	0.00203	0.00205	22.69	23.75	3.727	124.6	0
101	2010	176	2120	0.00137	0.00145	22.69	25.67	2.577	115.3	0
101	2010	176	2125	0.0007	0.00072	22.39	25.37	3.143	90	0
101	2010	176	2130	0.00038	0.00038	22.07	26.63	2.507	71.5	0
101	2010	176	2135	0.00022	0.00022	22.24	25.51	2.009	103	0
101	2010	176	2140	0.00022	0.00022	22.22	24.88	2.884	156.5	0
101	2010	176	2145	0.00022	0.00022	22.91	21.83	2.813	228.7	0
101	2010	176	2150	6e-05	6e-05	23.4	21.23	1.978	192.3	0
101	2010	176	2155	0	0	23.37	20.47	2.96	202.3	0
101	2010	176	2200	0	0	23.34	20.77	3.873	229.9	0
101	2010	176	2205	0	0	23.3	21.23	4.26	195.3	0
101	2010	176	2210	0	0	22.87	24.07	3.18	256.7	0
101	2010	176	2215	0	0	22.67	24.17	1.215	148.9	0
101	2010	176	2220	0	0	22.49	25.97	5.682	176	0
101	2010	176	2225	0	0	22.11	26.5	4.513	247.8	0
101	2010	176	2230	0	0	22.1	25.39	5.857	208	0
101	2010	176	2235	0	0	21.9	26.24	6.313	245.9	0
101	2010	176	2240	0	0	21.7	27.51	2.716	243.6	0
101	2010	176	2245	0	0	21.17	32.65	5.044	274.8	0
101	2010	176	2250	0	0	20.04	35.28	4.849	246.8	0
101	2010	176	2255	0	0	19.78	34.39	3.974	225.9	0
101	2010	176	2300	0	0	19.91	35.36	6.274	255.3	0
101	2010	176	2305	0	0	19.42	39.7	4.65	249.9	0
101	2010	176	2310	0	0	19.02	41.88	3.603	264.8	0
101	2010	176	2315	0	0	18.62	41.76	3.084	247.9	0
101	2010	176	2320	0	0	18.76	42.59	2.179	229.6	0
101	2010	176	2325	0	0	18.39	47.23	2.51	222	0
101	2010	176	2330	0	0	18.28	48.17	2.182	166.1	0
101	2010	176	2335	0	0	18.51	48.42	2.086	142.8	0
101	2010	176	2340	0	0	18.18	47.66	2.608	180.8	0
101	2010	176	2345	0	0	18.25	46.92	3.28	223.6	0
101	2010	176	2350	0	0	18.17	47.1	1.718	223.5	0
101	2010	176	2355	0	0	18.27	47.53	1.712	175.5	0
101	2010	176	2400	0	0	18.25	48.01	0.889	188.7	0
101	2010	177	5	0	0	18.24	47.37	2.455	212.9	0
101	2010	177	10	0	0	17.94	49.46	1.374	119.6	0
101	2010	177	15	0	0	17.23	53.88	2.238	116.4	0
101	2010	177	20	0	0	17.05	52.7	2.163	128.9	0
101	2010	177	25	0	0	17.19	50.98	2.28	179.3	0
101	2010	177	30	0	0	17.18	51.31	2.249	183.7	0
101	2010	177	35	0	0	17.06	52.59	2.03	164.5	0
101	2010	177	40	0	0	16.83	54.7	1.477	150.3	0
101	2010	177	45	0	0	17.13	53.4	1.986	169	0
101	2010	177	50	0	0	16.64	54.17	2.203	147.2	0
101	2010	177	55	0	0	16.54	54	1.824	196.2	0
101	2010	177	100	0	0	16.6	51.72	0.813	171.6	0
101	2010	177	105	0	0	17.47	51.27	0.786	152.4	0
101	2010	177	110	0	0	16.89	52.94	1.524	128.8	0
101	2010	177	115	0	0	16.42	56.36	1.927	98.5	0
101	2010	177	120	0	0	16.44	54.17	1.45	132.9	0
101	2010	177	125	0	0	16.89	52.08	1.857	136	0
101	2010	177	130	0	0	16.92	50.72	1.713	124	0
101	2010	177	135	0	0	16.99	47.94	2.314	150.8	0
101	2010	177	140	0	0	17.44	47.78	2.292	168.8	0
101	2010	177	145	0	0	17.17	47.73	1.869	185.1	0
101	2010	177	150	0	0	17.06	48.82	1.697	153.8	0
101	2010	177	155	0	0	16.94	48.24	2.197	168.9	0
101	2010	177	200	0	0	17.16	48.56	1.957	164.7	0
101	2010	177	205	0	0	16.92	48.79	1.651	183.3	0
101	2010	177	210	0	0	17.32	47.64	2.287	165.9	0
101	2010	177	215	0	0	17.27	49.25	1.65	142	0
101	2010	177	220	0	0	17.36	47.94	2.038	157	0
101	2010	177	225	0	0	17.34	46.67	2.355	166.6	0
101	2010	177	230	0	0	17.11	46.77	2.011	151.9	0
101	2010	177	235	0	0	16.91	48.56	1.839	145.4	0
101	2010	177	240	0	0	17.11	49.1	2.007	125.5	0
101	2010	177	245	0	0	16.76	50.08	1.823	162.1	0
101	2010	177	250	0	0	17.04	48.74	1.669	141.2	0
101	2010	177	255	0	0	16.96	50.18	1.673	135.9	0
101	2010	177	300	0	0	16.64	50.81	1.395	122	0
101	2010	177	305	0	0	16.91	50.79	1.396	125.3	0
101	2010	177	310	0	0	17.17	50.5	1.695	140.1	0
101	2010	177	315	0	0	17.34	48.74	1.935	145.2	0
101	2010	177	320	0	0	17.11	49.38	1.524	133.6	0
101	2010	177	325	0	0	17.27	48.9	1.983	150.2	0
101	2010	177	330	0	0	17.11	47.71	1.584	148	0
101	2010	177	335	0	0	16.78	52	1.338	108.3	0
101	2010	177	340	0	0	16.13	55.22	1.166	100.5	0
101	2010	177	345	0	0	16.49	53.45	1.367	82.7	0
101	2010	177	350	0	0	16.23	53.81	1.775	85.6	0
101	2010	177	355	0	0	15.9	57.46	1.659	172	0
101	2010	177	400	0	0	16.21	52.05	1.589	123	0
101	2010	177	405	0	0	16.3	50.63	1.331	158.8	0
101	2010	177	410	0	0	16.93	49.19	1.583	154.1	0
101	2010	177	415	0	0	16.56	51.19	1.116	126.5	0
101	2010	177	420	0	0	16.5	50.71	1.031	202.7	0
101	2010	177	425	0	0	16.38	53.31	0.841	176.8	0
101	2010	177	430	0	0	15.69	53.27	0.616	133.1	0
101	2010	177	435	0	0	15.6	57.09	0.727	60.2	0.508
101	2010	177	440	0	0	15.22	57.54	1.571	112.1	1.016
101	2010	177	445	0	0	14.86	60.2	1.408	127.2	0.508
101	2010	177	450	0	0	14.13	62.02	1.481	131.1	0.508
101	2010	177	455	0	0	13.93	62.73	1.318	114.3	0
101	2010	177	500	0	0	13.49	65.04	0.838	126.3	0
101	2010	177	505	0	0	13.46	63.37	1.125	115.6	0
101	2010	177	510	0	0	13.95	64.25	1.053	132.8	0
101	2010	177	515	0	0	13.21	71.8	0.616	185.7	0
101	2010	177	520	0	0	12.98	83.6	0.678	185.5	0.254
101	2010	177	525	0	0	12.25	78.4	1.421	140.5	0
101	2010	177	530	0	0	12.12	85.8	1.281	126.1	0
101	2010	177	535	0	0	11.91	83.9	0.666	178.6	0
101	2010	177	540	0	0	12.29	84.9	1.068	206.6	0
101	2010	177	545	0	0	11.91	79.4	1.377	107.5	0
101	2010	177	550	0	0	11.74	79	1.142	83.7	0
101	2010	177	555	0	0	12.95	67.14	1.762	83.1	0
101	2010	177	600	0	0	12.23	71.1	1.21	82.9	0
101	2010	177	605	0	0	12.67	67.84	1.178	85.7	0
101	2010	177	610	2e-05	6e-05	13.16	66.09	1.16	97.9	0
101	2010	177	615	0.0001	0.0001	13.09	67.46	1.129	115.3	0
101	2010	177	620	0.00018	0.0002	13.09	66.45	1.382	95.1	0
101	2010	177	625	0.00034	0.00034	13.54	64.1	1.055	89.8	0
101	2010	177	630	0.00052	0.0005	13.5	63.29	1.055	80.3	0
101	2010	177	635	0.00076	0.00078	13.47	64.35	0.902	99.6	0
101	2010	177	640	0.00136	0.00138	13.11	65.96	1.083	95	0
101	2010	177	645	0.00217	0.00219	13.64	63.32	1.346	104.8	0
101	2010	177	650	0.00321	0.00325	12.84	67.8	1.238	114.8	0
101	2010	177	655	0.00445	0.00449	12.78	68.29	1.454	115.9	0
101	2010	177	700	0.00562	0.00566	12.96	67	1.379	109.7	0
101	2010	177	705	0.00702	0.00706	13.34	66.37	1.269	112.1	0
101	2010	177	710	0.00893	0.00907	13.32	65.91	1.147	117.5	0
101	2010	177	715	0.01055	0.01065	13.12	67.91	1.204	127	0
101	2010	177	720	0.0121	0.01216	13.26	65.16	1.689	138.4	0
101	2010	177	725	0.01344	0.0136	14.12	59.69	1.584	148.4	0
101	2010	177	730	0.0132	0.01336	15	56.51	1.913	172.7	0
101	2010	177	735	0.0141	0.01441	15.03	55.35	1.965	151.2	0
101	2010	177	740	0.01394	0.01416	15.26	58.5	2.012	147.5	0
101	2010	177	745	0.01312	0.01348	14.95	57.07	2.448	145.4	0
101	2010	177	750	0.01226	0.01266	15.23	55.08	2.318	150.7	0
101	2010	177	755	0.01593	0.01609	15.19	55.03	2.305	128.1	0
101	2010	177	800	0.01583	0.01603	15.19	54.88	2.599	150.5	0
101	2010	177	805	0.01852	0.01912	15.32	55.76	1.911	130.3	0
101	2010	177	810	0.02821	0.02843	15.42	54.56	1.826	125.9	0
101	2010	177	815	0.02492	0.02526	15.42	54.41	1.896	155.7	0
101	2010	177	820	0.02552	0.02617	15.9	52.59	1.847	139.8	0
101	2010	177	825	0.02177	0.02276	15.74	52.39	2.18	140	0
101	2010	177	830	0.02095	0.02203	15.75	52.6	2.39	148.7	0
101	2010	177	835	0.02651	0.02872	15.59	52.29	2.723	161.6	0
101	2010	177	840	0.05081	0.05729	16.51	51.9	1.999	220.3	0
101	2010	177	845	0.06179	0.07684	16.7	50.45	2.55	166.1	0
101	2010	177	850	0.0644	0.09374	17.03	50.11	2.051	170.2	0
101	2010	177	855	0.05974	0.10923	17.77	47.38	2.617	146.9	0
101	2010	177	900	0.04634	0.1111	17.67	48.39	2.411	173.2	0
101	2010	177	905	0.0348	0.1043	18.22	47.81	2.21	163.3	0
101	2010	177	910	0.03245	0.12071	18.3	44.84	2.857	202.4	0
101	2010	177	915	0.02266	0.06827	18.36	45.28	2.184	166.5	0
101	2010	177	920	0.0211	0.10392	18.24	48.55	1.588	155.1	0
101	2010	177	925	0.01817	0.1311	18.87	45.34	2.38	172.6	0
101	2010	177	930	0.0162	0.13221	19.41	47.18	2.207	206.5	0
101	2010	177	935	0.01674	0.13676	19.84	44.43	2.736	211.7	0
101	2010	177	940	0.01873	0.14066	19.71	39.46	3.76	187.7	0
101	2010	177	945	0.02182	0.145	20.25	39.21	2.295	232.9	0
101	2010	177	950	0.02707	0.14916	20.43	41.89	2.6	208.9	0
101	2010	177	955	0.03522	0.15515	20.65	38.92	3.221	215.4	0
101	2010	177	1000	0.0456	0.15872	20.71	40.61	2.697	218.4	0
101	2010	177	1005	0.05934	0.16248	20.99	37.31	3.902	216.4	0
101	2010	177	1010	0.07904	0.16765	21.22	37.23	3.015	229.1	0
101	2010	177	1015	0.07348	0.1212	21.37	42.26	2.956	235	0
101	2010	177	1020	0.05654	0.0765	20.88	38.02	3.881	249	0
101	2010	177	1025	0.07126	0.08883	20.78	37.92	3.631	223.4	0
101	2010	177	1030	0.12188	0.14291	21.11	35.01	2.813	224.4	0
101	2010	177	1035	0.14783	0.16039	21.36	34.37	3.874	240.7	0
101	2010	177	1040	0.18023	0.18513	22.07	36.3	4.528	231.5	0
101	2010	177	1045	0.19749	0.1955	22.07	32.1	3.572	234.1	0
101	2010	177	1050	0.20423	0.19772	21.9	34.09	3.655	255.6	0
101	2010	177	1055	0.20989	0.20144	22.12	35.42	3.708	219.9	0
101	2010	177	1100	0.21446	0.20564	22	33.96	3.533	216.1	0
101	2010	177	1105	0.21989	0.20938	22.9	30.2	4.464	262.9	0
101	2010	177	1110	0.22379	0.2116	22.81	28.74	3.703	234.1	0.254
101	2010	177	1115	0.22618	0.21325	23.47	29.78	3.904	261.2	0
101	2010	177	1120	0.22862	0.21556	23.01	28.66	4.82	254	0
101	2010	177	1125	0.2322	0.219	23.01	26.72	5.022	246.3	0
101	2010	177	1130	0.23544	0.22214	23.5	28.36	5.282	237.4	0
101	2010	177	1135	0.23921	0.22589	23.16	29.93	5.344	255.8	0
101	2010	177	1140	0.24323	0.22959	23.63	26.7	6.03	208.1	0
101	2010	177	1145	0.24605	0.23229	23.81	26.6	5.241	242.7	0
101	2010	177	1150	0.24977	0.23587	24.03	26.52	3.664	258.8	0
101	2010	177	1155	0.25348	0.23957	24.84	24.45	2.133	279.4	0
101	2010	177	1200	0.25724	0.24322	24.39	22.89	4.042	254.8	0
101	2010	177	1205	0.26181	0.2474	24.67	24.81	2.359	291.8	0
101	2010	177	1210	0.25546	0.24208	24.49	24.87	4.054	278.6	0
101	2010	177	1215	0.20436	0.1991	24.6	28.37	1.738	264.3	0
101	2010	177	1220	0.09644	0.10005	23.19	26.7	3.672	233.8	0
101	2010	177	1225	0.08597	0.08679	23.48	27.14	2.523	273.7	0
101	2010	177	1230	0.08714	0.08987	23.51	26.45	2.004	246	0
101	2010	177	1235	0.13155	0.13135	23.66	24.05	1.921	276.2	0
101	2010	177	1240	0.08125	0.08243	23.67	27.13	1.645	291.7	0
101	2010	177	1245	0.08467	0.08533	23.48	24.01	3.201	251.2	0
101	2010	177	1250	0.09019	0.09162	23.36	27.49	2.863	269.4	0
101	2010	177	1255	0.07709	0.07807	23.59	26.31	3.992	287.5	0
101	2010	177	1300	0.06041	0.06071	23.21	29.91	2.249	243.8	0
101	2010	177	1305	0.07536	0.07647	23.05	26.83	1.186	303.8	0
101	2010	177	1310	0.14992	0.14777	23.43	28.53	2.499	280.3	0
101	2010	177	1315	0.13619	0.13564	23.61	24.46	1.766	242.5	0
101	2010	177	1320	0.25539	0.24689	24.65	26.02	2.633	295.1	0
101	2010	177	1325	0.31354	0.3002	25.25	24.72	3.492	335	0
101	2010	177	1330	0.10757	0.10829	24.88	21.73	2.404	263.7	0
101	2010	177	1335	0.19587	0.19261	24.75	23.35	1.981	272.7	0
101	2010	177	1340	0.11955	0.12017	24.49	22.49	4.57	264.3	0
101	2010	177	1345	0.08426	0.08645	24.06	25.39	4.167	264.1	0
101	2010	177	1350	0.0794	0.08032	23.82	28.9	0.898	353.1	0
101	2010	177	1355	0.09317	0.09443	24.01	26.1	2.424	316.8	0
101	2010	177	1400	0.09461	0.09709	23.97	26.5	1.372	314	0
101	2010	177	1405	0.09041	0.09154	23.77	24.97	3.2	271.6	0
101	2010	177	1410	0.08027	0.08151	23.61	26.56	2.045	309.1	0
101	2010	177	1415	0.087	0.08818	23.39	24.96	1.336	311.8	0
101	2010	177	1420	0.10573	0.10605	23.81	26.61	1.254	323	0
101	2010	177	1425	0.27394	0.26568	24.45	23.57	2.158	270.8	0
101	2010	177	1430	0.29214	0.27988	25.68	24.33	3.29	282.7	0
101	2010	177	1435	0.12337	0.12424	24.62	23.57	2.009	301.4	0
101	2010	177	1440	0.07301	0.07532	23.81	23.85	1.949	327.7	0
101	2010	177	1445	0.04992	0.05139	22.58	22.65	4.982	274.6	0
101	2010	177	1450	0.04253	0.04425	21.83	22.41	3.788	181.4	0
101	2010	177	1455	0.0335	0.03493	22.08	23.25	3.128	267.7	0
101	2010	177	1500	0.0214	0.02201	22.33	24.51	3.108	244	0
101	2010	177	1505	0.01566	0.01582	22.42	23.65	1.617	301.4	0
101	2010	177	1510	0.01543	0.01551	20.53	30.22	3.499	224	0
101	2010	177	1515	0.02142	0.02166	19.49	38.75	3.477	141.9	0
101	2010	177	1520	0.03591	0.03726	19.69	37.88	5.263	155.3	0
101	2010	177	1525	0.05242	0.05365	19.41	40.16	3.094	157.5	0
101	2010	177	1530	0.06472	0.06554	19.74	36.92	2.682	147.5	0
101	2010	177	1535	0.0649	0.06765	19.97	38.34	2.323	127.1	0
101	2010	177	1540	0.06501	0.06765	20.31	34.8	1.815	115.2	0
101	2010	177	1545	0.059	0.06037	21.06	33.13	1.243	153.8	0
101	2010	177	1550	0.05139	0.0528	21.35	28.9	1.658	208.7	0
101	2010	177	1555	0.04516	0.04653	21.06	30.86	3.041	224.7	0
101	2010	177	1600	0.04006	0.04094	21.62	27.28	2.296	203.4	0
101	2010	177	1605	0.03893	0.03933	21.64	32.2	0.854	278.1	0
101	2010	177	1610	0.04755	0.04817	21.55	29.3	1.633	263.9	0
101	2010	177	1615	0.0534	0.05454	20.96	34.19	3.822	325.8	0
101	2010	177	1620	0.06135	0.06296	20	39.54	3.244	290.3	0
101	2010	177	1625	0.06646	0.06903	20.03	38.63	2.18	351.6	0
101	2010	177	1630	0.05189	0.05508	20.23	37.29	3.544	290	0
101	2010	177	1635	0.03676	0.03759	19.6	34.97	3.748	349.8	0
101	2010	177	1640	0.03118	0.03218	18.54	39.39	6.006	312.3	0
101	2010	177	1645	0.02559	0.02616	17.28	43.76	6.007	247.9	0
101	2010	177	1650	0.02798	0.02861	16.87	47.34	3.683	286.4	0
101	2010	177	1655	0.02543	0.0265	16.47	52.94	3.038	234	0
101	2010	177	1700	0.01924	0.01989	15.81	51.9	3.423	305.3	0
101	2010	177	1705	0.0129	0.01334	15.98	50.49	3.298	232.4	0
101	2010	177	1710	0.00972	0.01004	15.73	51.31	2.94	2.121	0
101	2010	177	1715	0.00858	0.00888	15.47	51.97	2.925	299.8	0
101	2010	177	1720	0.00779	0.00809	16.55	45.26	7.03	274.7	0
101	2010	177	1725	0.00677	0.00703	16.15	51.87	7.02	282.4	0
101	2010	177	1730	0.00596	0.00611	14.99	58.37	7.55	290.8	0
101	2010	177	1735	0.00522	0.00538	15.19	54.03	2.929	247.9	0
101	2010	177	1740	0.00617	0.00631	14.66	61.51	0.276	345.1	0.254
101	2010	177	1745	0.00622	0.00633	14.85	56.14	0.034	345.3	0
101	2010	177	1750	0.00626	0.00639	15.21	64.23	1.401	178.5	0
101	2010	177	1755	0.00763	0.00785	15.38	56.87	1.909	157	0
101	2010	177	1800	0.00867	0.00901	15.45	61.05	2.285	130.7	0
101	2010	177	1805	0.00958	0.00988	15.19	64.7	1.999	151.1	0
101	2010	177	1810	0.00984	0.01012	15.2	58.68	2.212	145.8	0
101	2010	177	1815	0.01096	0.0114	16.22	58.6	3.309	176.9	0
101	2010	177	1820	0.01028	0.01068	15.44	59.7	3.6	190.3	0
101	2010	177	1825	0.01064	0.01096	15.17	60.74	3.018	183.6	0
101	2010	177	1830	0.01455	0.01496	15.12	59.88	4.163	191.7	0
101	2010	177	1835	0.01598	0.01656	14.76	64.16	3.935	205.8	0
101	2010	177	1840	0.01383	0.01427	14.63	68.81	2.708	187.3	0
101	2010	177	1845	0.01528	0.01568	14.08	73.5	2.891	159.2	0
101	2010	177	1850	0.01901	0.01953	14.35	70.3	4.448	180.5	0
101	2010	177	1855	0.02256	0.02312	14	70.2	3.704	196.5	0
101	2010	177	1900	0.03206	0.03276	14.36	70.7	3.441	194.8	0
101	2010	177	1905	0.0485	0.0493	14.58	72.8	4.869	198.6	0
101	2010	177	1910	0.06728	0.06734	14.81	71.4	3.392	186	0
101	2010	177	1915	0.07423	0.07278	15.04	71.7	3.639	161.6	0
101	2010	177	1920	0.06907	0.06694	15.08	71.3	3.051	200.7	0
101	2010	177	1925	0.06588	0.06277	15.49	69.58	2.612	184	0
101	2010	177	1930	0.07702	0.07212	15.91	67.39	2.084	201	0
101	2010	177	1935	0.06225	0.05857	15.94	67.61	2.893	139.7	0
101	2010	177	1940	0.04157	0.04045	15.21	68.09	3.433	163.4	0
101	2010	177	1945	0.05464	0.05141	15.47	66.15	3.314	192.6	0
101	2010	177	1950	0.04231	0.03975	15.61	69.89	2.055	164.6	0
101	2010	177	1955	0.03007	0.02867	15.79	66.68	2.667	183.7	0
101	2010	177	2000	0.02355	0.02296	15.32	66.56	2.852	174.3	0
101	2010	177	2005	0.0228	0.02232	15.54	67.67	2.765	147.9	0
101	2010	177	2010	0.02415	0.02371	15.16	69.89	2.391	137.5	0
101	2010	177	2015	0.02594	0.02547	15.32	68.7	2.282	138.8	0
101	2010	177	2020	0.02686	0.0259	15.67	69.03	1.839	157	0
101	2010	177	2025	0.04641	0.0426	15.8	68.6	1.581	165.8	0
101	2010	177	2030	0.06104	0.05552	15.8	67.14	1.666	137.1	0
101	2010	177	2035	0.05741	0.05215	16.07	64.29	1.766	176	0
101	2010	177	2040	0.03589	0.03358	15.9	65.2	1.891	172	0
101	2010	177	2045	0.02551	0.02435	16.2	63.89	1.604	165.5	0
101	2010	177	2050	0.04123	0.03736	16.17	64.42	1.63	197.1	0
101	2010	177	2055	0.03902	0.03563	16.18	64.42	1.663	196.6	0
101	2010	177	2100	0.02919	0.02688	16.2	65.43	1.516	192	0
101	2010	177	2105	0.01957	0.01885	16.1	63.64	2.149	202.3	0
101	2010	177	2110	0.01626	0.01672	16.7	62.13	2.295	204.8	0
101	2010	177	2115	0.01327	0.01341	16.48	58.04	2.613	211.1	0
101	2010	177	2120	0.01056	0.01086	16.22	56.8	1.996	204.6	0
101	2010	177	2125	0.00779	0.00805	16.27	57.18	1.896	210.5	0
101	2010	177	2130	0.00552	0.00574	15.74	56.78	2.59	162.5	0
101	2010	177	2135	0.00325	0.00331	15.9	60.67	2.569	140.8	0
101	2010	177	2140	0.00233	0.00237	15.32	60.34	2.324	141.5	0
101	2010	177	2145	0.00141	0.00141	15.26	60.96	2.435	144.1	0
101	2010	177	2150	0.00094	0.00096	14.82	63.59	2.055	137.2	0
101	2010	177	2155	0.00042	0.00042	14.56	64.54	1.859	137.1	0
101	2010	177	2200	0.00014	0.00014	15.01	58.92	1.659	185.9	0
101	2010	177	2205	6e-05	0.0001	15.16	58.74	1.526	232.8	0
101	2010	177	2210	0	0	15.62	58.34	0.379	265.6	0
101	2010	177	2215	0	0	14.94	61.33	0.905	69.23	0
101	2010	177	2220	0	0	13.97	68.77	1.676	106.4	0
101	2010	177	2225	0	0	13.67	70.4	0.23	263.6	0
101	2010	177	2230	0	0	13.65	69.13	1.228	255.2	0
101	2010	177	2235	0	0	14.6	65.69	0.439	108.9	0
101	2010	177	2240	0	0	13.89	68.57	0.753	151.5	0
101	2010	177	2245	0	0	13.87	68.57	0.309	104.2	0
101	2010	177	2250	0	0	13.87	70.1	0.822	117.1	0
101	2010	177	2255	0	0	13.61	72.2	0.99	100.8	0
101	2010	177	2300	0	0	13.42	69.35	1.468	92.7	0
101	2010	177	2305	0	0	12.91	72.6	1.037	104.2	0
101	2010	177	2310	0	0	12.52	74.9	1.316	100.7	0
101	2010	177	2315	0	0	12.8	75.7	1.756	112.1	0
101	2010	177	2320	0	0	12.29	76.2	2.019	84.9	0
101	2010	177	2325	0	0	12.47	74.8	1.788	73.3	0
101	2010	177	2330	0	0	11.94	77.6	1.359	134	0
101	2010	177	2335	0	0	11.97	78.1	1.274	106.4	0
101	2010	177	2340	0	0	12.14	76.2	1.253	103.3	0
101	2010	177	2345	0	0	12.02	75.1	1.56	95.6	0
101	2010	177	2350	0	0	11.49	79.3	1.419	110	0
101	2010	177	2355	0	0	11.33	79.9	0.949	112.7	0
101	2010	177	2400	0	0	11.56	76.7	0.243	69.94	0
101	2010	178	5	0	0	11.78	75.9	1.169	107.5	0
101	2010	178	10	0	0	11.48	77.9	1.447	104.2	0
101	2010	178	15	0	0	11.51	78.3	1.388	102.3	0
101	2010	178	20	0	0	11.13	79.3	1.196	107.9	0
101	2010	178	25	0	0	11.02	76.5	1.878	82	0
101	2010	178	30	0	0	11.57	76.6	1.396	104.4	0
101	2010	178	35	0	0	11.83	75	1.677	98.9	0
101	2010	178	40	0	0	11.82	79.6	2.047	92.7	0
101	2010	178	45	0	0	11.57	82.9	1.583	99.7	0
101	2010	178	50	0	0	11.29	85	1.826	98.2	0
101	2010	178	55	0	0	11.02	85.6	1.034	122.8	0
101	2010	178	100	0	0	10.91	85.6	1.147	135.4	0
101	2010	178	105	0	0	10.99	83.2	1.851	136.3	0
101	2010	178	110	0	0	10.97	83.2	1.488	128.2	0
101	2010	178	115	0	0	10.94	83.5	1.455	105.1	0
101	2010	178	120	0	0	10.84	83	0.936	69.32	0
101	2010	178	125	0	0	11.02	77.9	1.669	71.6	0
101	2010	178	130	0	0	11.29	79	1.499	99	0
101	2010	178	135	0	0	10.92	81	1.12	148.7	0
101	2010	178	140	0	0	11.64	80.5	0.964	115.7	0
101	2010	178	145	0	0	11.44	81.9	1.267	96	0
101	2010	178	150	0	0	11.06	84.4	1.699	76.1	0
101	2010	178	155	0	0	10.74	82.7	1.169	106.8	0
101	2010	178	200	0	0	11.29	84.7	1.387	81.2	0
101	2010	178	205	0	0	10.66	84.9	1.009	132.2	0
101	2010	178	210	0	0	10.56	83.6	0.759	121.5	0
101	2010	178	215	0	0	10.83	81.9	1.021	159	0
101	2010	178	220	0	0	10.98	78.5	1.147	160.6	0
101	2010	178	225	0	0	11.56	78.2	1.772	150.8	0
101	2010	178	230	0	0	11.29	77.5	1.602	142.4	0
101	2010	178	235	0	0	11.09	84.5	1.553	115.3	0
101	2010	178	240	0	0	10.36	87.1	1.161	110.4	0
101	2010	178	245	0	0	9.8	87.4	0.977	121.5	0
101	2010	178	250	0	0	10.18	88.2	1.4	117.2	0
101	2010	178	255	0	0	9.88	91.4	1.236	107.4	0
101	2010	178	300	0	0	9.62	92.4	1.042	137.3	0
101	2010	178	305	0	0	10.37	90.4	1.663	135.8	0
101	2010	178	310	0	0	10.37	89.7	1.37	82.7	0
101	2010	178	315	0	0	9.9	90.3	1.058	132.2	0
101	2010	178	320	0	0	10.22	89.5	0.954	122.5	0
101	2010	178	325	0	0	10.12	89	1.083	92.6	0
101	2010	178	330	0	0	9.37	89.9	1.248	152.3	0
101	2010	178	335	0	0	10.13	89.1	0.928	118.1	0
101	2010	178	340	0	0	9.94	89	0.951	97.6	0
101	2010	178	345	0	0	10.4	89.7	0.92	96.1	0
101	2010	178	350	0	0	9.95	89.7	1.506	97	0
101	2010	178	355	0	0	10.38	88.9	1.331	89.2	0
101	2010	178	400	0	0	9.49	89.2	0.902	109.3	0
101	2010	178	405	0	0	9.41	88.4	0.897	56.5	0
101	2010	178	410	0	0	9.92	85.4	1.106	93.2	0
101	2010	178	415	0	0	9.74	88.7	1.21	92.5	0
101	2010	178	420	0	0	9.76	89.4	1.29	92.7	0
101	2010	178	425	0	0	10.7	88.3	1.081	95.6	0
101	2010	178	430	0	0	10.25	88.1	0.781	139.4	0
101	2010	178	435	0	0	10.37	89.6	0.655	139.8	0
101	2010	178	440	0	0	9.72	90.2	0.065	139.8	0
101	2010	178	445	0	0	9.74	91.3	0.446	198.2	0
101	2010	178	450	0	0	9.42	90.8	0.849	151.4	0
101	2010	178	455	0	0	9.71	90.2	0.73	125.5	0
101	2010	178	500	0	0	9.81	90.3	0	135.2	0
101	2010	178	505	0	0	9.16	90.7	0.575	5.216	0
101	2010	178	510	0	0	9.04	90.6	0	5.358	0
101	2010	178	515	0	0	8.35	91.4	0.219	5.074	0
101	2010	178	520	0	0	8.28	92.6	0	5.334	0
101	2010	178	525	0	0	8.71	91.8	0.237	5.382	0
101	2010	178	530	0	0	8.66	91.8	0	5.311	0
101	2010	178	535	0	0	7.8	94.5	0.575	5.547	0
101	2010	178	540	0	0	8.61	95	0.822	82	0
101	2010	178	545	0	0	8.7	93.6	0.684	95.6	0
101	2010	178	550	0	0	8.82	88.9	0	107.5	0
101	2010	178	555	0	0	8.12	91.5	0.328	311.7	0
101	2010	178	600	0	0	7.84	89.6	0.021	311.9	0
101	2010	178	605	6e-05	4e-05	8.24	91.4	0	247.5	0
101	2010	178	610	0.0001	0.0001	7.74	92.1	0.541	237.7	0
101	2010	178	615	0.00024	0.00024	7.47	91.8	0.655	178.8	0
101	2010	178	620	0.00042	0.00042	7.69	92.3	0.119	178.4	0
101	2010	178	625	0.00076	0.00074	8.05	91.6	0.696	118.9	0
101	2010	178	630	0.0012	0.00112	7.82	94	0.684	101.8	0
101	2010	178	635	0.0017	0.00166	7.81	93.9	0.722	116.4	0
101	2010	178	640	0.00229	0.00219	7.16	94.1	0.859	128.9	0
101	2010	178	645	0.00287	0.00277	7.04	94.9	0.301	118.3	0
101	2010	178	650	0.00349	0.00337	7.34	92.9	0.851	116.9	0
101	2010	178	655	0.00415	0.00399	7.44	93.4	0.903	96.7	0
101	2010	178	700	0.00523	0.00515	7.71	92.6	0.962	104.2	0
101	2010	178	705	0.00537	0.00523	8.09	92.9	0.748	104.2	0
101	2010	178	710	0.01327	0.01171	7.84	92.5	1.078	111	0
101	2010	178	715	0.01554	0.01672	8.06	91.1	0.663	111.3	0
101	2010	178	720	0.01792	0.01692	8.84	89.2	0.98	106.5	0
101	2010	178	725	0.02969	0.02653	9.24	86.6	0.751	124.9	0
101	2010	178	730	0.03322	0.02975	10.12	82.1	0.719	109.4	0
101	2010	178	735	0.03699	0.0332	10.28	79.7	1.047	175.5	0
101	2010	178	740	0.0407	0.03667	10.35	79.8	0.918	174.5	0
101	2010	178	745	0.04455	0.04024	10.4	80.5	0.632	167.6	0
101	2010	178	750	0.04866	0.04405	10.61	79.1	0.998	203	0
101	2010	178	755	0.05284	0.04798	10.59	78.4	1.055	216.6	0
101	2010	178	800	0.05773	0.05198	11.15	77.9	0.9	223.6	0
101	2010	178	805	0.06138	0.05595	11.2	77	0.797	213	0
101	2010	178	810	0.06578	0.06012	11.67	78.1	0.957	164.2	0
101	2010	178	815	0.07017	0.06432	11.98	73.2	0.145	150.4	0
101	2010	178	820	0.07406	0.06857	13.4	71.4	0.467	162.4	0
101	2010	178	825	0.0771	0.07316	13.62	72.8	0.585	111.2	0
101	2010	178	830	0.07917	0.07778	13.45	69.82	0.247	178.1	0
101	2010	178	835	0.07935	0.082	12.85	71.7	0.817	199.7	0
101	2010	178	840	0.07727	0.08639	13.38	72.7	0.882	215.2	0
101	2010	178	845	0.07182	0.09085	13.05	70	0.81	218.2	0
101	2010	178	850	0.06297	0.09527	12.86	71.3	1.808	175.2	0
101	2010	178	855	0.05158	0.09953	12.73	70.4	1.48	171.8	0
101	2010	178	900	0.04007	0.10385	12.97	69.17	1.264	170.7	0
101	2010	178	905	0.031	0.10804	14.43	70.1	1.671	155.1	0
101	2010	178	910	0.02432	0.11226	13.73	68.42	1.771	183.2	0
101	2010	178	915	0.0195	0.11658	13.77	67.36	1.62	141.5	0
101	2010	178	920	0.01611	0.12098	13.37	70.4	1.705	157.9	0
101	2010	178	925	0.01399	0.12542	13.86	67.54	1.431	146.2	0
101	2010	178	930	0.01298	0.12974	14.08	64.54	1.95	146.3	0
101	2010	178	935	0.01411	0.13355	13.99	70.1	1.543	170.7	0
101	2010	178	940	0.01694	0.13303	13.82	72.4	1.398	202.5	0.254
101	2010	178	945	0.02021	0.13982	13.62	72.2	1.735	204.7	0.508
101	2010	178	950	0.02491	0.14466	13.57	75.4	1.771	184.5	0.254
101	2010	178	955	0.03155	0.1556	14.24	72.8	1.684	156.4	0.508
101	2010	178	1000	0.04094	0.15982	14.68	68.03	1.459	186	0
101	2010	178	1005	0.05505	0.16405	15.31	70.2	1.885	137.4	0.508
101	2010	178	1010	0.07404	0.16865	15.43	67.47	1.526	216.6	0.508
101	2010	178	1015	0.09598	0.17266	15.84	73	0.959	146.2	0
101	2010	178	1020	0.11835	0.17682	16.38	65.36	1.522	169.9	0
101	2010	178	1025	0.13837	0.18037	16.26	62.92	2.473	156.6	0
101	2010	178	1030	0.15535	0.18347	16.34	62.14	1.991	193.1	0
101	2010	178	1035	0.17103	0.18716	16.87	58.56	1.379	216.2	0
101	2010	178	1040	0.18338	0.19169	16.8	59.07	1.267	128.9	0
101	2010	178	1045	0.19278	0.19488	17.55	60.38	1.083	252.2	0
101	2010	178	1050	0.20083	0.19854	17.89	57.28	1.178	221.1	0
101	2010	178	1055	0.2077	0.2008	17.74	52.9	0.784	261	0
101	2010	178	1100	0.21325	0.20231	18.3	50.61	1.359	152.7	0
101	2010	178	1105	0.21764	0.20579	17.87	53.31	1.063	72.5	0
101	2010	178	1110	0.22122	0.2095	18.56	53.15	0.693	239.3	0
101	2010	178	1115	0.22441	0.21188	18.83	51.6	2.572	144.4	0
101	2010	178	1120	0.22793	0.21403	18.89	50.37	1.251	129.5	0
101	2010	178	1125	0.23043	0.21541	19.16	50.03	3.1	194.2	0
101	2010	178	1130	0.23442	0.21915	18.46	51.56	2.571	220.8	0
101	2010	178	1135	0.23812	0.22246	18.57	47.87	1.365	176	0
101	2010	178	1140	0.2412	0.2253	18.75	49.87	2.398	177.7	0
101	2010	178	1145	0.24416	0.2284	19.17	47.68	3.154	172.7	0
101	2010	178	1150	0.24778	0.23169	18.98	45.68	0.488	210	0
101	2010	178	1155	0.25022	0.23459	19.41	47.9	3.286	178.4	0
101	2010	178	1200	0.25342	0.23755	19.26	44.53	0.606	56.42	0
101	2010	178	1205	0.25915	0.24292	19.92	41.33	0.4	145.1	0
101	2010	178	1210	0.25849	0.24261	19.79	43.27	0.771	318.3	0
101	2010	178	1215	0.26228	0.24579	19.97	41.76	3.076	172.4	0
101	2010	178	1220	0.26463	0.2479	19.67	40.27	2.514	203.5	0
101	2010	178	1225	0.26667	0.24963	19.75	38.96	1.764	177	0
101	2010	178	1230	0.2681	0.25096	19.93	41.5	1.039	51.65	0
101	2010	178	1235	0.27106	0.2536	20.48	43.87	1.903	222.1	0
101	2010	178	1240	0.27504	0.25722	20.6	38.35	1.741	259.4	0
101	2010	178	1245	0.27972	0.26251	20.51	39.29	1.47	232.7	0
101	2010	178	1250	0.28577	0.26884	20.16	44.76	1.165	322.7	0
101	2010	178	1255	0.2865	0.26758	20.48	36.39	2.559	154.1	0
101	2010	178	1300	0.28267	0.26407	20.29	42.74	2.448	249.4	0
101	2010	178	1305	0.28257	0.26421	21.01	34.52	1.526	353.2	0
101	2010	178	1310	0.2868	0.26825	21.54	36.66	1.032	284.5	0
101	2010	178	1315	0.28545	0.26685	21.27	32.13	0.849	114.8	0
101	2010	178	1320	0.24758	0.23183	21.47	34.1	1.751	354.3	0
101	2010	178	1325	0.27369	0.25898	21.3	36.04	1.978	315.2	0
101	2010	178	1330	0.29308	0.27434	20.87	36.7	2.04	293.4	0
101	2010	178	1335	0.29769	0.2785	20.95	43	1.379	337.6	0
101	2010	178	1340	0.29329	0.27491	21.52	34.02	0.296	240.9	0
101	2010	178	1345	0.29235	0.27346	21.68	33.66	2.698	335.7	0
101	2010	178	1350	0.27145	0.25373	22.23	36.14	2.888	249.7	0
101	2010	178	1355	0.30057	0.28056	22.24	34.96	0.555	335	0
101	2010	178	1400	0.15053	0.1414	21.83	39.01	1.87	346.8	0
101	2010	178	1405	0.16451	0.15527	21.16	37.78	1.509	9.56	0
101	2010	178	1410	0.31027	0.28987	21.81	37.25	2.261	328.8	0
101	2010	178	1415	0.30067	0.28071	22.37	33.02	3.322	274.2	0
101	2010	178	1420	0.30083	0.28126	22.62	32.78	1.854	324.6	0
101	2010	178	1425	0.27875	0.26056	22.39	39.6	2.695	329.7	0
101	2010	178	1430	0.29707	0.27722	22.49	33.27	1.944	188.9	0
101	2010	178	1435	0.29506	0.27557	22.95	32.94	2.832	1.131	0
101	2010	178	1440	0.2943	0.27463	21.69	34.3	3.167	21.63	0
101	2010	178	1445	0.29397	0.27427	21.64	31.95	0.271	3.698	0
101	2010	178	1450	0.29462	0.27497	23.02	31.32	1.653	267.8	0
101	2010	178	1455	0.29185	0.2724	22.75	31.86	2.069	247.1	0
101	2010	178	1500	0.29262	0.27308	23.1	30.85	2.172	304.6	0
101	2010	178	1505	0.289	0.26911	22.65	30.97	5.372	320.6	0
101	2010	178	1510	0.28721	0.2673	22.85	30.75	2.421	262.3	0
101	2010	178	1515	0.28504	0.26515	23	32.74	1.94	331.8	0
101	2010	178	1520	0.28328	0.26381	22.86	28.43	3.548	257.5	0
101	2010	178	1525	0.28142	0.2616	23.03	32.91	0.345	246.9	0
101	2010	178	1530	0.27965	0.25988	22.8	30.01	2.105	348.1	0
101	2010	178	1535	0.2772	0.25739	23.16	31.35	1.847	311.5	0
101	2010	178	1540	0.27554	0.2558	22.76	33.45	2.39	320.2	0
101	2010	178	1545	0.27289	0.25319	22.55	32.26	2.871	346.3	0
101	2010	178	1550	0.27219	0.25239	23.04	35.65	3.074	316.8	0
101	2010	178	1555	0.26919	0.25002	22.7	30.72	2.043	275.2	0
101	2010	178	1600	0.26859	0.24918	23.11	29.59	2.29	233.9	0
101	2010	178	1605	0.26409	0.24488	23.27	32.59	2.904	0.071	0
101	2010	178	1610	0.26153	0.24262	22.81	29.76	4.132	305.9	0
101	2010	178	1615	0.25916	0.24003	23.16	33.32	1.741	265.4	0
101	2010	178	1620	0.25627	0.23715	23.82	29.14	2.778	344.8	0
101	2010	178	1625	0.25325	0.23442	23.65	30.53	2.904	324.6	0
101	2010	178	1630	0.21109	0.19642	22.34	31.35	1.388	305.5	0
101	2010	178	1635	0.06361	0.06078	22.18	33.73	1.504	16.13	0
101	2010	178	1640	0.21996	0.20311	22.41	30.75	0.828	317.3	0
101	2010	178	1645	0.24687	0.2286	23.21	34.39	2.166	66.74	0
101	2010	178	1650	0.23925	0.22054	23.07	31.02	2.163	354.5	0
101	2010	178	1655	0.23533	0.21638	23.22	29.19	4.082	4.593	0
101	2010	178	1700	0.23143	0.21238	23.14	31.06	1.609	352.7	0
101	2010	178	1705	0.22794	0.20908	24.05	28.68	3.017	289.9	0
101	2010	178	1710	0.22474	0.20611	23.24	27.74	2.951	329.2	0
101	2010	178	1715	0.22213	0.20324	23.44	27.92	1.795	333.5	0
101	2010	178	1720	0.21826	0.19943	23.37	28.08	2.525	337.5	0
101	2010	178	1725	0.21468	0.19613	23.57	25.67	2.104	345.4	0
101	2010	178	1730	0.21052	0.19209	23.73	28.02	3.041	300.9	0
101	2010	178	1735	0.20707	0.18858	23.53	28.6	2.081	0.071	0
101	2010	178	1740	0.20279	0.18452	23.4	26.72	2.844	345.1	0
101	2010	178	1745	0.19903	0.18078	23.83	26	2.084	16.6	0
101	2010	178	1750	0.19525	0.17718	24.01	24.36	3.78	329	0
101	2010	178	1755	0.19115	0.17329	24.09	24.44	1.38	340.7	0
101	2010	178	1800	0.18697	0.16939	24.13	28.66	1.82	294.5	0
101	2010	178	1805	0.18338	0.16591	23.51	25.5	3.004	340.9	0
101	2010	178	1810	0.18419	0.16662	23.73	26.09	2.207	328.2	0
101	2010	178	1815	0.17528	0.1582	22.75	30.35	3.546	316.1	0.254
101	2010	178	1820	0.16901	0.15287	21.43	31.92	2.517	320.6	0.508
101	2010	178	1825	0.16394	0.14852	21.1	33.2	1.774	19.5	0.508
101	2010	178	1830	0.158	0.15139	21.66	26.84	2.711	32.59	0.254
101	2010	178	1835	0.15556	0.15351	22.08	29.69	1.996	311.9	0.254
101	2010	178	1840	0.14679	0.1329	22.68	27.74	2.613	318.9	0.254
101	2010	178	1845	0.14259	0.12967	22.78	28.37	1.615	4.381	0
101	2010	178	1850	0.13909	0.12611	23.32	27.36	1.962	309.9	0
101	2010	178	1855	0.13564	0.12234	22.86	26.62	2.336	23.54	0
101	2010	178	1900	0.12913	0.11635	22.99	27.35	3.36	33.67	0
101	2010	178	1905	0.13423	0.11992	22.96	26.29	2.827	24.22	0
101	2010	178	1910	0.10648	0.09495	22.99	27.58	3.551	11.59	0
101	2010	178	1915	0.12474	0.11167	23.2	26.63	1.877	319.3	0
101	2010	178	1920	0.12557	0.11372	23.24	28.29	1.929	328.5	0
101	2010	178	1925	0.11852	0.10701	22.96	28.09	2.572	17.6	0
101	2010	178	1930	0.10966	0.09747	23.17	27.48	3.324	345.5	0
101	2010	178	1935	0.1036	0.09142	23.15	25.49	1.297	317.9	0
101	2010	178	1940	0.09831	0.0865	23.08	25.46	1.764	319.8	0
101	2010	178	1945	0.09377	0.0824	22.89	27.39	2.213	0.612	0
101	2010	178	1950	0.08893	0.07792	23.02	27.1	2.334	340.5	0
101	2010	178	1955	0.08291	0.07232	22.75	28.14	2.421	34.39	0
101	2010	178	2000	0.07855	0.06824	22.65	26.27	1.88	311.4	0
101	2010	178	2005	0.07383	0.06398	22.97	26.85	2.213	11.83	0
101	2010	178	2010	0.06933	0.0597	22.47	27.41	3.022	354.4	0
101	2010	178	2015	0.06462	0.05574	21.91	28.27	3.27	24.83	0
101	2010	178	2020	0.0603	0.05192	22.21	29.13	1.818	11.12	0
101	2010	178	2025	0.05606	0.04827	22.06	25.65	2.595	2.52	0
101	2010	178	2030	0.05227	0.04493	22.14	29.21	2.189	348.2	0
101	2010	178	2035	0.04923	0.04234	21.81	30.34	2.372	3.109	0
101	2010	178	2040	0.04595	0.03977	21.51	31.68	1.713	334.4	0
101	2010	178	2045	0.04306	0.03743	21.76	30.74	1.86	346.7	0
101	2010	178	2050	0.03948	0.03428	21.61	31.55	1.122	328.8	0
101	2010	178	2055	0.03681	0.03221	21.79	29.43	0.09	12.16	0
101	2010	178	2100	0.02658	0.02291	21.91	29.25	0.023	220.9	0
101	2010	178	2105	0.01487	0.01342	21.03	46.04	2.558	216.8	0
101	2010	178	2110	0.01007	0.01057	19.86	52.6	4.335	143.5	0
101	2010	178	2115	0.0077	0.00759	19.69	54.24	3.143	167.7	0
101	2010	178	2120	0.0053	0.0053	19.33	54.71	4.193	144.9	0
101	2010	178	2125	0.00438	0.00444	19.02	55.37	3.361	177.3	0
101	2010	178	2130	0.00372	0.00368	18.69	55.92	4.015	160.5	0
101	2010	178	2135	0.00313	0.00309	18.44	56.7	3.882	148	0
101	2010	178	2140	0.00207	0.00207	18.31	57	3.827	144	0
101	2010	178	2145	0.00133	0.00133	18.23	57.78	4.283	158	0
101	2010	178	2150	0.00082	0.00082	17.95	59.26	2.362	153.4	0
101	2010	178	2155	0.00046	0.00046	17.73	60.02	2.117	158.5	0
101	2010	178	2200	0.0002	0.0002	17.64	60.22	2.822	155.4	0
101	2010	178	2205	0.0001	0.0001	17.6	60.59	2.037	156	0
101	2010	178	2210	2e-05	2e-05	17.95	60.5	2.189	122.6	0
101	2010	178	2215	0	0	17.13	61.09	2.914	146.5	0
101	2010	178	2220	0	0	17.21	60.57	3.838	145.3	0
101	2010	178	2225	0	0	17.33	60.38	3.231	135.8	0
101	2010	178	2230	0	0	17.16	60.61	2.747	158.9	0
101	2010	178	2235	0	0	17.15	61.39	2.989	146.9	0
101	2010	178	2240	0	0	17.33	60.88	3.492	167.9	0
101	2010	178	2245	0	0	16.97	62.47	2.94	155.5	0
101	2010	178	2250	0	0	17.3	61.96	3.592	140.4	0
101	2010	178	2255	0	0	17.22	62.65	3.334	151.2	0
101	2010	178	2300	0	0	17.3	63.08	3.67	144	0
101	2010	178	2305	0	0	17.09	62.29	3.533	143.7	0
101	2010	178	2310	0	0	16.82	62.34	4.851	140.5	0
101	2010	178	2315	0	0	16.49	62.46	3.765	147.3	0
101	2010	178	2320	0	0	17.07	62.97	3.701	144.1	0
101	2010	178	2325	0	0	16.79	63.12	3.685	137.3	0
101	2010	178	2330	0	0	16.78	62.49	3.471	149.1	0
101	2010	178	2335	0	0	16.84	62.79	3.799	155.7	0
101	2010	178	2340	0	0	16.91	63.04	3.552	126.2	0
101	2010	178	2345	0	0	16.79	63.21	3.028	125	0
101	2010	178	2350	0	0	16.58	63.19	3.041	104.7	0
101	2010	178	2355	0	0	16.46	64.43	3.071	113.5	0
101	2010	178	2400	0	0	16.31	63.14	3.907	142.6	0
101	2010	179	5	0	0	16.84	63.29	3.433	133.8	0
101	2010	179	10	0	0	16.46	63.82	3.35	144.9	0
101	2010	179	15	0	0	16.17	64.29	4.129	142.1	0
101	2010	179	20	0	0	16.38	64.9	3.415	142	0
101	2010	179	25	0	0	15.87	65.08	3.716	154.8	0
101	2010	179	30	0	0	15.95	65.48	3.079	157.4	0
101	2010	179	35	0	0	15.57	65.17	3.374	143.8	0
101	2010	179	40	0	0	15.82	65.68	2.669	140	0
101	2010	179	45	0	0	15.74	65.51	3.732	141.6	0
101	2010	179	50	0	0	15.54	66.31	2.514	142.4	0
101	2010	179	55	0	0	15.72	66.99	2.174	130	0
101	2010	179	100	0	0	14.94	68.7	2.595	129.4	0
101	2010	179	105	0	0	14.81	69.89	2.728	133.2	0
101	2010	179	110	0	0	14.96	69.73	2.427	120.6	0
101	2010	179	115	0	0	14.93	68.57	2.378	123	0
101	2010	179	120	0	0	15.08	68.21	1.735	128	0
101	2010	179	125	0	0	15.28	68.44	1.913	129.4	0
101	2010	179	130	0	0	14.6	69.18	1.893	155	0
101	2010	179	135	0	0	15.01	68.36	1.076	197	0
101	2010	179	140	0	0	14.37	71.5	0.624	213.4	0
101	2010	179	145	0	0	14.39	70.9	1.681	174.3	0
101	2010	179	150	0	0	14.2	71.2	0.836	211.1	0
101	2010	179	155	0	0	14.15	72.6	0.771	240.9	0
101	2010	179	200	0	0	14.19	73.2	0.929	194	0
101	2010	179	205	0	0	14.02	72.5	1.062	168.9	0
101	2010	179	210	0	0	14.22	72.6	0.763	179.7	0
101	2010	179	215	0	0	14.08	73.2	0.792	223	0
101	2010	179	220	0	0	13.56	75.1	0.305	252.1	0
101	2010	179	225	0	0	13.13	76.8	0	251.7	0
101	2010	179	230	0	0	13.66	76.6	0.732	151.3	0
101	2010	179	235	0	0	12.88	77.3	1.303	120.7	0
101	2010	179	240	0	0	12.26	80.6	1.122	121.9	0
101	2010	179	245	0	0	11.21	83	0.969	112.3	0
101	2010	179	250	0	0	11.73	82.5	0.936	117.9	0
101	2010	179	255	0	0	11.03	84.4	1.284	115.5	0
101	2010	179	300	0	0	10.72	85.7	1.558	115.3	0
101	2010	179	305	0	0	10.75	86	0.795	118.4	0
101	2010	179	310	0	0	11.18	84.6	0.539	107.5	0
101	2010	179	315	0	0	11.46	84.5	0.962	111.3	0
101	2010	179	320	0	0	11.05	84.3	0.861	102.6	0
101	2010	179	325	0	0	11	84.1	0.742	102.7	0
101	2010	179	330	0	0	11.17	83.1	1.183	105.9	0
101	2010	179	335	0	0	10.47	84.8	1.258	114.9	0
101	2010	179	340	0	0	9.81	86.5	0.612	115.4	0
101	2010	179	345	0	0	10.29	84.9	1.052	98.8	0
101	2010	179	350	0	0	10.46	81.8	1.2	96	0
101	2010	179	355	0	0	11.02	80.6	0.942	81.5	0
101	2010	179	400	0	0	10.81	80.3	1.13	99	0
101	2010	179	405	0	0	11.08	79.4	0.171	99.3	0
101	2010	179	410	0	0	10.79	80.7	0.008	99.3	0
101	2010	179	415	0	0	10.76	80.8	0.301	232.1	0
101	2010	179	420	0	0	10.31	82.6	0	232.1	0
101	2010	179	425	0	0	10.58	84	0	232.1	0
101	2010	179	430	0	0	10.03	85.5	0	232	0
101	2010	179	435	0	0	10.76	82.6	1.292	92.3	0
101	2010	179	440	0	0	10.38	83.1	0.892	80	0
101	2010	179	445	0	0	9.85	82.8	1.212	110.6	0
101	2010	179	450	0	0	9.06	85.7	1.13	105.8	0
101	2010	179	455	0	0	9.85	81.1	1.13	118.3	0
101	2010	179	500	0	0	9.51	83.4	1.132	94	0
101	2010	179	505	0	0	9.44	83	0.846	79.5	0
101	2010	179	510	0	0	9.56	83.1	1.104	162.6	0
101	2010	179	515	0	0	9.77	82	0.774	102.7	0
101	2010	179	520	0	0	10.15	80.2	0.537	111.8	0
101	2010	179	525	0	0	10.05	79.9	0.714	74.9	0
101	2010	179	530	0	0	9.81	81.4	1.187	100.9	0
101	2010	179	535	0	0	9.61	80.8	0.635	95.9	0
101	2010	179	540	0	0	8.7	83.6	0.622	123.2	0
101	2010	179	545	0	0	8.91	85	1.073	102.5	0
101	2010	179	550	0	0	8.91	84.7	0.946	106.1	0
101	2010	179	555	0	0	9.03	84.1	0.784	98.4	0
101	2010	179	600	0	0	9.39	82	1.039	114	0
101	2010	179	605	6e-05	4e-05	9.63	80.3	1.071	107.1	0
101	2010	179	610	0.0001	0.0001	9.38	82.2	1.33	114.1	0
101	2010	179	615	0.0002	0.00018	9.28	82.6	1.148	109.4	0
101	2010	179	620	0.00038	0.00038	8.9	83	0.941	106.2	0
101	2010	179	625	0.00066	0.00064	9.35	78.6	1.049	103.8	0
101	2010	179	630	0.00104	0.00102	9.31	78.1	1.209	109.7	0
101	2010	179	635	0.0015	0.0015	9.21	77.6	1.267	103.7	0
101	2010	179	640	0.00201	0.00199	9.55	75.8	1.267	99.4	0
101	2010	179	645	0.00259	0.00249	9.16	76.6	1.395	98.8	0
101	2010	179	650	0.00311	0.00301	9.76	76.1	1.184	114.7	0
101	2010	179	655	0.00369	0.00359	9.33	74.9	1.419	105.2	0
101	2010	179	700	0.00461	0.00465	9.76	72.5	1.364	101.4	0
101	2010	179	705	0.00473	0.00461	9.88	71.7	1.261	104.2	0
101	2010	179	710	0.01295	0.01161	10.04	71.3	1.264	98	0
101	2010	179	715	0.01534	0.01726	10.61	69.05	1.258	104.8	0
101	2010	179	720	0.01738	0.0164	10.72	69.65	0.71	122.9	0
101	2010	179	725	0.03126	0.02807	11.57	66.05	1.179	109.6	0
101	2010	179	730	0.03499	0.0315	12.35	63.05	0.889	110.1	0
101	2010	179	735	0.03872	0.03497	13.09	61.57	1.094	108.4	0
101	2010	179	740	0.04269	0.0387	13.16	62.56	1.089	110.4	0
101	2010	179	745	0.04666	0.04243	13.52	56.39	1.295	121	0
101	2010	179	750	0.05062	0.04625	14.65	51.73	0.397	113.6	0
101	2010	179	755	0.05469	0.05014	15.08	54.42	0.98	123.1	0
101	2010	179	800	0.05898	0.05415	14.73	54.33	0.818	120.4	0
101	2010	179	805	0.06336	0.05825	15.11	51.06	1.777	134.2	0
101	2010	179	810	0.06776	0.06232	15.72	47.74	1.187	148	0
101	2010	179	815	0.07219	0.0665	16.17	47.21	0.65	194.2	0
101	2010	179	820	0.07609	0.07069	16.21	46.61	1.093	147	0
101	2010	179	825	0.07912	0.07499	16.24	46.08	1.396	159.3	0
101	2010	179	830	0.08087	0.07925	16.21	45.6	1.138	194.8	0
101	2010	179	835	0.08096	0.08358	16.36	45.81	1.462	200.2	0
101	2010	179	840	0.07845	0.08794	15.97	50.67	1.695	187.9	0
101	2010	179	845	0.07236	0.0923	16.15	53.52	1.281	181.6	0
101	2010	179	850	0.06261	0.09662	15.95	51.57	1.168	196.3	0
101	2010	179	855	0.05065	0.10092	16.28	53.2	1.777	209.7	0
101	2010	179	900	0.03869	0.10526	16.59	47.82	1.498	174.7	0
101	2010	179	905	0.02928	0.10964	16.86	48.68	1.194	174.4	0
101	2010	179	910	0.02236	0.1139	16.87	49.28	2.096	145.7	0
101	2010	179	915	0.0173	0.11826	17.08	49.73	1.641	150.4	0
101	2010	179	920	0.01377	0.12256	17.4	45.27	1.45	178.3	0
101	2010	179	925	0.01158	0.12694	17.76	41.68	1.81	182.2	0
101	2010	179	930	0.01048	0.13118	18.5	38.07	1.862	140.6	0
101	2010	179	935	0.0109	0.13534	18.3	37.17	1.802	184.4	0
101	2010	179	940	0.01285	0.13975	18.38	37.54	1.47	167.8	0
101	2010	179	945	0.01634	0.14403	18.6	35.45	1.993	189.2	0
101	2010	179	950	0.0216	0.14813	19.29	41.54	1.49	197	0
101	2010	179	955	0.02925	0.15123	19.42	33.27	1.739	207.1	0
101	2010	179	1000	0.04006	0.15635	19.36	32.16	1.653	222.1	0
101	2010	179	1005	0.05496	0.16031	19.74	29.89	1.841	206	0
101	2010	179	1010	0.07464	0.16434	20	34.43	1.352	213.9	0
101	2010	179	1015	0.09767	0.16854	19.88	33.06	1.374	177.7	0
101	2010	179	1020	0.12109	0.17238	20.06	30.5	2.185	176.2	0
101	2010	179	1025	0.14226	0.17639	20.16	36.28	0.954	175.1	0
101	2010	179	1030	0.16006	0.18057	20.8	28.79	0.617	148.7	0
101	2010	179	1035	0.17437	0.18447	20.85	27.1	1.772	128.8	0
101	2010	179	1040	0.18582	0.18827	20.85	31.58	1.155	181.5	0
101	2010	179	1045	0.19525	0.19178	20.91	31.26	0.808	246	0
101	2010	179	1050	0.20343	0.19532	21.58	27.81	1.04	266.1	0
101	2010	179	1055	0.21021	0.19936	21.96	32.34	1.722	209.2	0
101	2010	179	1100	0.21596	0.20274	22.22	24.55	1.063	260.6	0
101	2010	179	1105	0.22051	0.20632	22.35	29.35	0.771	203.1	0
101	2010	179	1110	0.22425	0.20981	22.35	27.56	0.905	168	0
101	2010	179	1115	0.22755	0.21261	22.5	25.53	0.941	167.7	0
101	2010	179	1120	0.23084	0.21529	22.68	27.43	1.068	220.7	0
101	2010	179	1125	0.23396	0.21773	23.49	23.27	1.452	234.1	0
101	2010	179	1130	0.23732	0.2208	23.29	22.33	0.122	115.5	0
101	2010	179	1135	0.24058	0.22387	22.82	22.62	1.46	164.4	0
101	2010	179	1140	0.24306	0.22602	23.12	23.55	0.973	81.6	0
101	2010	179	1145	0.24598	0.22864	23.48	25.99	1.4	315.8	0
101	2010	179	1150	0.24979	0.23197	23.46	23.77	0.853	253.4	0
101	2010	179	1155	0.25283	0.23492	24.16	17.57	0.66	109.2	0
101	2010	179	1200	0.25547	0.23762	24.5	18.18	1.563	143.7	0
101	2010	179	1205	0.25827	0.24012	23.56	23.96	0.941	125.4	0
101	2010	179	1210	0.26034	0.24196	24.14	22.03	0.973	119.9	0
101	2010	179	1215	0.263	0.24503	24.65	24.51	0.681	209.3	0
101	2010	179	1220	0.26618	0.24745	23.11	18.94	2.747	311.3	0
101	2010	179	1225	0.26878	0.24975	23.18	19.56	1.751	317	0
101	2010	179	1230	0.27093	0.25182	23.74	19.18	0.696	273.7	0
101	2010	179	1235	0.27245	0.25327	24.12	19.36	1.328	323.4	0
101	2010	179	1240	0.27468	0.25534	23.98	30.22	0.294	59.77	0
101	2010	179	1245	0.27715	0.25756	24.8	18.89	0.973	282.9	0
101	2010	179	1250	0.27872	0.25918	24.32	16.71	1.808	196.8	0
101	2010	179	1255	0.28009	0.26053	24.48	20.77	1.694	248.6	0
101	2010	179	1300	0.28218	0.26237	23.82	19.62	3.061	237.9	0
101	2010	179	1305	0.28349	0.26365	24.5	18.1	0.521	186	0
101	2010	179	1310	0.28494	0.26499	24.71	18.6	1.762	312.1	0
101	2010	179	1315	0.28638	0.26624	24.81	21.33	1.186	34.52	0
101	2010	179	1320	0.28738	0.26738	24.13	19.67	2.12	289.1	0
101	2010	179	1325	0.28849	0.26835	24.08	21.87	2.251	264.8	0
101	2010	179	1330	0.28965	0.26925	25.04	24.85	0.808	1.86	0
101	2010	179	1335	0.29004	0.27038	25.59	20.05	2.011	329.9	0
101	2010	179	1340	0.29094	0.2707	24.96	19.9	2.318	12.67	0
101	2010	179	1345	0.29127	0.27107	24.06	20.4	0.926	4.074	0
101	2010	179	1350	0.29232	0.27212	23.78	20.27	1.383	47.45	0
101	2010	179	1355	0.29239	0.27222	24.51	20.48	2.238	336.2	0
101	2010	179	1400	0.29281	0.27231	24.38	23.76	2.661	320.7	0
101	2010	179	1405	0.29229	0.27209	24.48	18.66	1.396	318	0
101	2010	179	1410	0.29303	0.27267	24.29	19.85	1.903	5.134	0
101	2010	179	1415	0.29323	0.27299	24.46	19.19	0.99	46.79	0
[truncated: 52,289 more rows]

## Sheet: Hourly
Table	Year_RTM	Day_RTM	Hour_Minute_RTM	BattV_MIN	ProgSig	BP_mmHg_AVG	SlrMJ TOT	SlrMJ_2_TOT	AirTC_MAX	AirTC Hr_Min_MAX	AirTC MIN	AirTC Hr_Min_MIN	RH_MAX	RH_Hr_Min_MAX	RH_MIN	RH_Hr_Min_MIN	WS_ms_AVG	WS_ms_MAX	WS_ms_Hr_Min_MAX	WindDir	Rain_mm_TOT
102	2010	172	1600	12.72	2405	625.1	0.72194	2.9359	26.01	1512	23.34	1545	32.53	1537	11.27	1519	4.536	7.1	1524	192.1	0	-6999	-6999	-6999	0	-6999	0	0	-6999	0	0	-6999	0	0	-6999	0	0	-6999	0	0	-6999	0	0
102	2010	172	1700	12.8	2405	622.4	0.87671	2.4101	25.91	1659	23.56	1631	31.52	1601	13.08	1654	3.388	5.336	1602	207.1	0	-6999	-6999	-6999	0	-6999	0	0	-6999	0	0	-6999	0	0	-6999	0	0	-6999	0	0	-6999	0	0
102	2010	172	1800	12.78	2405	449.9	0.50855	1.8546	25.86	1707	24.1	1756	17.55	1747	13.31	1729	3.515	5.491	1714	248.8	0	-6999	-6999	-6999	0	-6999	0	0	-6999	0	0	-6999	0	0	-6999	0	0	-6999	0	0	-6999	0	0
102	2010	172	1900	12.82	2405	449.9	0.44641	1.9832	26.13	1805	23.72	1848	34.04	1900	12.73	1813	3.608	5.82	1840	200	0	-6999	-6999	-6999	0	-6999	0	0	-6999	0	0	-6999	0	0	-6999	0	0	-6999	0	0	-6999	0	0
102	2010	172	2000	12.78	2405	449.9	0.36127	1.2488	24.4	1912	22.98	2000	35.88	1932	30.86	1926	3.524	5.973	1920	169.4	0	-6999	-6999	-6999	0	-6999	0	0	-6999	0	0	-6999	0	0	-6999	0	0	-6999	0	0	-6999	0	0
102	2010	172	2100	12.89	2405	452.8	0.17536	0.48059	23.41	2007	22.08	2055	39.77	2054	25.07	2056	2.537	4.18	2001	232.7	0	-6999	-6999	-6999	0	-6999	0	0	-6999	0	0	-6999	0	0	-6999	0	0	-6999	0	0	-6999	0	0
102	2010	172	2200	12.83	2405	625.1	0.0329	0.03505	22.15	2101	17.61	2200	37.29	2200	20.87	2113	1.473	2.768	2114	105.2	0	-6999	-6999	-6999	0	-6999	0	0	-6999	0	0	-6999	0	0	-6999	0	0	-6999	0	0	-6999	0	0
102	2010	172	2300	12.83	2405	625.4	6e-05	6e-05	17.47	2201	13.89	2258	50.81	2257	36.02	2239	1.417	2.742	2245	106.6	0	-6999	-6999	-6999	0	-6999	0	0	-6999	0	0	-6999	0	0	-6999	0	0	-6999	0	0	-6999	0	0
102	2010	172	2400	12.62	2405	625.7	0	0	14.79	2308	11.32	2357	51.3	2356	38.26	2342	1.431	1.998	2334	88.6	0	-6999	-6999	-6999	0	-6999	0	0	-6999	0	0	-6999	0	0	-6999	0	0	-6999	0	0	-6999	0	0
102	2010	173	100	12.63	2405	626	0	0	12.49	50	10.78	6	51.94	5	34.9	55	1.526	1.911	5	117	0	-6999	-6999	-6999	0	-6999	0	0	-6999	0	0	-6999	0	0	-6999	0	0	-6999	0	0	-6999	0	0
102	2010	173	200	12.69	2405	625.8	0	0	12.55	143	11.57	120	56.3	200	37.52	101	1.111	1.671	110	145.7	0	-6999	-6999	-6999	0	-6999	0	0	-6999	0	0	-6999	0	0	-6999	0	0	-6999	0	0	-6999	0	0
102	2010	173	300	12.83	2405	625.7	0	0	14.68	240	11.84	220	64.11	300	55.8	202	1.686	3.211	236	151.3	0	-6999	-6999	-6999	0	-6999	0	0	-6999	0	0	-6999	0	0	-6999	0	0	-6999	0	0	-6999	0	0
102	2010	173	400	12.74	2405	625.5	0	0	14.01	308	11.25	400	76.3	400	63.36	306	0.92	2.047	305	261.3	0	-6999	-6999	-6999	0	-6999	0	0	-6999	0	0	-6999	0	0	-6999	0	0	-6999	0	0	-6999	0	0
102	2010	173	500	12.69	2405	625.5	0	0	11.89	405	9.59	445	85.8	444	76.8	401	0.828	1.485	455	108.1	0	-6999	-6999	-6999	0	-6999	0	0	-6999	0	0	-6999	0	0	-6999	0	0	-6999	0	0	-6999	0	0
102	2010	173	600	12.66	2405	625.5	0	0	10.78	501	8.3	559	87.9	519	80.8	501	1.132	2.007	523	122.5	0	-6999	-6999	-6999	0	-6999	0	0	-6999	0	0	-6999	0	0	-6999	0	0	-6999	0	0	-6999	0	0
102	2010	173	700	12.71	2405	625.7	0.0292	0.02893	8.38	602	7.52	653	90	622	85.1	603	0.525	1.315	644	173.7	0	-6999	-6999	-6999	0	-6999	0	0	-6999	0	0	-6999	0	0	-6999	0	0	-6999	0	0	-6999	0	0
102	2010	173	800	12.69	2405	626	0.3944	0.37044	12.12	800	7.82	711	84.4	701	69.8	800	1.047	1.553	725	152.5	0	-6999	-6999	-6999	0	-6999	0	0	-6999	0	0	-6999	0	0	-6999	0	0	-6999	0	0	-6999	0	0
102	2010	173	900	12.64	2405	626.1	0.76065	1.0005	16.25	858	12.28	801	71.2	802	34.77	858	1.543	2.345	841	193.1	0	-6999	-6999	-6999	0	-6999	0	0	-6999	0	0	-6999	0	0	-6999	0	0	-6999	0	0	-6999	0	0
102	2010	173	1000	12.71	2405	625.9	0.50795	1.6008	19.41	958	16.33	903	40.62	902	25.89	921	1.458	2.202	903	245.7	0	-6999	-6999	-6999	0	-6999	0	0	-6999	0	0	-6999	0	0	-6999	0	0	-6999	0	0	-6999	0	0
102	2010	173	1100	12.65	2405	623.2	1.8079	2.1413	22.67	1048	19.36	1002	32.68	1001	19.7	1059	1.017	1.937	1026	175.8	0	-6999	-6999	-6999	0	-6999	0	0	-6999	0	0	-6999	0	0	-6999	0	0	-6999	0	0	-6999	0	0
102	2010	173	1200	12.32	2405	450	2.7426	2.6155	23.56	1134	22.08	1120	23.21	1104	16.5	1116	2.153	3.735	1142	221.5	0	-6999	-6999	-6999	0	-6999	0	0	-6999	0	0	-6999	0	0	-6999	0	0	-6999	0	0	-6999	0	0
102	2010	173	1300	12.54	2405	452.3	3.261	3.0875	24.55	1258	23.16	1210	21.36	1204	11.36	1245	4.498	6.53	1217	253.9	0	-6999	-6999	-6999	0	-6999	0	0	-6999	0	0	-6999	0	0	-6999	0	0	-6999	0	0	-6999	0	0
102	2010	173	1400	12.59	2405	452.8	3.4526	3.2723	25.3	1356	23.72	1315	14.89	1322	10.5	1325	4.446	6.891	1314	244.3	0	-6999	-6999	-6999	0	-6999	0	0	-6999	0	0	-6999	0	0	-6999	0	0	-6999	0	0	-6999	0	0
102	2010	173	1500	12.51	2405	625.9	3.4606	3.2757	25.63	1433	24.48	1401	14.26	1409	10.03	1411	4.276	6.36	1433	201.6	0	-6999	-6999	-6999	0	-6999	0	0	-6999	0	0	-6999	0	0	-6999	0	0	-6999	0	0	-6999	0	0
102	2010	173	1600	12.63	2405	625.8	3.3579	3.165	25.65	1543	21.11	1513	22.42	1507	11.89	1534	4.432	7.04	1531	221.3	1.27	-6999	-6999	-6999	0	-6999	0	0	-6999	0	0	-6999	0	0	-6999	0	0	-6999	0	0	-6999	0	0
102	2010	173	1700	12.68	2405	625.6	3.1881	2.9793	26.23	1612	24.33	1601	17.65	1641	11.05	1628	4.573	6.672	1640	222.9	0	-6999	-6999	-6999	0	-6999	0	0	-6999	0	0	-6999	0	0	-6999	0	0	-6999	0	0	-6999	0	0
102	2010	173	1800	12.52	2405	625.6	2.4675	2.3025	25.44	1701	20.7	1734	25.37	1719	13.07	1800	5.113	6.751	1800	247.2	2.794	-6999	-6999	-6999	0	-6999	0	0	-6999	0	0	-6999	0	0	-6999	0	0	-6999	0	0	-6999	0	0
102	2010	173	1900	12.59	2405	622.6	1.9228	1.7615	24.51	1821	23.65	1857	18.54	1804	11.88	1831	5.408	7.38	1824	266.4	0.254	-6999	-6999	-6999	0	-6999	0	0	-6999	0	0	-6999	0	0	-6999	0	0	-6999	0	0	-6999	0	0
102	2010	173	2000	12.68	2405	449.9	1.1223	1.0075	24.07	1901	18.45	1954	35.79	1954	12.02	1904	4.837	8.03	1952	347.4	0	-6999	-6999	-6999	0	-6999	0	0	-6999	0	0	-6999	0	0	-6999	0	0	-6999	0	0	-6999	0	0
102	2010	173	2100	13.11	2405	452.9	0.54489	0.47822	18.85	2004	16.49	2055	41.4	2100	31.9	2013	4.41	6.951	2015	302.4	0	-6999	-6999	-6999	0	-6999	0	0	-6999	0	0	-6999	0	0	-6999	0	0	-6999	0	0	-6999	0	0
102	2010	173	2200	12.96	2405	626.9	0.03667	0.03611	16.68	2101	14.66	2200	44.58	2159	38.82	2107	1.527	2.888	2123	59.96	0	-6999	-6999	-6999	0	-6999	0	0	-6999	0	0	-6999	0	0	-6999	0	0	-6999	0	0	-6999	0	0
102	2010	173	2300	12.9	2405	627.2	6e-05	8e-05	15.58	2249	13.16	2228	53.25	2223	34.58	2256	1.38	3.517	2257	314.3	0	-6999	-6999	-6999	0	-6999	0	0	-6999	0	0	-6999	0	0	-6999	0	0	-6999	0	0	-6999	0	0
102	2010	173	2400	12.89	2405	628	0	0	15.68	2304	13.84	2355	43.48	0	33.93	2303	0.917	3.013	2317	66.9	0	-6999	-6999	-6999	0	-6999	0	0	-6999	0	0	-6999	0	0	-6999	0	0	-6999	0	0	-6999	0	0
102	2010	174	100	12.88	2405	628.4	0	0	13.81	1	10.4	44	55.69	44	37.27	2	0.988	2.355	45	63.68	0	-6999	-6999	-6999	0	-6999	0	0	-6999	0	0	-6999	0	0	-6999	0	0	-6999	0	0	-6999	0	0
102	2010	174	200	12.95	2405	628.7	0	0	12.55	117	9.73	134	60.33	126	42.88	113	0.336	1.305	111	345.9	0	-6999	-6999	-6999	0	-6999	0	0	-6999	0	0	-6999	0	0	-6999	0	0	-6999	0	0	-6999	0	0
102	2010	174	300	12.85	2405	628.9	0	0	11.4	218	9.71	259	60.88	300	47.8	206	0.948	1.738	219	13.59	0	-6999	-6999	-6999	0	-6999	0	0	-6999	0	0	-6999	0	0	-6999	0	0	-6999	0	0	-6999	0	0
102	2010	174	400	12.8	2405	629.1	0	0	9.82	301	7.74	350	68.64	345	57.02	307	0.801	1.707	308	73.3	0	-6999	-6999	-6999	0	-6999	0	0	-6999	0	0	-6999	0	0	-6999	0	0	-6999	0	0	-6999	0	0
102	2010	174	500	12.82	2405	629.4	0	0	8.55	406	6.233	434	74.9	459	63.15	401	1.109	1.869	446	104.6	0	-6999	-6999	-6999	0	-6999	0	0	-6999	0	0	-6999	0	0	-6999	0	0	-6999	0	0	-6999	0	0
102	2010	174	600	12.77	2405	629.4	0	0	7.8	522	5.674	538	81	541	73.8	522	1.135	1.759	535	102	0	-6999	-6999	-6999	0	-6999	0	0	-6999	0	0	-6999	0	0	-6999	0	0	-6999	0	0	-6999	0	0
102	2010	174	700	12.73	2405	629.7	0.02496	0.02449	6.207	615	4.468	647	85.7	654	78.8	622	0.409	1.031	642	142.6	0	-6999	-6999	-6999	0	-6999	0	0	-6999	0	0	-6999	0	0	-6999	0	0	-6999	0	0	-6999	0	0
102	2010	174	800	12.62	2405	630.1	0.42815	0.3979	11.02	800	5.416	701	81	701	60.41	800	0.722	1.045	707	119	0	-6999	-6999	-6999	0	-6999	0	0	-6999	0	0	-6999	0	0	-6999	0	0	-6999	0	0	-6999	0	0
102	2010	174	900	12.73	2405	630.2	0.85233	1.019	12.3	855	10.48	809	60.85	802	53	843	1.32	2.326	856	183.2	0	-6999	-6999	-6999	0	-6999	0	0	-6999	0	0	-6999	0	0	-6999	0	0	-6999	0	0	-6999	0	0
102	2010	174	1000	12.76	2405	630.1	0.25144	1.6724	16.05	959	12.02	901	58.78	901	40.63	956	1.3	2.439	907	242.1	0	-6999	-6999	-6999	0	-6999	0	0	-6999	0	0	-6999	0	0	-6999	0	0	-6999	0	0	-6999	0	0
102	2010	174	1100	12.76	2405	627.2	1.87	2.2655	16.89	1049	14.93	1008	50.85	1005	34.48	1056	1.035	2.373	1039	319.1	0	-6999	-6999	-6999	0	-6999	0	0	-6999	0	0	-6999	0	0	-6999	0	0	-6999	0	0	-6999	0	0
102	2010	174	1200	12.72	2405	452.9	2.935	2.7755	18.3	1151	15.61	1103	52.11	1108	29.24	1155	1.299	2.314	1147	3.653	0	-6999	-6999	-6999	0	-6999	0	0	-6999	0	0	-6999	0	0	-6999	0	0	-6999	0	0	-6999	0	0
102	2010	174	1300	12.7	2405	630.2	3.3081	3.1315	19.47	1259	17.59	1211	47.51	1221	27.85	1255	1.64	2.953	1246	238.9	0	-6999	-6999	-6999	0	-6999	0	0	-6999	0	0	-6999	0	0	-6999	0	0	-6999	0	0	-6999	0	0
102	2010	174	1400	12.64	2405	630.1	3.5227	3.3325	21.2	1359	19.04	1317	34.89	1310	25.11	1357	1.931	3.303	1349	333.4	0	-6999	-6999	-6999	0	-6999	0	0	-6999	0	0	-6999	0	0	-6999	0	0	-6999	0	0	-6999	0	0
102	2010	174	1500	12.38	2405	629.9	3.5473	3.3486	21.56	1429	20.19	1410	32.63	1456	24.6	1436	2.204	3.554	1402	4.429	0	-6999	-6999	-6999	0	-6999	0	0	-6999	0	0	-6999	0	0	-6999	0	0	-6999	0	0	-6999	0	0
102	2010	174	1600	12.5	2405	629.7	3.3831	3.1743	23.17	1557	20.91	1510	30.16	1551	21.86	1536	1.81	4.616	1558	256.9	0	-6999	-6999	-6999	0	-6999	0	0	-6999	0	0	-6999	0	0	-6999	0	0	-6999	0	0	-6999	0	0
102	2010	174	1700	12.6	2405	629.5	2.6749	2.4979	22.88	1601	20.9	1627	40.82	1631	24.71	1601	2.785	5.308	1601	70.4	0	-6999	-6999	-6999	0	-6999	0	0	-6999	0	0	-6999	0	0	-6999	0	0	-6999	0	0	-6999	0	0
102	2010	174	1800	12.67	2405	629.3	0.96253	0.95403	21.47	1701	19.82	1738	43.2	1722	35.77	1754	3.427	4.728	1710	52.44	0	-6999	-6999	-6999	0	-6999	0	0	-6999	0	0	-6999	0	0	-6999	0	0	-6999	0	0	-6999	0	0
102	2010	174	1900	12.71	2405	629.1	1.7717	1.6171	21.41	1816	20.27	1900	39.91	1804	35.04	1837	3.829	6.208	1831	124.6	0	-6999	-6999	-6999	0	-6999	0	0	-6999	0	0	-6999	0	0	-6999	0	0	-6999	0	0	-6999	0	0
102	2010	174	2000	12.64	2405	626.3	1.1946	1.0629	20.68	1909	19.06	1955	41.59	1959	37.79	1910	4.63	5.816	1937	158.5	0	-6999	-6999	-6999	0	-6999	0	0	-6999	0	0	-6999	0	0	-6999	0	0	-6999	0	0	-6999	0	0
102	2010	174	2100	12.84	2405	452.9	0.50885	0.44601	19.33	2001	17.47	2059	46.28	2100	41.08	2002	5.073	6.419	2023	155.2	0	-6999	-6999	-6999	0	-6999	0	0	-6999	0	0	-6999	0	0	-6999	0	0	-6999	0	0	-6999	0	0
102	2010	174	2200	12.85	2405	629.5	0.02501	0.02501	17.5	2101	15.58	2157	50.31	2200	45.56	2103	4.415	6.992	2105	154.1	0	-6999	-6999	-6999	0	-6999	0	0	-6999	0	0	-6999	0	0	-6999	0	0	-6999	0	0	-6999	0	0
102	2010	174	2300	12.78	2405	629.2	2e-05	2e-05	15.89	2210	14.96	2258	54.16	2258	50.11	2201	3.895	5.308	2259	130.3	0	-6999	-6999	-6999	0	-6999	0	0	-6999	0	0	-6999	0	0	-6999	0	0	-6999	0	0	-6999	0	0
102	2010	174	2400	12.99	2405	629.4	0	0	15.27	2305	14.13	2358	58.16	2355	52.91	2323	3.792	5.593	2307	157.6	0	-6999	-6999	-6999	0	-6999	0	0	-6999	0	0	-6999	0	0	-6999	0	0	-6999	0	0	-6999	0	0
102	2010	175	100	12.97	2405	630	0	0	14.6	10	13.94	39	58.1	5	54.88	45	5.622	9.12	58	138.1	0	-6999	-6999	-6999	0	-6999	0	0	-6999	0	0	-6999	0	0	-6999	0	0	-6999	0	0	-6999	0	0
102	2010	175	200	12.97	2405	629.3	0	0	14.49	105	13.81	200	56.56	153	54.37	128	6.588	8.34	102	138.9	0	-6999	-6999	-6999	0	-6999	0	0	-6999	0	0	-6999	0	0	-6999	0	0	-6999	0	0	-6999	0	0
102	2010	175	300	12.99	2405	629	0	0	14.5	211	13.55	252	57.72	251	55.9	201	5.575	7.87	214	141.9	0	-6999	-6999	-6999	0	-6999	0	0	-6999	0	0	-6999	0	0	-6999	0	0	-6999	0	0	-6999	0	0
102	2010	175	400	13.05	2405	628.7	0	0	14.22	302	13.18	400	61.02	359	56.79	301	4.173	5.834	330	144.8	0	-6999	-6999	-6999	0	-6999	0	0	-6999	0	0	-6999	0	0	-6999	0	0	-6999	0	0	-6999	0	0
102	2010	175	500	12.99	2405	628.6	0	0	13.55	401	11.56	457	69.12	454	60.74	401	3.123	4.513	422	164.4	0	-6999	-6999	-6999	0	-6999	0	0	-6999	0	0	-6999	0	0	-6999	0	0	-6999	0	0	-6999	0	0
102	2010	175	600	12.96	2405	628.5	0	0	11.79	502	10.22	530	75.2	517	68.27	600	2.088	2.741	503	170.4	3.302	-6999	-6999	-6999	0	-6999	0	0	-6999	0	0	-6999	0	0	-6999	0	0	-6999	0	0	-6999	0	0
102	2010	175	700	12.78	2405	628.4	0.02591	0.02419	11.86	609	10.53	622	70.9	616	66.4	655	0.939	1.555	601	182.5	0.254	-6999	-6999	-6999	0	-6999	0	0	-6999	0	0	-6999	0	0	-6999	0	0	-6999	0	0	-6999	0	0
102	2010	175	800	12.69	2405	628.4	0.46218	0.3903	14.91	737	11.1	706	68.1	707	59.24	738	0.758	1.534	741	249.1	0	-6999	-6999	-6999	0	-6999	0	0	-6999	0	0	-6999	0	0	-6999	0	0	-6999	0	0	-6999	0	0
102	2010	175	900	12.48	2405	628.3	0.83669	0.99359	17.29	843	14.09	817	66.37	823	52.82	843	0.977	1.989	853	151.7	0	-6999	-6999	-6999	0	-6999	0	0	-6999	0	0	-6999	0	0	-6999	0	0	-6999	0	0	-6999	0	0
102	2010	175	1000	12.57	2405	628.2	0.25499	1.6321	19.5	1000	15.84	903	60.39	905	38.54	956	1.647	2.751	947	187.7	0	-6999	-6999	-6999	0	-6999	0	0	-6999	0	0	-6999	0	0	-6999	0	0	-6999	0	0	-6999	0	0
102	2010	175	1100	12.56	2405	628.2	1.854	2.2285	21.82	1058	19.4	1009	43.78	1014	30.76	1052	1.833	3.157	1023	178.1	0	-6999	-6999	-6999	0	-6999	0	0	-6999	0	0	-6999	0	0	-6999	0	0	-6999	0	0	-6999	0	0
102	2010	175	1200	12.43	2405	628.2	2.9049	2.7203	23.71	1200	21.54	1102	35.68	1111	20.82	1159	1.63	3.056	1137	122.5	0	-6999	-6999	-6999	0	-6999	0	0	-6999	0	0	-6999	0	0	-6999	0	0	-6999	0	0	-6999	0	0
102	2010	175	1300	12.48	2405	628	3.2732	3.034	26.57	1300	23.86	1207	37.3	1208	16.26	1259	1.126	2.416	1206	103.5	0	-6999	-6999	-6999	0	-6999	0	0	-6999	0	0	-6999	0	0	-6999	0	0	-6999	0	0	-6999	0	0
102	2010	175	1400	12.52	2405	625.2	3.4083	3.1291	27.27	1355	25.31	1315	22.47	1311	13.21	1303	1.324	3.012	1319	354.5	0	-6999	-6999	-6999	0	-6999	0	0	-6999	0	0	-6999	0	0	-6999	0	0	-6999	0	0	-6999	0	0
102	2010	175	1500	12.6	2405	454	3.5616	3.2598	28.49	1450	25.7	1404	20.93	1421	12.55	1440	1.999	4.663	1440	256.1	0	-6999	-6999	-6999	0	-6999	0	0	-6999	0	0	-6999	0	0	-6999	0	0	-6999	0	0	-6999	0	0
102	2010	175	1600	12.52	2405	627	2.2304	2.0841	28.11	1501	25.75	1521	17.43	1529	12.3	1502	1.665	3.27	1556	327.3	0	-6999	-6999	-6999	0	-6999	0	0	-6999	0	0	-6999	0	0	-6999	0	0	-6999	0	0	-6999	0	0
102	2010	175	1700	12.61	2405	627.3	1.7847	1.6938	28.21	1624	26.2	1607	20.51	1608	13.66	1624	1.219	2.388	1641	301.3	0	-6999	-6999	-6999	0	-6999	0	0	-6999	0	0	-6999	0	0	-6999	0	0	-6999	0	0	-6999	0	0
102	2010	175	1800	12.69	2405	626.9	1.6246	1.4992	27.89	1754	25.09	1727	25.06	1719	11.85	1756	1.349	2.354	1719	0.071	0	-6999	-6999	-6999	0	-6999	0	0	-6999	0	0	-6999	0	0	-6999	0	0	-6999	0	0	-6999	0	0
102	2010	175	1900	12.67	2405	626.4	1.8262	1.6092	28.52	1834	26.47	1814	18.04	1802	11.6	1846	1.446	2.909	1845	276.3	0	-6999	-6999	-6999	0	-6999	0	0	-6999	0	0	-6999	0	0	-6999	0	0	-6999	0	0	-6999	0	0
102	2010	175	2000	12.88	2405	623.5	1.1788	1.0213	28.07	1903	26.08	1932	17.78	1959	11.47	1907	2.482	4.091	1953	251.8	0	-6999	-6999	-6999	0	-6999	0	0	-6999	0	0	-6999	0	0	-6999	0	0	-6999	0	0	-6999	0	0
102	2010	175	2100	12.98	2405	449.9	0.55764	0.46972	26.6	2003	23.74	2057	22.24	2050	14.07	2014	2.62	4.173	2022	206.1	0	-6999	-6999	-6999	0	-6999	0	0	-6999	0	0	-6999	0	0	-6999	0	0	-6999	0	0	-6999	0	0
102	2010	175	2200	12.9	2405	452.9	0.03843	0.03712	24.09	2101	20.39	2157	24.05	2152	17.45	2105	2.537	4.229	2132	157.4	0	-6999	-6999	-6999	0	-6999	0	0	-6999	0	0	-6999	0	0	-6999	0	0	-6999	0	0	-6999	0	0
102	2010	175	2300	12.93	2405	626.4	6e-05	4e-05	20.37	2202	15.3	2227	38.05	2224	21.67	2259	1.836	2.452	2245	138.9	0	-6999	-6999	-6999	0	-6999	0	0	-6999	0	0	-6999	0	0	-6999	0	0	-6999	0	0	-6999	0	0
102	2010	175	2400	12.97	2405	626.4	0	0	18.72	2304	17.72	2327	23.12	2327	19.07	0	1.518	2.481	2340	173.2	0	-6999	-6999	-6999	0	-6999	0	0	-6999	0	0	-6999	0	0	-6999	0	0	-6999	0	0	-6999	0	0
102	2010	176	100	13.08	2405	626.5	0	0	18.22	6	15.21	28	28.77	26	18.13	8	1.052	1.891	1	122.4	0	-6999	-6999	-6999	0	-6999	0	0	-6999	0	0	-6999	0	0	-6999	0	0	-6999	0	0	-6999	0	0
102	2010	176	200	12.94	2405	626.3	0	0	15.71	101	11.13	200	47.03	159	23.89	102	0.889	1.983	158	107.6	0	-6999	-6999	-6999	0	-6999	0	0	-6999	0	0	-6999	0	0	-6999	0	0	-6999	0	0	-6999	0	0
102	2010	176	300	13.04	2405	626.3	0	0	16.2	258	11	220	43.51	223	21.04	256	2.004	2.615	240	112.1	0	-6999	-6999	-6999	0	-6999	0	0	-6999	0	0	-6999	0	0	-6999	0	0	-6999	0	0	-6999	0	0
102	2010	176	400	13.01	2405	626.2	0	0	15.32	301	11.23	326	38.67	324	25.27	354	1.538	2.153	349	108.6	0	-6999	-6999	-6999	0	-6999	0	0	-6999	0	0	-6999	0	0	-6999	0	0	-6999	0	0	-6999	0	0
102	2010	176	500	12.77	2405	626.2	0	0	12.65	401	9.65	451	44.08	450	28.12	429	1.183	2.063	402	101.9	0	-6999	-6999	-6999	0	-6999	0	0	-6999	0	0	-6999	0	0	-6999	0	0	-6999	0	0	-6999	0	0
102	2010	176	600	12.76	2405	626.4	0	0	11.37	544	9.44	525	48.93	525	33.22	542	1.654	2.221	552	122.7	4.064	-6999	-6999	-6999	0	-6999	0	0	-6999	0	0	-6999	0	0	-6999	0	0	-6999	0	0	-6999	0	0
102	2010	176	700	12.64	2405	626.5	0.02222	0.02232	13.38	621	9.9	601	38.48	603	25.36	619	2.24	2.942	647	141.1	0.254	-6999	-6999	-6999	0	-6999	0	0	-6999	0	0	-6999	0	0	-6999	0	0	-6999	0	0	-6999	0	0
102	2010	176	800	12.69	2405	626.4	0.43734	0.41347	17.08	757	12.56	704	32.31	742	24.08	727	2.077	2.912	727	140.9	0	-6999	-6999	-6999	0	-6999	0	0	-6999	0	0	-6999	0	0	-6999	0	0	-6999	0	0	-6999	0	0
102	2010	176	900	12.87	2405	623.5	0.86234	1.0384	19.39	850	17.29	802	26.86	804	19.13	859	2.31	3.515	900	140.4	0	-6999	-6999	-6999	0	-6999	0	0	-6999	0	0	-6999	0	0	-6999	0	0	-6999	0	0	-6999	0	0
102	2010	176	1000	12.75	2405	452.9	0.23915	1.6811	21.15	957	18.93	901	28.56	1000	19.16	909	2.792	3.92	936	193.8	0	-6999	-6999	-6999	0	-6999	0	0	-6999	0	0	-6999	0	0	-6999	0	0	-6999	0	0	-6999	0	0
102	2010	176	1100	12.53	2405	626.7	1.8688	2.2629	23.8	1100	21.1	1002	27.12	1044	16.4	1059	2.581	3.717	1059	176.2	0	-6999	-6999	-6999	0	-6999	0	0	-6999	0	0	-6999	0	0	-6999	0	0	-6999	0	0	-6999	0	0
102	2010	176	1200	12.6	2405	626.7	2.9104	2.7357	25.96	1151	23.6	1101	24.33	1125	12.74	1149	3.152	4.536	1138	244.2	0	-6999	-6999	-6999	0	-6999	0	0	-6999	0	0	-6999	0	0	-6999	0	0	-6999	0	0	-6999	0	0
102	2010	176	1300	12.72	2405	626.5	3.2791	3.0692	27.74	1247	25.69	1207	18	1206	10.63	1256	3.407	5.325	1249	227.2	0	-6999	-6999	-6999	0	-6999	0	0	-6999	0	0	-6999	0	0	-6999	0	0	-6999	0	0	-6999	0	0
102	2010	176	1400	12.82	2405	626.7	3.5158	3.2769	28.43	1356	26.91	1301	15.58	1336	11.28	1310	3.642	6.045	1340	229.9	0	-6999	-6999	-6999	0	-6999	0	0	-6999	0	0	-6999	0	0	-6999	0	0	-6999	0	0	-6999	0	0
102	2010	176	1500	12.75	2405	626.3	3.6329	3.3816	29.86	1436	27.66	1411	15.38	1405	10.23	1458	2.772	5.222	1406	257.7	0	-6999	-6999	-6999	0	-6999	0	0	-6999	0	0	-6999	0	0	-6999	0	0	-6999	0	0	-6999	0	0
102	2010	176	1600	12.66	2405	623	1.7456	1.6713	29.14	1501	27.12	1531	15.48	1527	10.74	1502	3.656	6.109	1503	244.9	0	-6999	-6999	-6999	0	-6999	0	0	-6999	0	0	-6999	0	0	-6999	0	0	-6999	0	0	-6999	0	0
102	2010	176	1700	12.67	2405	449.9	2.227	2.0851	29.46	1631	27.2	1653	15.31	1643	12.1	1638	3.68	5.413	1645	191.5	0	-6999	-6999	-6999	0	-6999	0	0	-6999	0	0	-6999	0	0	-6999	0	0	-6999	0	0	-6999	0	0
102	2010	176	1800	12.67	2405	452.8	1.879	1.763	29.03	1722	27.14	1710	19.3	1740	13.47	1720	3.683	6.174	1757	215.3	0.762	-6999	-6999	-6999	0	-6999	0	0	-6999	0	0	-6999	0	0	-6999	0	0	-6999	0	0	-6999	0	0
102	2010	176	1900	12.83	2405	622.7	1.4359	1.3349	28.72	1807	24.22	1854	26.89	1848	13.23	1814	3.258	4.457	1814	281.2	1.524	-6999	-6999	-6999	0	-6999	0	0	-6999	0	0	-6999	0	0	-6999	0	0	-6999	0	0	-6999	0	0
102	2010	176	2000	12.82	2405	454.1	0.70851	0.69129	27.57	1918	25.23	1959	32.41	1950	15.72	1915	1.691	3.882	1906	36.95	0	-6999	-6999	-6999	0	-6999	0	0	-6999	0	0	-6999	0	0	-6999	0	0	-6999	0	0	-6999	0	0
102	2010	176	2100	12.94	2405	622	0.07898	0.08035	25.31	2007	22.67	2059	29.72	2009	19.48	2051	4.282	8.73	2035	128.5	0	-6999	-6999	-6999	0	-6999	0	0	-6999	0	0	-6999	0	0	-6999	0	0	-6999	0	0	-6999	0	0
102	2010	176	2200	12.61	2405	449.9	0.00987	0.01011	23.62	2157	21.92	2129	26.83	2127	20.37	2156	3.3	6.252	2104	229.9	0	-6999	-6999	-6999	0	-6999	0	0	-6999	0	0	-6999	0	0	-6999	0	0	-6999	0	0	-6999	0	0
102	2010	176	2300	12.83	2405	452.9	0	0	23.64	2203	19.75	2256	35.93	2253	20.82	2202	4.153	7.02	2233	255.3	0	-6999	-6999	-6999	0	-6999	0	0	-6999	0	0	-6999	0	0	-6999	0	0	-6999	0	0	-6999	0	0
102	2010	176	2400	13.02	2405	626.5	0	0	19.75	2301	17.82	2357	49.78	2359	36.13	2301	2.752	5.522	2308	188.7	0	-6999	-6999	-6999	0	-6999	0	0	-6999	0	0	-6999	0	0	-6999	0	0	-6999	0	0	-6999	0	0
102	2010	177	100	13.14	2405	626.4	0	0	18.24	5	16.54	55	55.34	54	47.37	3	1.924	3.069	52	171.6	0	-6999	-6999	-6999	0	-6999	0	0	-6999	0	0	-6999	0	0	-6999	0	0	-6999	0	0	-6999	0	0
102	2010	177	200	12.96	2405	626	0	0	17.47	105	16.16	119	56.36	115	47.68	148	1.847	2.989	139	164.7	0	-6999	-6999	-6999	0	-6999	0	0	-6999	0	0	-6999	0	0	-6999	0	0	-6999	0	0	-6999	0	0
102	2010	177	300	12.93	2405	626	0	0	17.42	227	16.49	259	51.31	253	46.6	224	1.897	2.911	228	122	0	-6999	-6999	-6999	0	-6999	0	0	-6999	0	0	-6999	0	0	-6999	0	0	-6999	0	0	-6999	0	0
102	2010	177	400	13.13	2405	625.6	0	0	17.41	328	15.9	355	57.46	355	47.61	329	1.56	2.115	317	123	0	-6999	-6999	-6999	0	-6999	0	0	-6999	0	0	-6999	0	0	-6999	0	0	-6999	0	0	-6999	0	0
102	2010	177	500	13.02	2405	625.3	0	0	16.96	413	13.49	500	65.04	500	48.99	413	1.209	1.983	408	126.3	2.54	-6999	-6999	-6999	0	-6999	0	0	-6999	0	0	-6999	0	0	-6999	0	0	-6999	0	0	-6999	0	0
102	2010	177	600	13.01	2405	625.3	0	0	13.95	510	11.68	549	89.2	541	62.59	507	1.077	1.762	555	82.9	0.254	-6999	-6999	-6999	0	-6999	0	0	-6999	0	0	-6999	0	0	-6999	0	0	-6999	0	0	-6999	0	0
102	2010	177	700	12.94	2405	625.4	0.01872	0.01894	13.97	631	12.34	602	69.27	601	62.81	628	1.157	1.578	607	109.7	0	-6999	-6999	-6999	0	-6999	0	0	-6999	0	0	-6999	0	0	-6999	0	0	-6999	0	0	-6999	0	0
102	2010	177	800	13.03	2405	625.3	0.1504	0.15271	15.56	759	12.89	701	68.89	718	54.48	753	1.833	2.817	733	150.5	0	-6999	-6999	-6999	0	-6999	0	0	-6999	0	0	-6999	0	0	-6999	0	0	-6999	0	0	-6999	0	0
102	2010	177	900	12.87	2405	625.3	0.44947	0.62068	17.77	855	15.26	801	57.3	811	46.63	856	2.17	3.322	836	173.2	0	-6999	-6999	-6999	0	-6999	0	0	-6999	0	0	-6999	0	0	-6999	0	0	-6999	0	0	-6999	0	0
102	2010	177	1000	12.71	2405	625.3	0.31055	1.546	21.01	954	17.74	901	48.55	920	37.6	947	2.765	3.855	911	218.4	0	-6999	-6999	-6999	0	-6999	0	0	-6999	0	0	-6999	0	0	-6999	0	0	-6999	0	0	-6999	0	0
102	2010	177	1100	12.69	2405	622.5	1.6157	1.9054	22.25	1053	20.6	1024	42.26	1015	30.68	1044	3.674	5.22	1037	216.1	0	-6999	-6999	-6999	0	-6999	0	0	-6999	0	0	-6999	0	0	-6999	0	0	-6999	0	0	-6999	0	0
102	2010	177	1200	12.62	2405	449.9	2.8551	2.6974	24.84	1155	22.1	1103	34.42	1102	21.91	1156	4.404	6.744	1146	254.8	0.254	-6999	-6999	-6999	0	-6999	0	0	-6999	0	0	-6999	0	0	-6999	0	0	-6999	0	0	-6999	0	0
102	2010	177	1300	12.85	2405	449.9	1.5163	1.4948	24.79	1206	23.13	1243	30.93	1254	23.27	1209	3.041	5.441	1209	243.8	0	-6999	-6999	-6999	0	-6999	0	0	-6999	0	0	-6999	0	0	-6999	0	0	-6999	0	0	-6999	0	0
102	2010	177	1400	12.77	2405	449.9	1.7048	1.6863	25.66	1326	22.9	1303	30.02	1338	21.6	1323	2.586	5.16	1319	314	0	-6999	-6999	-6999	0	-6999	0	0	-6999	0	0	-6999	0	0	-6999	0	0	-6999	0	0	-6999	0	0
102	2010	177	1500	12.83	2405	449.9	1.2732	1.265	25.71	1431	21.83	1450	31.46	1419	19.64	1433	2.622	5.957	1446	244	0	-6999	-6999	-6999	0	-6999	0	0	-6999	0	0	-6999	0	0	-6999	0	0	-6999	0	0	-6999	0	0
102	2010	177	1600	12.8	2405	449.9	0.53107	0.54539	22.42	1505	19.29	1526	42.2	1524	23.02	1501	2.715	8.4	1508	203.4	0	-6999	-6999	-6999	0	-6999	0	0	-6999	0	0	-6999	0	0	-6999	0	0	-6999	0	0	-6999	0	0
102	2010	177	1700	12.74	2405	449.9	0.48575	0.50005	22	1612	15.81	1700	53.81	1659	28.57	1604	3.606	9.8	1642	305.3	0	-6999	-6999	-6999	0	-6999	0	0	-6999	0	0	-6999	0	0	-6999	0	0	-6999	0	0	-6999	0	0
102	2010	177	1800	13.08	2405	452.8	0.09188	0.09477	16.66	1722	14.5	1742	67.16	1744	45.26	1720	3.366	8.51	1723	130.7	0.254	-6999	-6999	-6999	0	-6999	0	0	-6999	0	0	-6999	0	0	-6999	0	0	-6999	0	0	-6999	0	0
102	2010	177	1900	13.12	2405	625.7	0.18458	0.18992	16.22	1815	13.98	1846	73.5	1845	55.55	1812	3.455	5.21	1834	194.8	0	-6999	-6999	-6999	0	-6999	0	0	-6999	0	0	-6999	0	0	-6999	0	0	-6999	0	0	-6999	0	0
102	2010	177	2000	12.87	2405	625.4	0.65638	0.63306	15.94	1935	14.18	1901	73.3	1911	64.31	1956	3.048	4.921	1906	174.3	0	-6999	-6999	-6999	0	-6999	0	0	-6999	0	0	-6999	0	0	-6999	0	0	-6999	0	0	-6999	0	0
102	2010	177	2100	12.92	2405	624.8	0.43544	0.40547	16.38	2051	15.16	2010	69.89	2010	62.98	2033	2.09	3.241	2001	192	0	-6999	-6999	-6999	0	-6999	0	0	-6999	0	0	-6999	0	0	-6999	0	0	-6999	0	0	-6999	0	0
102	2010	177	2200	12.92	2405	625.3	0.08146	0.08223	16.7	2110	14.56	2155	65.7	2102	55.59	2118	2.18	3.113	2134	185.9	0	-6999	-6999	-6999	0	-6999	0	0	-6999	0	0	-6999	0	0	-6999	0	0	-6999	0	0	-6999	0	0
102	2010	177	2300	12.79	2405	625.4	6e-05	0.0001	15.62	2210	13.29	2257	72.2	2255	56.47	2208	0.896	2.187	2216	92.7	0	-6999	-6999	-6999	0	-6999	0	0	-6999	0	0	-6999	0	0	-6999	0	0	-6999	0	0	-6999	0	0
102	2010	177	2400	12.92	2405	625.8	0	0	13.34	2301	11.11	2359	81	2353	71.3	2301	1.386	2.104	2319	69.94	0	-6999	-6999	-6999	0	-6999	0	0	-6999	0	0	-6999	0	0	-6999	0	0	-6999	0	0	-6999	0	0
102	2010	178	100	12.95	2405	626.1	0	0	12.31	36	10.72	21	85.7	53	73.3	33	1.469	2.478	42	135.4	0	-6999	-6999	-6999	0	-6999	0	0	-6999	0	0	-6999	0	0	-6999	0	0	-6999	0	0	-6999	0	0
102	2010	178	200	12.61	2405	625.7	0	0	11.7	128	10.61	116	85	158	77.3	128	1.356	2.267	151	81.2	0	-6999	-6999	-6999	0	-6999	0	0	-6999	0	0	-6999	0	0	-6999	0	0	-6999	0	0	-6999	0	0
102	2010	178	300	12.66	2405	625.8	0	0	11.56	225	9.62	300	92.4	300	77.2	229	1.248	2.043	224	137.3	0	-6999	-6999	-6999	0	-6999	0	0	-6999	0	0	-6999	0	0	-6999	0	0	-6999	0	0	-6999	0	0
102	2010	178	400	12.76	2405	626	0	0	10.63	307	9.37	330	93.6	302	88.6	328	1.227	1.869	304	109.3	0	-6999	-6999	-6999	0	-6999	0	0	-6999	0	0	-6999	0	0	-6999	0	0	-6999	0	0	-6999	0	0
102	2010	178	500	12.68	2405	626	0	0	10.7	425	9.41	405	91.7	444	85.4	410	0.749	1.445	422	135.2	0	-6999	-6999	-6999	0	-6999	0	0	-6999	0	0	-6999	0	0	-6999	0	0	-6999	0	0	-6999	0	0
102	2010	178	600	12.69	2405	626	0	0	9.79	501	7.8	535	95	540	88.9	550	0.349	0.893	547	311.9	0	-6999	-6999	-6999	0	-6999	0	0	-6999	0	0	-6999	0	0	-6999	0	0	-6999	0	0	-6999	0	0
102	2010	178	700	12.61	2405	626.3	0.0225	0.02179	8.24	605	6.812	643	94.9	645	89.4	601	0.568	0.969	657	104.2	0	-6999	-6999	-6999	0	-6999	0	0	-6999	0	0	-6999	0	0	-6999	0	0	-6999	0	0	-6999	0	0
102	2010	178	800	12.68	2405	626.4	0.39646	0.36097	11.29	749	7.49	702	93.4	706	77.9	800	0.839	1.295	754	223.6	0	-6999	-6999	-6999	0	-6999	0	0	-6999	0	0	-6999	0	0	-6999	0	0	-6999	0	0	-6999	0	0
102	2010	178	900	12.7	2405	626.6	0.81073	0.95779	13.78	829	11.02	801	78.1	810	68.43	829	0.829	2.063	853	170.7	0	-6999	-6999	-6999	0	-6999	0	0	-6999	0	0	-6999	0	0	-6999	0	0	-6999	0	0	-6999	0	0
102	2010	178	1000	12.63	2405	626.6	0.26656	1.5795	14.68	1000	13.31	946	77.5	943	64.54	930	1.649	2.388	919	186	1.524	-6999	-6999	-6999	0	-6999	0	0	-6999	0	0	-6999	0	0	-6999	0	0	-6999	0	0	-6999	0	0
102	2010	178	1100	12.66	2405	623.5	1.8061	2.2214	18.3	1100	15.03	1003	75.9	1001	50.61	1100	1.521	2.576	1027	152.7	1.016	-6999	-6999	-6999	0	-6999	0	0	-6999	0	0	-6999	0	0	-6999	0	0	-6999	0	0	-6999	0	0
102	2010	178	1200	12.65	2405	452.9	2.831	2.6557	19.54	1154	17.8	1106	58.2	1111	42.88	1159	1.657	3.368	1146	56.42	0	-6999	-6999	-6999	0	-6999	0	0	-6999	0	0	-6999	0	0	-6999	0	0	-6999	0	0	-6999	0	0
102	2010	178	1300	12.6	2405	626.4	3.2601	3.0536	20.89	1258	19.31	1201	51.74	1211	34.17	1253	1.754	3.884	1256	249.4	0	-6999	-6999	-6999	0	-6999	0	0	-6999	0	0	-6999	0	0	-6999	0	0	-6999	0	0	-6999	0	0
102	2010	178	1400	12.59	2405	626.4	3.2751	3.067	22.38	1351	20.51	1331	43	1335	31.8	1344	1.683	3.497	1312	346.8	0	-6999	-6999	-6999	0	-6999	0	0	-6999	0	0	-6999	0	0	-6999	0	0	-6999	0	0	-6999	0	0
102	2010	178	1500	12.51	2405	626.1	3.4145	3.1898	23.45	1453	20.9	1404	41.16	1403	28.83	1459	2.264	4.098	1414	304.6	0	-6999	-6999	-6999	0	-6999	0	0	-6999	0	0	-6999	0	0	-6999	0	0	-6999	0	0	-6999	0	0
102	2010	178	1600	12.49	2405	626	3.3412	3.1048	23.49	1559	22.39	1509	35.71	1507	27.14	1514	2.5	5.372	1505	233.9	0	-6999	-6999	-6999	0	-6999	0	0	-6999	0	0	-6999	0	0	-6999	0	0	-6999	0	0	-6999	0	0
102	2010	178	1700	12.64	2405	626.1	2.7418	2.5373	24.2	1619	21.95	1636	38.19	1636	28.05	1654	2.428	4.132	1610	352.7	0	-6999	-6999	-6999	0	-6999	0	0	-6999	0	0	-6999	0	0	-6999	0	0	-6999	0	0	-6999	0	0
102	2010	178	1800	12.56	2405	625.9	2.5005	2.2798	24.26	1748	23.12	1726	31.08	1701	24.36	1750	2.382	3.78	1708	294.5	0	-6999	-6999	-6999	0	-6999	0	0	-6999	0	0	-6999	0	0	-6999	0	0	-6999	0	0	-6999	0	0
102	2010	178	1900	12.63	2405	622.9	1.8826	1.7244	24.23	1802	20.83	1824	36	1819	24	1851	2.531	4.015	1802	33.67	2.032	-6999	-6999	-6999	0	-6999	0	0	-6999	0	0	-6999	0	0	-6999	0	0	-6999	0	0	-6999	0	0
102	2010	178	2000	12.72	2405	452.8	1.2653	1.1236	23.59	1922	22.35	1957	30.77	1957	24.41	1929	2.468	4.005	1922	311.4	0	-6999	-6999	-6999	0	-6999	0	0	-6999	0	0	-6999	0	0	-6999	0	0	-6999	0	0	-6999	0	0
102	2010	178	2100	12.74	2405	622.7	0.61751	0.53348	22.97	2005	21.48	2041	31.68	2040	25.65	2025	1.941	3.889	2009	220.9	0	-6999	-6999	-6999	0	-6999	0	0	-6999	0	0	-6999	0	0	-6999	0	0	-6999	0	0	-6999	0	0
102	2010	178	2200	12.78	2405	449.9	0.05405	0.05296	21.66	2103	17.55	2156	61	2156	29.05	2101	3.251	4.751	2119	155.4	0	-6999	-6999	-6999	0	-6999	0	0	-6999	0	0	-6999	0	0	-6999	0	0	-6999	0	0	-6999	0	0
102	2010	178	2300	12.83	2405	449.9	0.00012	0.00012	17.95	2210	16.97	2245	63.13	2256	60.07	2201	3.088	4.219	2227	144	0	-6999	-6999	-6999	0	-6999	0	0	-6999	0	0	-6999	0	0	-6999	0	0	-6999	0	0	-6999	0	0
102	2010	178	2400	12.87	2405	449.9	0	0	17.15	2304	16.31	0	64.43	2355	62.12	2308	3.719	4.952	2312	142.6	0	-6999	-6999	-6999	0	-6999	0	0	-6999	0	0	-6999	0	0	-6999	0	0	-6999	0	0	-6999	0	0
102	2010	179	100	12.95	2405	452.8	0	0	16.84	5	14.94	100	68.73	59	62.73	2	3.217	4.604	19	129.4	0	-6999	-6999	-6999	0	-6999	0	0	-6999	0	0	-6999	0	0	-6999	0	0	-6999	0	0	-6999	0	0
102	2010	179	200	12.95	2405	626	0	0	15.29	118	13.86	157	73.7	158	67.71	123	1.681	3.234	116	194	0	-6999	-6999	-6999	0	-6999	0	0	-6999	0	0	-6999	0	0	-6999	0	0	-6999	0	0	-6999	0	0
102	2010	179	300	12.96	2405	626.1	0	0	14.39	207	10.72	300	85.7	300	72.5	206	0.905	1.558	300	115.3	0	-6999	-6999	-6999	0	-6999	0	0	-6999	0	0	-6999	0	0	-6999	0	0	-6999	0	0	-6999	0	0
102	2010	179	400	12.96	2405	626.2	0	0	11.6	309	9.73	343	87	342	78.4	357	0.931	1.449	301	99	0	-6999	-6999	-6999	0	-6999	0	0	-6999	0	0	-6999	0	0	-6999	0	0	-6999	0	0	-6999	0	0
102	2010	179	500	12.86	2405	626.4	0	0	11.27	406	9.02	447	85.9	451	79.4	405	0.673	1.592	438	94	0	-6999	-6999	-6999	0	-6999	0	0	-6999	0	0	-6999	0	0	-6999	0	0	-6999	0	0	-6999	0	0
102	2010	179	600	12.9	2405	626.6	0	0	10.39	527	8.56	543	85	545	79.6	524	0.847	1.442	529	114	0	-6999	-6999	-6999	0	-6999	0	0	-6999	0	0	-6999	0	0	-6999	0	0	-6999	0	0	-6999	0	0
102	2010	179	700	12.89	2405	627	0.01995	0.01959	10.01	606	8.82	622	83.3	621	72.5	700	1.235	1.553	617	101.4	0	-6999	-6999	-6999	0	-6999	0	0	-6999	0	0	-6999	0	0	-6999	0	0	-6999	0	0	-6999	0	0
102	2010	179	800	12.84	2405	627.2	0.40899	0.37607	15.08	755	9.63	701	72.5	706	51.17	749	1.093	1.638	701	120.4	0	-6999	-6999	-6999	0	-6999	0	0	-6999	0	0	-6999	0	0	-6999	0	0	-6999	0	0	-6999	0	0
102	2010	179	900	12.77	2405	624.4	0.82311	0.97862	16.64	834	15.11	805	55.47	804	45.17	816	1.259	2.107	847	174.7	0	-6999	-6999	-6999	0	-6999	0	0	-6999	0	0	-6999	0	0	-6999	0	0	-6999	0	0	-6999	0	0
102	2010	179	1000	12.68	2405	452.9	0.23576	1.5973	19.67	957	16.39	901	51.9	904	31.88	959	1.664	2.28	959	222.1	0	-6999	-6999	-6999	0	-6999	0	0	-6999	0	0	-6999	0	0	-6999	0	0	-6999	0	0	-6999	0	0
102	2010	179	1100	12.61	2405	627.7	1.8357	2.1845	22.47	1053	19.26	1002	37.59	1018	24.55	1100	1.401	2.185	1020	260.6	0	-6999	-6999	-6999	0	-6999	0	0	-6999	0	0	-6999	0	0	-6999	0	0	-6999	0	0	-6999	0	0
102	2010	179	1200	12.62	2405	627.7	2.8621	2.6656	24.65	1159	22.22	1106	31.77	1148	17.57	1155	0.879	1.991	1147	143.7	0	-6999	-6999	-6999	0	-6999	0	0	-6999	0	0	-6999	0	0	-6999	0	0	-6999	0	0	-6999	0	0
102	2010	179	1300	12.55	2405	627.8	3.2528	3.0244	24.89	1244	22.94	1221	30.22	1240	16.71	1250	1.472	3.061	1300	237.9	0	-6999	-6999	-6999	0	-6999	0	0	-6999	0	0	-6999	0	0	-6999	0	0	-6999	0	0	-6999	0	0
102	2010	179	1400	12.62	2405	627.9	3.4701	3.2287	25.78	1336	23.67	1323	34.97	1339	16.21	1308	1.755	3.593	1359	320.7	0	-6999	-6999	-6999	0	-6999	0	0	-6999	0	0	-6999	0	0	-6999	0	0	-6999	0	0	-6999	0	0
102	2010	179	1500	12.55	2405	627.8	3.4952	3.2511	26.16	1442	24.29	1410	27.39	1440	17.7	1458	1.852	3.693	1446	205.5	0	-6999	-6999	-6999	0	-6999	0	0	-6999	0	0	-6999	0	0	-6999	0	0	-6999	0	0	-6999	0	0
102	2010	179	1600	12.64	2405	624.6	3.347	3.0931	26.67	1507	21.7	1553	33.91	1554	18.51	1516	2.015	3.458	1551	336.6	1.524	-6999	-6999	-6999	0	-6999	0	0	-6999	0	0	-6999	0	0	-6999	0	0	-6999	0	0	-6999	0	0
102	2010	179	1700	12.58	2405	449.9	3.1229	2.8247	25.93	1637	22.59	1609	42.67	1619	20.6	1652	1.564	3.562	1647	324.4	1.524	-6999	-6999	-6999	0	-6999	0	0	-6999	0	0	-6999	0	0	-6999	0	0	-6999	0	0	-6999	0	0
102	2010	179	1800	12.71	2405	449.9	2.5098	2.2738	26.25	1748	24.72	1702	26.89	1743	16.36	1757	1.644	3.325	1710	298.8	0	-6999	-6999	-6999	0	-6999	0	0	-6999	0	0	-6999	0	0	-6999	0	0	-6999	0	0	-6999	0	0
102	2010	179	1900	12.81	2405	452.9	1.9276	1.7164	26.47	1856	25.48	1851	24.7	1815	16.51	1837	1.795	3.304	1827	28.4	0	-6999	-6999	-6999	0	-6999	0	0	-6999	0	0	-6999	0	0	-6999	0	0	-6999	0	0	-6999	0	0
102	2010	179	2000	12.78	2405	627.2	1.2644	1.1007	26.01	1947	24.57	1959	29.4	1950	17.5	1921	2.122	3.949	1949	63.39	0	-6999	-6999	-6999	0	-6999	0	0	-6999	0	0	-6999	0	0	-6999	0	0	-6999	0	0	-6999	0	0
102	2010	179	2100	12.88	2405	624.5	0.60397	0.5117	24.88	2008	22.62	2055	35.83	2052	25.38	2004	3.08	5.034	2049	122.4	0	-6999	-6999	-6999	0	-6999	0	0	-6999	0	0	-6999	0	0	-6999	0	0	-6999	0	0	-6999	0	0
102	2010	179	2200	12.89	2405	449.9	0.04287	0.04029	22.59	2103	20.01	2156	43.11	2200	34.56	2102	3.039	4.858	2107	120.2	0	-6999	-6999	-6999	0	-6999	0	0	-6999	0	0	-6999	0	0	-6999	0	0	-6999	0	0	-6999	0	0
102	2010	179	2300	12.9	2405	449.9	0.00012	0.0001	20.39	2208	18.73	2225	43.57	2229	39.23	2243	2.16	4.379	2300	122.6	0	-6999	-6999	-6999	0	-6999	0	0	-6999	0	0	-6999	0	0	-6999	0	0	-6999	0	0	-6999	0	0
102	2010	179	2400	13.03	2405	449.9	0	0	19.35	2305	18.04	2323	44.54	2322	39.66	2304	3.184	4.616	2359	136.7	0	-6999	-6999	-6999	0	-6999	0	0	-6999	0	0	-6999	0	0	-6999	0	0	-6999	0	0	-6999	0	0
102	2010	180	100	13.19	2405	449.9	0	0	19.3	4	17.81	44	45.29	44	39.32	4	4.133	5.344	20	119	0	-6999	-6999	-6999	0	-6999	0	0	-6999	0	0	-6999	0	0	-6999	0	0	-6999	0	0	-6999	0	0
102	2010	180	200	13.11	2405	449.9	0	0	18.64	105	17.12	159	47.18	157	42.44	138	3.538	4.81	104	110.5	0	-6999	-6999	-6999	0	-6999	0	0	-6999	0	0	-6999	0	0	-6999	0	0	-6999	0	0	-6999	0	0
102	2010	180	300	13.12	2405	452.9	0	0	17.92	224	16.63	259	47.38	242	44.74	209	3.104	4.462	223	139.8	0	-6999	-6999	-6999	0	-6999	0	0	-6999	0	0	-6999	0	0	-6999	0	0	-6999	0	0	-6999	0	0
102	2010	180	400	13.21	2405	628.1	0	0	17.56	309	15.54	357	49.08	353	44.07	309	1.929	3.683	309	126.1	0	-6999	-6999	-6999	0	-6999	0	0	-6999	0	0	-6999	0	0	-6999	0	0	-6999	0	0	-6999	0	0
102	2010	180	500	13.11	2405	628	0	0	15.96	402	13.46	459	57.97	459	47.4	402	0.937	2.362	434	195.1	0	-6999	-6999	-6999	0	-6999	0	0	-6999	0	0	-6999	0	0	-6999	0	0	-6999	0	0	-6999	0	0
102	2010	180	600	13.02	2405	628.3	0	0	14.24	512	11.35	546	76	600	56.57	511	0.334	1.153	508	100.9	0	-6999	-6999	-6999	0	-6999	0	0	-6999	0	0	-6999	0	0	-6999	0	0	-6999	0	0	-6999	0	0
102	2010	180	700	12.94	2405	628.5	0.01998	0.02004	11.48	601	10.35	659	77.2	603	70.8	633	0.615	1.284	659	97.6	0	-6999	-6999	-6999	0	-6999	0	0	-6999	0	0	-6999	0	0	-6999	0	0	-6999	0	0	-6999	0	0
102	2010	180	800	12.94	2405	628.8	0.40816	0.3802	14.19	753	10.5	701	72.1	702	58.13	740	1.029	1.754	744	175.9	1.27	-6999	-6999	-6999	0	-6999	0	0	-6999	0	0	-6999	0	0	-6999	0	0	-6999	0	0	-6999	0	0
102	2010	180	900	12.64	2405	628.8	0.42498	0.99791	17.48	859	12.88	817	71.4	815	50.65	900	1.217	2.066	824	145	2.286	-6999	-6999	-6999	0	-6999	0	0	-6999	0	0	-6999	0	0	-6999	0	0	-6999	0	0	-6999	0	0
102	2010	180	1000	12.97	2405	628.7	0.9881	1.5916	21.34	1000	17.16	901	54.77	910	40.37	1000	1.309	2.096	956	163	0	-6999	-6999	-6999	0	-6999	0	0	-6999	0	0	-6999	0	0	-6999	0	0	-6999	0	0	-6999	0	0
102	2010	180	1100	12.8	2405	628.9	0.65495	2.1694	23.79	1058	21.51	1001	40.55	1001	25.87	1059	3.726	5	1018	184.2	0	-6999	-6999	-6999	0	-6999	0	0	-6999	0	0	-6999	0	0	-6999	0	0	-6999	0	0	-6999	0	0
102	2010	180	1200	12.78	2405	625.8	1.4725	2.6472	25.48	1200	23.64	1101	33.31	1111	24.53	1143	3.362	4.704	1149	172.6	0	-6999	-6999	-6999	0	-6999	0	0	-6999	0	0	-6999	0	0	-6999	0	0	-6999	0	0	-6999	0	0
102	2010	180	1300	12.76	2405	452.9	3.156	3.0132	25.82	1245	24.63	1217	27.69	1219	21.2	1247	3.337	5.103	1235	131.6	0	-6999	-6999	-6999	0	-6999	0	0	-6999	0	0	-6999	0	0	-6999	0	0	-6999	0	0	-6999	0	0
102	2010	180	1400	12.8	2405	628.7	3.4913	3.2327	26.76	1343	25.26	1307	25.88	1341	15.91	1354	2.753	4.085	1302	133.9	0	-6999	-6999	-6999	0	-6999	0	0	-6999	0	0	-6999	0	0	-6999	0	0	-6999	0	0	-6999	0	0
102	2010	180	1500	12.64	2405	628.4	3.5437	3.2672	27.95	1447	26.14	1409	23.33	1402	12.33	1440	2.385	4.578	1447	140.8	0	-6999	-6999	-6999	0	-6999	0	0	-6999	0	0	-6999	0	0	-6999	0	0	-6999	0	0	-6999	0	0
102	2010	180	1600	12.66	2405	625.3	3.3794	3.1031	27.92	1533	26.73	1524	21.12	1512	15.07	1515	3.434	5.725	1508	106.5	0	-6999	-6999	-6999	0	-6999	0	0	-6999	0	0	-6999	0	0	-6999	0	0	-6999	0	0	-6999	0	0
102	2010	180	1700	12.68	2405	452.9	2.8334	2.6235	27.77	1622	26.45	1632	23.67	1654	16.36	1606	4.787	6.951	1630	172	0	-6999	-6999	-6999	0	-6999	0	0	-6999	0	0	-6999	0	0	-6999	0	0	-6999	0	0	-6999	0	0
102	2010	180	1800	12.64	2405	624.7	2.3156	2.1659	26.93	1704	22.71	1732	29.2	1730	19.51	1751	6.026	8.38	1720	131.4	1.016	-6999	-6999	-6999	0	-6999	0	0	-6999	0	0	-6999	0	0	-6999	0	0	-6999	0	0	-6999	0	0
102	2010	180	1900	12.95	2405	449.9	0.6309	0.62797	25.37	1801	24.17	1822	24.18	1853	18.94	1813	5.459	7.44	1813	143.4	0	-6999	-6999	-6999	0	-6999	0	0	-6999	0	0	-6999	0	0	-6999	0	0	-6999	0	0	-6999	0	0
102	2010	180	2000	13.08	2405	449.9	0.55747	0.55335	24.24	1915	23.58	1934	24.24	1921	20.1	1911	4.89	6.159	1948	164.2	0	-6999	-6999	-6999	0	-6999	0	0	-6999	0	0	-6999	0	0	-6999	0	0	-6999	0	0	-6999	0	0
102	2010	180	2100	13.12	2405	449.9	0.34683	0.33962	23.94	2015	23	2100	27.41	2054	23.05	2002	4.591	6.532	2001	141.9	0	-6999	-6999	-6999	0	-6999	0	0	-6999	0	0	-6999	0	0	-6999	0	0	-6999	0	0	-6999	0	0
102	2010	180	2200	13.14	2405	449.9	0.03729	0.03719	23.17	2103	20.61	2158	33.62	2152	27.23	2103	2.391	3.742	2102	208.7	0	-6999	-6999	-6999	0	-6999	0	0	-6999	0	0	-6999	0	0	-6999	0	0	-6999	0	0	-6999	0	0
102	2010	180	2300	12.98	2405	452.9	0	0	20.56	2201	18.34	2250	42.62	2251	33.61	2201	1.991	2.971	2228	139.3	1.27	-6999	-6999	-6999	0	-6999	0	0	-6999	0	0	-6999	0	0	-6999	0	0	-6999	0	0	-6999	0	0
102	2010	180	2400	12.7	2405	625.1	0	0	19.22	2306	17.83	2358	40.32	2348	36.99	2325	2.202	3.835	2325	137.3	0	-6999	-6999	-6999	0	-6999	0	0	-6999	0	0	-6999	0	0	-6999	0	0	-6999	0	0	-6999	0	0
102	2010	181	100	13.18	2405	452.9	0	0	18.91	43	17.63	15	45.79	24	39.09	5	2.7	4.031	43	124.8	0	-6999	-6999	-6999	0	-6999	0	0	-6999	0	0	-6999	0	0	-6999	0	0	-6999	0	0	-6999	0	0
102	2010	181	200	13.15	2405	627.6	0	0	18.3	101	15.5	142	51.82	144	41.57	200	1.335	2.533	101	180	0	-6999	-6999	-6999	0	-6999	0	0	-6999	0	0	-6999	0	0	-6999	0	0	-6999	0	0	-6999	0	0
102	2010	181	300	13.13	2405	627.6	0	0	17.96	207	15.19	259	50.39	253	38.98	212	1.557	2.785	211	129.8	0	-6999	-6999	-6999	0	-6999	0	0	-6999	0	0	-6999	0	0	-6999	0	0	-6999	0	0	-6999	0	0
102	2010	181	400	13.16	2405	627.4	0	0	16.16	303	13.06	351	58.17	332	45.56	307	1.381	1.842	316	139.1	0	-6999	-6999	-6999	0	-6999	0	0	-6999	0	0	-6999	0	0	-6999	0	0	-6999	0	0	-6999	0	0
102	2010	181	500	13.05	2405	627.3	0	0	13.58	401	12.11	458	62.42	425	55.72	416	0.923	1.602	441	165.2	0	-6999	-6999	-6999	0	-6999	0	0	-6999	0	0	-6999	0	0	-6999	0	0	-6999	0	0	-6999	0	0
102	2010	181	600	13.01	2405	627.4	0	0	13.26	502	11.33	551	64.35	545	57.37	504	1.037	1.522	536	105.4	0	-6999	-6999	-6999	0	-6999	0	0	-6999	0	0	-6999	0	0	-6999	0	0	-6999	0	0	-6999	0	0
102	2010	181	700	12.92	2405	627.5	0.0204	0.02032	12	601	10.45	646	71.6	627	63.22	601	0.332	1.187	645	68.25	0	-6999	-6999	-6999	0	-6999	0	0	-6999	0	0	-6999	0	0	-6999	0	0	-6999	0	0	-6999	0	0
102	2010	181	800	12.93	2405	627.7	0.37477	0.36171	17.36	757	10.89	702	67.31	704	42.62	755	0.74	1.935	717	120.3	0	-6999	-6999	-6999	0	-6999	0	0	-6999	0	0	-6999	0	0	-6999	0	0	-6999	0	0	-6999	0	0
102	2010	181	900	12.72	2405	624.8	0.77032	0.95328	20.44	823	17.17	804	49.74	809	32.48	853	0.81	2.166	854	223.2	0	-6999	-6999	-6999	0	-6999	0	0	-6999	0	0	-6999	0	0	-6999	0	0	-6999	0	0	-6999	0	0
102	2010	181	1000	12.6	2405	449.9	0.35673	1.5747	22.52	1000	19.5	901	38.89	913	27.92	955	1.586	3.273	958	164.6	0	-6999	-6999	-6999	0	-6999	0	0	-6999	0	0	-6999	0	0	-6999	0	0	-6999	0	0	-6999	0	0
102	2010	181	1100	12.82	2405	452.9	0.21375	2.1516	23.81	1051	22.29	1005	33.66	1032	25.65	1055	2.454	3.863	1013	181	0	-6999	-6999	-6999	0	-6999	0	0	-6999	0	0	-6999	0	0	-6999	0	0	-6999	0	0	-6999	0	0
102	2010	181	1200	12.67	2405	628	1.4939	2.6381	25.37	1200	23.51	1103	30.22	1151	23.85	1156	2.329	3.575	1135	204.1	0	-6999	-6999	-6999	0	-6999	0	0	-6999	0	0	-6999	0	0	-6999	0	0	-6999	0	0	-6999	0	0
102	2010	181	1300	12.63	2405	625	3.1402	3.0008	26.67	1300	24.73	1211	29.46	1215	19.52	1227	1.802	3.301	1207	33.13	0	-6999	-6999	-6999	0	-6999	0	0	-6999	0	0	-6999	0	0	-6999	0	0	-6999	0	0	-6999	0	0
102	2010	181	1400	12.78	2405	452.9	2.8206	2.6894	27.79	1400	25.79	1316	23.76	1314	17.23	1400	1.466	3.641	1311	257.4	0	-6999	-6999	-6999	0	-6999	0	0	-6999	0	0	-6999	0	0	-6999	0	0	-6999	0	0	-6999	0	0
102	2010	181	1500	12.79	2405	627.2	3.4007	3.1946	28.23	1438	25.89	1414	25.69	1429	16.45	1500	1.839	4.319	1449	108.7	0	-6999	-6999	-6999	0	-6999	0	0	-6999	0	0	-6999	0	0	-6999	0	0	-6999	0	0	-6999	0	0
102	2010	181	1600	12.81	2405	627	1.797	1.7388	27.55	1503	25.52	1600	25.49	1528	16.97	1503	3.376	5.8	1559	160.2	0	-6999	-6999	-6999	0	-6999	0	0	-6999	0	0	-6999	0	0	-6999	0	0	-6999	0	0	-6999	0	0
102	2010	181	1700	12.81	2405	623.9	1.5108	1.4782	25.75	1615	23.92	1642	25.43	1639	20.56	1658	5.636	7.04	1648	117.8	0	-6999	-6999	-6999	0	-6999	0	0	-6999	0	0	-6999	0	0	-6999	0	0	-6999	0	0	-6999	0	0
102	2010	181	1800	12.74	2405	452.9	2.3997	2.2183	26.32	1751	24.85	1716	24.02	1709	19.21	1737	4.92	6.777	1734	165.2	0	-6999	-6999	-6999	0	-6999	0	0	-6999	0	0	-6999	0	0	-6999	0	0	-6999	0	0	-6999	0	0
102	2010	181	1900	12.68	2405	623.8	1.4023	1.2844	26.32	1811	20.75	1854	36.74	1853	20.4	1810	2.976	4.441	1814	136.8	2.794	-6999	-6999	-6999	0	-6999	0	0	-6999	0	0	-6999	0	0	-6999	0	0	-6999	0	0	-6999	0	0
102	2010	181	2000	12.64	2405	449.9	0.99266	0.89029	25.6	1929	23.69	1903	26.32	1914	21.02	1928	2.769	4.034	1924	164.4	0	-6999	-6999	-6999	0	-6999	0	0	-6999	0	0	-6999	0	0	-6999	0	0	-6999	0	0	-6999	0	0
102	2010	181	2100	12.97	2405	449.9	0.15716	0.15891	24.07	2007	21.33	2040	37.28	2034	24.33	2011	2.638	5.214	2025	220.9	0	-6999	-6999	-6999	0	-6999	0	0	-6999	0	0	-6999	0	0	-6999	0	0	-6999	0	0	-6999	0	0
102	2010	181	2200	12.78	2405	449.9	0.01911	0.01909	21.65	2101	18.53	2200	52.2	2158	33.99	2102	1.135	2.992	2101	86.2	0	-6999	-6999	-6999	0	-6999	0	0	-6999	0	0	-6999	0	0	-6999	0	0	-6999	0	0	-6999	0	0
102	2010	181	2300	12.99	2405	452.9	4e-05	4e-05	18.62	2216	13.31	2256	83.5	2256	44.77	2215	1.022	1.756	2227	90.8	3.048	-6999	-6999	-6999	0	-6999	0	0	-6999	0	0	-6999	0	0	-6999	0	0	-6999	0	0	-6999	0	0
102	2010	181	2400	12.93	2405	627.2	0	0	15.48	2321	13.44	2350	68.06	2305	48.07	2332	0.912	1.561	2302	101.1	0	-6999	-6999	-6999	0	-6999	0	0	-6999	0	0	-6999	0	0	-6999	0	0	-6999	0	0	-6999	0	0
102	2010	182	100	13.09	2405	627.2	0	0	15.12	16	13.65	38	60.56	36	48.29	14	0.48	1.212	28	116.9	0	-6999	-6999	-6999	0	-6999	0	0	-6999	0	0	-6999	0	0	-6999	0	0	-6999	0	0	-6999	0	0
102	2010	182	200	12.96	2405	627	0	0	14.88	102	12.56	120	65.8	156	52.39	126	0.915	1.728	151	51.69	0	-6999	-6999	-6999	0	-6999	0	0	-6999	0	0	-6999	0	0	-6999	0	0	-6999	0	0	-6999	0	0
102	2010	182	300	13.07	2405	627.5	0	0	13.6	202	11.55	255	70.1	254	60.33	206	1.143	2.184	300	103	0	-6999	-6999	-6999	0	-6999	0	0	-6999	0	0	-6999	0	0	-6999	0	0	-6999	0	0	-6999	0	0
102	2010	182	400	13.04	2405	627.3	0	0	14.35	334	12.63	314	65.44	324	56.95	341	1.686	2.262	329	129.3	0	-6999	-6999	-6999	0	-6999	0	0	-6999	0	0	-6999	0	0	-6999	0	0	-6999	0	0	-6999	0	0
102	2010	182	500	13.07	2405	627	0	0	14.4	457	13.22	402	61.94	405	55.61	449	1.217	1.877	452	81.5	0	-6999	-6999	-6999	0	-6999	0	0	-6999	0	0	-6999	0	0	-6999	0	0	-6999	0	0	-6999	0	0
102	2010	182	600	12.81	2405	627	0	0	15.01	515	13.04	600	59.49	553	52.99	513	1.735	2.323	506	89.3	0	-6999	-6999	-6999	0	-6999	0	0	-6999	0	0	-6999	0	0	-6999	0	0	-6999	0	0	-6999	0	0
102	2010	182	700	12.68	2405	627	0.02653	0.02675	14.18	608	12.46	619	65.72	619	55.99	607	1.231	1.983	601	98.8	0	-6999	-6999	-6999	0	-6999	0	0	-6999	0	0	-6999	0	0	-6999	0	0	-6999	0	0	-6999	0	0
102	2010	182	800	12.76	2405	627.1	0.20078	0.20943	16.89	755	14.03	701	61.99	706	50.68	751	1.398	2.14	729	112.9	0	-6999	-6999	-6999	0	-6999	0	0	-6999	0	0	-6999	0	0	-6999	0	0	-6999	0	0	-6999	0	0
102	2010	182	900	12.85	2405	624.2	0.34922	0.35905	17.64	811	16.3	801	56.01	802	46.31	844	1.217	1.818	833	176.1	0	-6999	-6999	-6999	0	-6999	0	0	-6999	0	0	-6999	0	0	-6999	0	0	-6999	0	0	-6999	0	0
102	2010	182	1000	12.74	2405	452.9	0.71346	1.0053	20.42	955	17.38	905	52.29	913	40.34	954	1.881	3.149	957	200.4	0	-6999	-6999	-6999	0	-6999	0	0	-6999	0	0	-6999	0	0	-6999	0	0	-6999	0	0	-6999	0	0
102	2010	182	1100	12.72	2405	627.3	0.92069	1.5503	22.31	1055	19.26	1010	47.72	1011	36.45	1059	1.709	2.824	1006	241.7	0	-6999	-6999	-6999	0	-6999	0	0	-6999	0	0	-6999	0	0	-6999	0	0	-6999	0	0	-6999	0	0
102	2010	182	1200	12.61	2405	624.3	1.9309	2.6463	25.3	1151	22.04	1102	45.41	1101	25.34	1151	3.178	5.429	1133	221.2	0	-6999	-6999	-6999	0	-6999	0	0	-6999	0	0	-6999	0	0	-6999	0	0	-6999	0	0	-6999	0	0
102	2010	182	1300	12.68	2405	449.9	3.1348	3.1044	25.81	1259	23.66	1218	32.39	1227	21.91	1248	3.452	5.152	1207	263.8	0	-6999	-6999	-6999	0	-6999	0	0	-6999	0	0	-6999	0	0	-6999	0	0	-6999	0	0	-6999	0	0
102	2010	182	1400	12.62	2405	452.9	2.853	2.7154	26.53	1317	24.77	1343	29.31	1305	20.51	1352	2.999	4.302	1324	270.6	0	-6999	-6999	-6999	0	-6999	0	0	-6999	0	0	-6999	0	0	-6999	0	0	-6999	0	0	-6999	0	0
102	2010	182	1500	12.65	2405	623.6	3.5338	3.2781	27.48	1500	25.91	1414	25.23	1423	18.66	1500	3.816	5.544	1448	206	0	-6999	-6999	-6999	0	-6999	0	0	-6999	0	0	-6999	0	0	-6999	0	0	-6999	0	0	-6999	0	0
102	2010	182	1600	12.68	2405	449.9	3.5067	3.2438	28.01	1506	26.47	1534	27.07	1553	16.17	1525	3.855	6.435	1525	124.6	0	-6999	-6999	-6999	0	-6999	0	0	-6999	0	0	-6999	0	0	-6999	0	0	-6999	0	0	-6999	0	0
102	2010	182	1700	12.62	2405	449.9	1.4658	1.3802	27.34	1608	16.92	1656	68.86	1656	20.33	1601	4.932	9.08	1651	200.4	1.27	-6999	-6999	-6999	0	-6999	0	0	-6999	0	0	-6999	0	0	-6999	0	0	-6999	0	0	-6999	0	0
102	2010	182	1800	12.71	2405	449.9	1.52	1.4344	23.9	1748	17.9	1701	73.5	1703	30.06	1751	2.471	5.354	1708	271.2	0	-6999	-6999	-6999	0	-6999	0	0	-6999	0	0	-6999	0	0	-6999	0	0	-6999	0	0	-6999	0	0
102	2010	182	1900	12.71	2405	449.9	1.265	1.1818	24.38	1812	22.33	1858	40.05	1816	27.23	1809	3.165	5.792	1850	187.5	0	-6999	-6999	-6999	0	-6999	0	0	-6999	0	0	-6999	0	0	-6999	0	0	-6999	0	0	-6999	0	0
102	2010	182	2000	12.79	2405	449.9	0.93165	0.85607	23.46	1946	22.14	1911	42.58	1922	33.95	1930	3.056	4.08	1908	154.4	0	-6999	-6999	-6999	0	-6999	0	0	-6999	0	0	-6999	0	0	-6999	0	0	-6999	0	0	-6999	0	0
102	2010	182	2100	12.91	2405	449.9	0.22202	0.22208	22.75	2010	21.56	2055	47.4	2058	39.35	2013	2.271	4.382	2013	166.2	0	-6999	-6999	-6999	0	-6999	0	0	-6999	0	0	-6999	0	0	-6999	0	0	-6999	0	0	-6999	0	0
102	2010	182	2200	12.56	2405	449.9	0.05561	0.05628	22.19	2102	20.33	2146	50.45	2136	41.23	2148	2.141	3.577	2147	31.55	0	-6999	-6999	-6999	0	-6999	0	0	-6999	0	0	-6999	0	0	-6999	0	0	-6999	0	0	-6999	0	0
102	2010	182	2300	12.97	2405	449.9	0	0	20.18	2201	16.88	2257	62.1	2255	46.07	2202	1.285	2.878	2207	333.9	0	-6999	-6999	-6999	0	-6999	0	0	-6999	0	0	-6999	0	0	-6999	0	0	-6999	0	0	-6999	0	0
102	2010	182	2400	12.88	2405	452.8	0	0	17.66	2322	16.04	2340	68.16	2342	53.84	2321	0.881	1.955	2351	165.8	0	-6999	-6999	-6999	0	-6999	0	0	-6999	0	0	-6999	0	0	-6999	0	0	-6999	0	0	-6999	0	0
102	2010	183	100	12.95	2405	623.3	0	0	17.94	49	15.55	35	67.91	34	49.55	52	1.903	3.041	52	190.9	0	-6999	-6999	-6999	0	-6999	0	0	-6999	0	0	-6999	0	0	-6999	0	0	-6999	0	0	-6999	0	0
102	2010	183	200	13.05	2405	452.9	0	0	18.19	117	14.76	159	71.4	200	48.94	109	1.473	2.746	101	20.89	0	-6999	-6999	-6999	0	-6999	0	0	-6999	0	0	-6999	0	0	-6999	0	0	-6999	0	0	-6999	0	0
102	2010	183	300	12.91	2405	626.2	0	0	15.14	210	13.74	247	72.2	248	65.75	236	1.056	2.842	210	108.8	0	-6999	-6999	-6999	0	-6999	0	0	-6999	0	0	-6999	0	0	-6999	0	0	-6999	0	0	-6999	0	0
102	2010	183	400	13.06	2405	625.8	0	0	13.56	301	11.96	347	77.8	347	71.6	324	0.953	1.575	329	124.1	0	-6999	-6999	-6999	0	-6999	0	0	-6999	0	0	-6999	0	0	-6999	0	0	-6999	0	0	-6999	0	0
102	2010	183	500	13	2405	625.7	0	0	13.75	409	12.14	430	73.3	401	67.86	457	1.258	2.089	420	291.8	0	-6999	-6999	-6999	0	-6999	0	0	-6999	0	0	-6999	0	0	-6999	0	0	-6999	0	0	-6999	0	0
102	2010	183	600	12.96	2405	625.5	0	0	14.6	548	12.72	523	72.7	522	64.73	543	0.753	1.496	548	137.1	0	-6999	-6999	-6999	0	-6999	0	0	-6999	0	0	-6999	0	0	-6999	0	0	-6999	0	0	-6999	0	0
102	2010	183	700	12.84	2405	625.2	0.01479	0.01457	14.07	601	11.05	633	78.9	634	67.23	605	0.651	1.715	644	268.5	0	-6999	-6999	-6999	0	-6999	0	0	-6999	0	0	-6999	0	0	-6999	0	0	-6999	0	0	-6999	0	0
102	2010	183	800	12.81	2405	625.6	0.30054	0.28676	14.92	751	11.47	718	79	716	67.45	750	0.799	2.035	759	8.8	0	-6999	-6999	-6999	0	-6999	0	0	-6999	0	0	-6999	0	0	-6999	0	0	-6999	0	0	-6999	0	0
102	2010	183	900	12.77	2405	625.7	0.72822	0.92085	18.16	900	13.51	805	77.1	802	52.34	858	1.137	2.163	804	202.4	0	-6999	-6999	-6999	0	-6999	0	0	-6999	0	0	-6999	0	0	-6999	0	0	-6999	0	0	-6999	0	0
102	2010	183	1000	12.78	2405	610.2	0.3563	1.5453	20.88	938	17.66	917	61	920	41.63	938	1.203	2.896	946	158.4	0	-6999	-6999	-6999	0	-6999	0	0	-6999	0	0	-6999	0	0	-6999	0	0	-6999	0	0	-6999	0	0
102	2010	183	1100	12.69	2405	622.6	0.40267	2.1572	22.17	1057	19.41	1001	46.21	1011	35.25	1044	4.015	7.44	1044	275	0	-6999	-6999	-6999	0	-6999	0	0	-6999	0	0	-6999	0	0	-6999	0	0	-6999	0	0	-6999	0	0
102	2010	183	1200	12.6	2405	449.9	1.5473	2.219	23.09	1147	20.59	1109	43.98	1112	31.42	1145	5.141	8.47	1123	263.6	0	-6999	-6999	-6999	0	-6999	0	0	-6999	0	0	-6999	0	0	-6999	0	0	-6999	0	0	-6999	0	0
102	2010	183	1300	12.7	2405	449.9	2.1157	2.1329	23.99	1209	21.61	1230	34.02	1234	28.07	1215	4.563	6.798	1204	236	0	-6999	-6999	-6999	0	-6999	0	0	-6999	0	0	-6999	0	0	-6999	0	0	-6999	0	0	-6999	0	0
102	2010	183	1400	12.7	2405	452.8	3.3054	3.143	24.94	1400	22.73	1313	32.76	1311	28.32	1302	4.193	5.584	1346	239.6	0	-6999	-6999	-6999	0	-6999	0	0	-6999	0	0	-6999	0	0	-6999	0	0	-6999	0	0	-6999	0	0
102	2010	183	1500	12.64	2405	621.6	3.2294	3.1039	25.39	1428	21.72	1445	43.09	1444	26.69	1428	3.164	5.405	1434	90	3.048	-6999	-6999	-6999	0	-6999	0	0	-6999	0	0	-6999	0	0	-6999	0	0	-6999	0	0	-6999	0	0
102	2010	183	1600	12.64	2405	449.9	0.3159	0.32034	25.12	1501	13.32	1553	84.2	1550	26.52	1525	5.587	12.94	1535	349.6	0.762	-6999	-6999	-6999	0	-6999	0	0	-6999	0	0	-6999	0	0	-6999	0	0	-6999	0	0	-6999	0	0
102	2010	183	1700	12.76	2405	449.9	2.2302	2.1339	18.7	1700	14.14	1602	80.6	1602	54.34	1659	2.706	4.568	1618	97.8	0	-6999	-6999	-6999	0	-6999	0	0	-6999	0	0	-6999	0	0	-6999	0	0	-6999	0	0	-6999	0	0
102	2010	183	1800	12.69	2405	449.9	2.3619	2.2469	22.43	1754	18.8	1701	59.16	1704	33.28	1748	2.472	3.699	1741	170.6	0	-6999	-6999	-6999	0	-6999	0	0	-6999	0	0	-6999	0	0	-6999	0	0	-6999	0	0	-6999	0	0
102	2010	183	1900	12.7	2405	449.9	1.6483	1.5136	23.53	1840	21.83	1803	37.93	1805	26.96	1853	1.653	3.789	1801	184.1	0	-6999	-6999	-6999	0	-6999	0	0	-6999	0	0	-6999	0	0	-6999	0	0	-6999	0	0	-6999	0	0
102	2010	183	2000	12.8	2405	451.1	0.48184	0.46845	23.53	1918	18.31	2000	57.32	2000	28.55	1919	2.6	9.05	1956	204.5	0	-6999	-6999	-6999	0	-6999	0	0	-6999	0	0	-6999	0	0	-6999	0	0	-6999	0	0	-6999	0	0
102	2010	183	2100	13.04	2405	449.9	0.20861	0.19642	17.83	2001	14.57	2044	86.6	2047	60.4	2001	4.56	8.18	2001	138.9	0.254	-6999	-6999	-6999	0	-6999	0	0	-6999	0	0	-6999	0	0	-6999	0	0	-6999	0	0	-6999	0	0
102	2010	183	2200	12.96	2405	449.9	0.05859	0.05795	15.92	2200	14.79	2101	81.5	2101	68	2200	2.357	3.886	2103	134.1	0	-6999	-6999	-6999	0	-6999	0	0	-6999	0	0	-6999	0	0	-6999	0	0	-6999	0	0	-6999	0	0
102	2010	183	2300	12.92	2405	452.8	0	2e-05	16.53	2217	15.16	2250	77.3	2259	65.38	2217	1.448	3.771	2218	125.1	0	-6999	-6999	-6999	0	-6999	0	0	-6999	0	0	-6999	0	0	-6999	0	0	-6999	0	0	-6999	0	0
102	2010	183	2400	12.94	2405	623.8	0	0	16.4	2317	14.71	2337	75.3	2303	62.7	2316	1.443	2.417	2339	118.1	0	-6999	-6999	-6999	0	-6999	0	0	-6999	0	0	-6999	0	0	-6999	0	0	-6999	0	0	-6999	0	0
102	2010	184	100	12.77	2405	620.8	0	0	18.19	28	14.93	5	73.6	3	48.4	26	2.141	3.481	20	205.9	0	-6999	-6999	-6999	0	-6999	0	0	-6999	0	0	-6999	0	0	-6999	0	0	-6999	0	0	-6999	0	0
102	2010	184	200	12.8	2405	449.9	0	0	18.98	130	15.94	152	68.61	147	41.04	119	2.535	5.179	118	332	0.254	-6999	-6999	-6999	0	-6999	0	0	-6999	0	0	-6999	0	0	-6999	0	0	-6999	0	0	-6999	0	0
102	2010	184	300	12.94	2405	452.8	0	0	16.7	204	14	255	75.7	253	56.27	203	1.174	2.251	201	135.5	0	-6999	-6999	-6999	0	-6999	0	0	-6999	0	0	-6999	0	0	-6999	0	0	-6999	0	0	-6999	0	0
102	2010	184	400	12.92	2405	623.2	0	0	15.06	301	12.48	345	78.1	340	67.41	301	1.198	1.624	318	136.5	0	-6999	-6999	-6999	0	-6999	0	0	-6999	0	0	-6999	0	0	-6999	0	0	-6999	0	0	-6999	0	0
102	2010	184	500	12.92	2405	622.8	0	0	14.86	418	12.9	451	79	446	70.2	414	1.256	2.163	433	153.1	0	-6999	-6999	-6999	0	-6999	0	0	-6999	0	0	-6999	0	0	-6999	0	0	-6999	0	0	-6999	0	0
102	2010	184	600	12.94	2405	622.5	0	0	14.11	502	11.53	544	84.9	555	72.7	504	0.656	1.365	534	3.728	0	-6999	-6999	-6999	0	-6999	0	0	-6999	0	0	-6999	0	0	-6999	0	0	-6999	0	0	-6999	0	0
102	2010	184	700	12.9	2405	622.6	0.02044	0.01976	12.05	607	10.64	659	89.5	658	83.9	601	0.914	1.787	658	100.9	5.334	-6999	-6999	-6999	0	-6999	0	0	-6999	0	0	-6999	0	0	-6999	0	0	-6999	0	0	-6999	0	0
102	2010	184	800	12.99	2405	622.8	0.33938	0.35163	14.47	800	10.34	706	91.8	706	73.9	800	0.826	1.96	701	145.1	3.048	-6999	-6999	-6999	0	-6999	0	0	-6999	0	0	-6999	0	0	-6999	0	0	-6999	0	0	-6999	0	0
102	2010	184	900	12.85	2405	622.9	0.75704	0.98444	18.13	900	14.36	801	73.3	802	55.07	857	1.538	2.78	821	142.7	0	-6999	-6999	-6999	0	-6999	0	0	-6999	0	0	-6999	0	0	-6999	0	0	-6999	0	0	-6999	0	0
102	2010	184	1000	12.71	2405	622.7	0.34775	1.5363	20.48	949	17.93	904	60.1	902	43.08	948	2.063	3.922	950	217.6	0	-6999	-6999	-6999	0	-6999	0	0	-6999	0	0	-6999	0	0	-6999	0	0	-6999	0	0	-6999	0	0
102	2010	184	1100	12.57	2405	622.8	0.24402	2.1032	22.1	1056	20.31	1001	48.35	1008	39.28	1051	3.819	5.112	1025	230	0	-6999	-6999	-6999	0	-6999	0	0	-6999	0	0	-6999	0	0	-6999	0	0	-6999	0	0	-6999	0	0
102	2010	184	1200	12.65	2405	622.6	1.588	2.5782	23.81	1153	21.9	1101	41.82	1118	31.47	1157	3.377	5.13	1110	220.8	0	-6999	-6999	-6999	0	-6999	0	0	-6999	0	0	-6999	0	0	-6999	0	0	-6999	0	0	-6999	0	0
102	2010	184	1300	12.61	2405	622.6	3.215	3.0794	25.18	1250	23.12	1211	39.38	1212	25.6	1250	4.316	6.074	1254	253.9	0	-6999	-6999	-6999	0	-6999	0	0	-6999	0	0	-6999	0	0	-6999	0	0	-6999	0	0	-6999	0	0
102	2010	184	1400	12.74	2405	619.9	3.4922	3.2446	25.69	1358	24.05	1303	32.57	1324	22.11	1348	4.305	6.535	1355	228	0	-6999	-6999	-6999	0	-6999	0	0	-6999	0	0	-6999	0	0	-6999	0	0	-6999	0	0	-6999	0	0
102	2010	184	1500	12.79	2405	449.9	2.2035	2.1008	25.42	1406	21.7	1432	26.44	1405	18.3	1459	4.819	10.9	1427	225.4	0	-6999	-6999	-6999	0	-6999	0	0	-6999	0	0	-6999	0	0	-6999	0	0	-6999	0	0	-6999	0	0
102	2010	184	1600	12.78	2405	449.9	2.3525	2.2406	25.81	1519	22.54	1550	29.52	1551	19.74	1502	4.921	7.26	1600	209	0	-6999	-6999	-6999	0	-6999	0	0	-6999	0	0	-6999	0	0	-6999	0	0	-6999	0	0	-6999	0	0
102	2010	184	1700	12.79	2405	449.9	2.9459	2.7332	26.53	1651	24.53	1602	24.42	1611	16.26	1651	4.923	7.31	1603	328.7	0	-6999	-6999	-6999	0	-6999	0	0	-6999	0	0	-6999	0	0	-6999	0	0	-6999	0	0	-6999	0	0
102	2010	184	1800	12.87	2405	449.9	1.3667	1.29	25.27	1701	20.22	1730	34.66	1727	20.45	1713	3.701	7.3	1716	266.8	0	-6999	-6999	-6999	0	-6999	0	0	-6999	0	0	-6999	0	0	-6999	0	0	-6999	0	0	-6999	0	0
102	2010	184	1900	12.85	2405	449.9	1.1558	1.0934	24.96	1831	21.04	1859	38.7	1900	20.19	1830	2.87	6.176	1814	284.4	0	-6999	-6999	-6999	0	-6999	0	0	-6999	0	0	-6999	0	0	-6999	0	0	-6999	0	0	-6999	0	0
102	2010	184	2000	12.97	2405	449.9	0.7434	0.6884	22.09	1938	20.33	1910	43.77	1903	28.26	1934	1.604	4.513	1908	207.2	0	-6999	-6999	-6999	0	-6999	0	0	-6999	0	0	-6999	0	0	-6999	0	0	-6999	0	0	-6999	0	0
102	2010	184	2100	12.96	2405	449.9	0.16468	0.1584	21.63	2020	19.62	2054	36.99	2058	26.95	2012	0.898	2.336	2010	27.43	0	-6999	-6999	-6999	0	-6999	0	0	-6999	0	0	-6999	0	0	-6999	0	0	-6999	0	0	-6999	0	0
102	2010	184	2200	12.94	2405	449.9	0.02503	0.02511	19.9	2110	17.89	2151	43.18	2149	34.42	2108	1.185	2.556	2140	10.61	0	-6999	-6999	-6999	0	-6999	0	0	-6999	0	0	-6999	0	0	-6999	0	0	-6999	0	0	-6999	0	0
102	2010	184	2300	13.1	2405	449.9	0	0	18.26	2247	17.02	2239	48.3	2220	33.26	2300	1.808	2.723	2249	40.27	0	-6999	-6999	-6999	0	-6999	0	0	-6999	0	0	-6999	0	0	-6999	0	0	-6999	0	0	-6999	0	0
102	2010	184	2400	12.95	2405	449.9	0	0	18.26	2304	15.35	2356	77.4	0	31.87	2304	4.186	6.272	2332	74.1	0	-6999	-6999	-6999	0	-6999	0	0	-6999	0	0	-6999	0	0	-6999	0	0	-6999	0	0	-6999	0	0
102	2010	185	100	12.82	2405	452.8	0	0	15.33	3	13.95	49	82.3	55	76.5	12	4.746	6.127	57	84.9	0	-6999	-6999	-6999	0	-6999	0	0	-6999	0	0	-6999	0	0	-6999	0	0	-6999	0	0	-6999	0	0
102	2010	185	200	12.88	2405	623.1	0	0	14.13	108	12.6	159	86.3	143	81.6	115	4.938	7.23	133	92.4	0	-6999	-6999	-6999	0	-6999	0	0	-6999	0	0	-6999	0	0	-6999	0	0	-6999	0	0	-6999	0	0
102	2010	185	300	13	2405	623.5	0	0	13.21	215	12.4	244	87.8	254	84.7	223	4.607	6.599	213	62.82	0	-6999	-6999	-6999	0	-6999	0	0	-6999	0	0	-6999	0	0	-6999	0	0	-6999	0	0	-6999	0	0
102	2010	185	400	13.03	2405	623.8	0	0	13.09	359	12.37	305	88.1	302	83.8	357	3.851	5.651	301	80.3	0	-6999	-6999	-6999	0	-6999	0	0	-6999	0	0	-6999	0	0	-6999	0	0	-6999	0	0	-6999	0	0
102	2010	185	500	13.05	2405	624.1	0	0	12.95	402	12.31	442	89.5	500	81.4	431	3.414	5.772	458	90.3	0	-6999	-6999	-6999	0	-6999	0	0	-6999	0	0	-6999	0	0	-6999	0	0	-6999	0	0	-6999	0	0
102	2010	185	600	13	2405	624	0	0	12.66	503	11.4	552	95.4	520	89.1	501	4.579	6.136	508	78.3	0	-6999	-6999	-6999	0	-6999	0	0	-6999	0	0	-6999	0	0	-6999	0	0	-6999	0	0	-6999	0	0
102	2010	185	700	12.9	2405	624	0.01731	0.01737	11.96	612	11.15	626	97	628	92.9	656	4.396	6.345	700	125.9	3.048	-6999	-6999	-6999	0	-6999	0	0	-6999	0	0	-6999	0	0	-6999	0	0	-6999	0	0	-6999	0	0
102	2010	185	800	13.09	2405	623.8	0.16373	0.16279	11.96	800	10.84	713	97.3	715	89.5	754	4.015	6.484	707	132.8	3.556	-6999	-6999	-6999	0	-6999	0	0	-6999	0	0	-6999	0	0	-6999	0	0	-6999	0	0	-6999	0	0
102	2010	185	900	13.12	2405	624.4	0.69773	0.74035	13.42	843	11.6	807	90.4	805	80.6	858	4.489	6.59	813	115.5	0	-6999	-6999	-6999	0	-6999	0	0	-6999	0	0	-6999	0	0	-6999	0	0	-6999	0	0	-6999	0	0
102	2010	185	1000	13.02	2405	621.8	0.71558	0.80488	14.54	931	12.83	905	83.4	906	73.7	959	3.874	5.152	954	139.6	0	-6999	-6999	-6999	0	-6999	0	0	-6999	0	0	-6999	0	0	-6999	0	0	-6999	0	0	-6999	0	0
102	2010	185	1100	12.85	2405	452.8	0.63994	1.9738	16.28	1059	14.17	1002	76.4	1005	67.3	1059	5.353	6.898	1051	118.7	0	-6999	-6999	-6999	0	-6999	0	0	-6999	0	0	-6999	0	0	-6999	0	0	-6999	0	0	-6999	0	0
102	2010	185	1200	12.83	2405	623.9	1.8087	2.6486	17.57	1153	15.88	1108	69.35	1114	56.32	1154	5.87	7.69	1155	149.9	0	-6999	-6999	-6999	0	-6999	0	0	-6999	0	0	-6999	0	0	-6999	0	0	-6999	0	0	-6999	0	0
102	2010	185	1300	12.7	2405	621.1	3.1362	2.9747	18.64	1230	16.77	1202	62.83	1209	56.15	1229	6.212	8.48	1300	166.2	0	-6999	-6999	-6999	0	-6999	0	0	-6999	0	0	-6999	0	0	-6999	0	0	-6999	0	0	-6999	0	0
102	2010	185	1400	12.62	2405	449.9	3.4353	3.1969	19.94	1344	17.49	1311	61.01	1307	48.66	1359	5.751	7.36	1310	139.3	0	-6999	-6999	-6999	0	-6999	0	0	-6999	0	0	-6999	0	0	-6999	0	0	-6999	0	0	-6999	0	0
102	2010	185	1500	12.64	2405	449.9	3.2588	3.0565	21.14	1445	16.04	1451	69	1451	41.58	1438	4.281	7.06	1453	8.65	0	-6999	-6999	-6999	0	-6999	0	0	-6999	0	0	-6999	0	0	-6999	0	0	-6999	0	0	-6999	0	0
102	2010	185	1600	12.7	2405	449.9	2.3772	2.2451	18.31	1534	14.87	1558	72.7	1558	59.9	1533	4.824	6.497	1543	45.37	0	-6999	-6999	-6999	0	-6999	0	0	-6999	0	0	-6999	0	0	-6999	0	0	-6999	0	0	-6999	0	0
102	2010	185	1700	12.77	2405	449.9	2.2263	2.105	18.95	1647	15.27	1601	73.4	1601	57.76	1648	5.177	6.974	1650	118.7	0	-6999	-6999	-6999	0	-6999	0	0	-6999	0	0	-6999	0	0	-6999	0	0	-6999	0	0	-6999	0	0
102	2010	185	1800	12.93	2405	452.8	0.19393	0.19748	18.83	1711	9.27	1757	99.5	1753	54.92	1712	5.149	8.88	1740	329.8	1.524	-6999	-6999	-6999	0	-6999	0	0	-6999	0	0	-6999	0	0	-6999	0	0	-6999	0	0	-6999	0	0
102	2010	185	1900	12.71	2405	625	1.3608	1.2377	12.27	1900	8.98	1811	97.5	1820	72.2	1855	4.448	6.538	1834	331.5	0.254	-6999	-6999	-6999	0	-6999	0	0	-6999	0	0	-6999	0	0	-6999	0	0	-6999	0	0	-6999	0	0
102	2010	185	2000	12.81	2405	624.4	1.2713	1.1241	12.57	1911	11.95	1920	76.9	1905	68.66	1907	3.484	4.903	1915	0.495	0	-6999	-6999	-6999	0	-6999	0	0	-6999	0	0	-6999	0	0	-6999	0	0	-6999	0	0	-6999	0	0
102	2010	185	2100	12.9	2405	624.4	0.53609	0.47074	13.04	2001	11.62	2054	75.1	2100	67.43	2029	2.622	4.483	2006	351.7	0	-6999	-6999	-6999	0	-6999	0	0	-6999	0	0	-6999	0	0	-6999	0	0	-6999	0	0	-6999	0	0
102	2010	185	2200	12.78	2405	624.7	0.02779	0.02743	12.12	2111	10.52	2159	81.7	2200	73.5	2101	1.091	1.934	2145	145.1	0	-6999	-6999	-6999	0	-6999	0	0	-6999	0	0	-6999	0	0	-6999	0	0	-6999	0	0	-6999	0	0
102	2010	185	2300	12.76	2405	624.7	2e-05	4e-05	11.22	2233	10.11	2224	84.9	2222	76.2	2236	1.041	2.208	2230	130.7	0	-6999	-6999	-6999	0	-6999	0	0	-6999	0	0	-6999	0	0	-6999	0	0	-6999	0	0	-6999	0	0
102	2010	185	2400	12.77	2405	625.3	0	0	11.44	2316	10.08	2352	78.7	2304	68.66	0	2.068	3.283	2312	191.6	0	-6999	-6999	-6999	0	-6999	0	0	-6999	0	0	-6999	0	0	-6999	0	0	-6999	0	0	-6999	0	0
102	2010	186	100	12.85	2405	625.6	0	0	11.23	17	9.47	100	71.7	59	62.82	7	2.256	4.093	48	176.6	0	-6999	-6999	-6999	0	-6999	0	0	-6999	0	0	-6999	0	0	-6999	0	0	-6999	0	0	-6999	0	0
102	2010	186	200	12.8	2405	625.4	0	0	9.75	101	8.3	143	78.7	154	71.9	103	2.369	3.78	157	160.4	0	-6999	-6999	-6999	0	-6999	0	0	-6999	0	0	-6999	0	0	-6999	0	0	-6999	0	0	-6999	0	0
102	2010	186	300	12.88	2405	625.4	0	0	9.56	256	7.59	242	81.1	241	69.83	254	2.497	3.706	246	167.2	0	-6999	-6999	-6999	0	-6999	0	0	-6999	0	0	-6999	0	0	-6999	0	0	-6999	0	0	-6999	0	0
102	2010	186	400	12.89	2405	625.5	0	0	9.26	302	7.94	354	79.6	400	71.4	329	1.29	2.754	304	124.8	0	-6999	-6999	-6999	0	-6999	0	0	-6999	0	0	-6999	0	0	-6999	0	0	-6999	0	0	-6999	0	0
102	2010	186	500	12.79	2405	625.2	0	0	8.98	419	7.11	447	80.2	401	71.6	419	0.971	1.772	427	114.1	0	-6999	-6999	-6999	0	-6999	0	0	-6999	0	0	-6999	0	0	-6999	0	0	-6999	0	0	-6999	0	0
102	2010	186	600	12.8	2405	625.1	0	0	7.59	501	5.689	539	83.2	540	75.2	548	1.482	1.919	600	130.4	0	-6999	-6999	-6999	0	-6999	0	0	-6999	0	0	-6999	0	0	-6999	0	0	-6999	0	0	-6999	0	0
102	2010	186	700	12.71	2405	625.3	0.01241	0.01183	6.603	602	5.694	643	80.1	603	75.6	629	1.879	2.455	655	130.1	0	-6999	-6999	-6999	0	-6999	0	0	-6999	0	0	-6999	0	0	-6999	0	0	-6999	0	0	-6999	0	0
102	2010	186	800	12.85	2405	625.4	0.35534	0.33818	9.37	759	6.192	704	77.7	704	63.87	749	1.749	2.571	735	156.2	0	-6999	-6999	-6999	0	-6999	0	0	-6999	0	0	-6999	0	0	-6999	0	0	-6999	0	0	-6999	0	0
102	2010	186	900	12.93	2405	625.4	0.69534	0.94723	12.14	855	9.24	801	66.21	801	49.9	854	2.45	4.229	847	226.2	0	-6999	-6999	-6999	0	-6999	0	0	-6999	0	0	-6999	0	0	-6999	0	0	-6999	0	0	-6999	0	0
102	2010	186	1000	12.8	2405	622.3	0.27383	1.5737	14.32	959	12.29	901	53.25	906	38.86	948	2.958	4.488	939	213.1	0	-6999	-6999	-6999	0	-6999	0	0	-6999	0	0	-6999	0	0	-6999	0	0	-6999	0	0	-6999	0	0
102	2010	186	900	12.77	2405	449.9	0.2282	2.1438	16.55	900	14.22	1007	42.25	857	28.77	900	3.159	4.789	838	275.2	0	-6999	-6999	-6999	0	-6999	0	0	-6999	0	0	-6999	0	0	-6999	0	0	-6999	0	0	-6999	0	0
102	2010	186	1000	12.64	2405	449.9	1.6962	2.638	18	1000	16	916	38.48	907	29.15	955	4.12	6.553	927	214.6	0	-6999	-6999	-6999	0	-6999	0	0	-6999	0	0	-6999	0	0	-6999	0	0	-6999	0	0	-6999	0	0
102	2010	186	1100	12.74	2405	449.9	3.1735	3.0034	19.6	1057	17.48	1005	32.47	1039	27.04	1007	4.532	5.94	1026	236.7	0	-6999	-6999	-6999	0	-6999	0	0	-6999	0	0	-6999	0	0	-6999	0	0	-6999	0	0	-6999	0	0
102	2010	186	1200	12.6	2405	452.8	3.4616	3.2357	21.01	1158	18.19	1104	33.05	1101	23.23	1143	4.333	6.625	1139	258.5	0	-6999	-6999	-6999	0	-6999	0	0	-6999	0	0	-6999	0	0	-6999	0	0	-6999	0	0	-6999	0	0
102	2010	186	1300	12.66	2405	621.8	3.3597	3.1505	21.49	1240	19.64	1214	28.84	1215	22.53	1257	5.014	7.5	1243	317.7	0	-6999	-6999	-6999	0	-6999	0	0	-6999	0	0	-6999	0	0	-6999	0	0	-6999	0	0	-6999	0	0
102	2010	186	1400	12.56	2405	449.9	3.3587	3.1426	22.63	1358	20.94	1307	30.96	1312	20.72	1339	3.816	6.445	1324	248.8	0	-6999	-6999	-6999	0	-6999	0	0	-6999	0	0	-6999	0	0	-6999	0	0	-6999	0	0	-6999	0	0
102	2010	186	1500	12.63	2405	449.9	3.1117	2.9137	22.97	1423	21.51	1416	27.97	1412	20.97	1425	3.922	6.692	1456	268.9	0	-6999	-6999	-6999	0	-6999	0	0	-6999	0	0	-6999	0	0	-6999	0	0	-6999	0	0	-6999	0	0
102	2010	186	1600	12.66	2405	449.9	2.4877	2.2875	23.18	1514	20.56	1554	27.54	1556	23.09	1501	4.156	6.545	1532	233.5	0	-6999	-6999	-6999	0	-6999	0	0	-6999	0	0	-6999	0	0	-6999	0	0	-6999	0	0	-6999	0	0
102	2010	186	1700	12.75	2405	449.9	1.7508	1.5947	22.55	1614	20.99	1618	27.87	1606	23.22	1612	3.988	6.025	1615	248.2	0	-6999	-6999	-6999	0	-6999	0	0	-6999	0	0	-6999	0	0	-6999	0	0	-6999	0	0	-6999	0	0
102	2010	186	1800	12.76	2405	449.9	1.2492	1.0998	22.1	1704	20.62	1800	30.66	1759	23.8	1704	4.256	5.637	1730	233	0	-6999	-6999	-6999	0	-6999	0	0	-6999	0	0	-6999	0	0	-6999	0	0	-6999	0	0	-6999	0	0
102	2010	186	1900	12.9	2405	449.9	0.5996	0.51196	20.7	1804	19.42	1900	33.16	1829	29.99	1811	3.27	4.686	1808	215.1	0	-6999	-6999	-6999	0	-6999	0	0	-6999	0	0	-6999	0	0	-6999	0	0	-6999	0	0	-6999	0	0
102	2010	186	2000	12.99	2405	449.9	0.03728	0.03546	19.58	1904	17.87	1957	33.98	1919	31.78	1943	3	4.186	1923	224.1	0	-6999	-6999	-6999	0	-6999	0	0	-6999	0	0	-6999	0	0	-6999	0	0	-6999	0	0	-6999	0	0
102	2010	186	2100	12.94	2405	452.8	8e-05	8e-05	18.06	2005	14.31	2100	45.03	2100	31.56	2001	2.555	4.511	2015	157.2	0	-6999	-6999	-6999	0	-6999	0	0	-6999	0	0	-6999	0	0	-6999	0	0	-6999	0	0	-6999	0	0
102	2010	186	2200	12.93	2405	625.7	0	0	16.02	2127	14.44	2101	44.55	2103	37.37	2127	1.754	2.285	2122	206.5	0	-6999	-6999	-6999	0	-6999	0	0	-6999	0	0	-6999	0	0	-6999	0	0	-6999	0	0	-6999	0	0
102	2010	186	2300	13.07	2405	625.4	0	0	15.61	2252	14.27	2224	43.13	2229	39.2	2259	1.889	2.39	2259	190.2	0	-6999	-6999	-6999	0	-6999	0	0	-6999	0	0	-6999	0	0	-6999	0	0	-6999	0	0	-6999	0	0
102	2010	186	2400	12.99	2405	625.5	0	0	15.45	2301	13.76	2359	46.73	2359	39.92	2301	1.614	2.282	2321	170.5	0	-6999	-6999	-6999	0	-6999	0	0	-6999	0	0	-6999	0	0	-6999	0	0	-6999	0	0	-6999	0	0
102	2010	187	100	12.9	2405	625.7	0	0	14.23	31	12.64	100	50.2	15	43.97	31	1.624	2.746	28	135.2	0	-6999	-6999	-6999	0	-6999	0	0	-6999	0	0	-6999	0	0	-6999	0	0	-6999	0	0	-6999	0	0
102	2010	187	200	12.98	2405	625.4	0	0	13.78	107	9.56	159	64.14	200	43.62	106	1.082	2.354	107	-0.189	0	-6999	-6999	-6999	0	-6999	0	0	-6999	0	0	-6999	0	0	-6999	0	0	-6999	0	0	-6999	0	0
102	2010	187	300	12.89	2405	625.4	0	0	10.43	236	7.78	228	71	226	54.66	235	1.364	2.323	235	90.6	0	-6999	-6999	-6999	0	-6999	0	0	-6999	0	0	-6999	0	0	-6999	0	0	-6999	0	0	-6999	0	0
102	2010	187	400	12.91	2405	625.4	0	0	10.54	331	9.31	321	57.38	307	52.39	337	1.58	2.254	343	116.3	0	-6999	-6999	-6999	0	-6999	0	0	-6999	0	0	-6999	0	0	-6999	0	0	-6999	0	0	-6999	0	0
102	2010	187	500	12.88	2405	625.3	0.01626	0.01604	10.39	411	9.18	416	56.79	403	51.48	452	1.422	1.991	430	109	0	-6999	-6999	-6999	0	-6999	0	0	-6999	0	0	-6999	0	0	-6999	0	0	-6999	0	0	-6999	0	0
102	2010	187	600	12.82	2405	625.4	0.35613	0.35098	14.98	543	9.1	503	57.99	502	39.46	542	1.006	1.61	558	118.4	4.064	-6999	-6999	-6999	0	-6999	0	0	-6999	0	0	-6999	0	0	-6999	0	0	-6999	0	0	-6999	0	0
102	2010	187	700	12.61	2405	622.5	0.70691	0.96753	17.62	700	13.68	618	67.23	605	29.31	658	1.052	1.939	655	139.5	1.524	-6999	-6999	-6999	0	-6999	0	0	-6999	0	0	-6999	0	0	-6999	0	0	-6999	0	0	-6999	0	0
102	2010	187	800	12.59	2405	449.9	0.26959	1.5576	20.02	759	17.62	701	35.32	737	26.45	800	1.651	2.452	724	197.3	0.254	-6999	-6999	-6999	0	-6999	0	0	-6999	0	0	-6999	0	0	-6999	0	0	-6999	0	0	-6999	0	0
102	2010	187	900	12.55	2405	449.9	0.24932	2.129	21.79	859	20.04	803	32.18	832	24.98	845	2.199	3.468	855	217.4	0	-6999	-6999	-6999	0	-6999	0	0	-6999	0	0	-6999	0	0	-6999	0	0	-6999	0	0	-6999	0	0
102	2010	187	1000	12.56	2405	449.9	1.7236	2.6113	23.7	956	21.13	901	28.87	905	14.89	1000	2.298	3.618	1000	221.6	0	-6999	-6999	-6999	0	-6999	0	0	-6999	0	0	-6999	0	0	-6999	0	0	-6999	0	0	-6999	0	0
102	2010	187	1100	12.55	2405	449.9	3.1448	2.991	24.92	1059	23.07	1003	22.89	1012	14.64	1016	3.442	4.853	1048	228.1	0	-6999	-6999	-6999	0	-6999	0	0	-6999	0	0	-6999	0	0	-6999	0	0	-6999	0	0	-6999	0	0
102	2010	187	1200	12.52	2405	449.9	3.5866	3.3495	25.52	1158	24.3	1103	23.15	1117	14.54	1159	3.819	5.893	1123	173.4	0	-6999	-6999	-6999	0	-6999	0	0	-6999	0	0	-6999	0	0	-6999	0	0	-6999	0	0	-6999	0	0
102	2010	187	1300	12.68	2405	449.9	2.4415	2.306	26.18	1230	20.57	1259	54.16	1300	13.61	1217	4.159	6.671	1243	48.94	0	-6999	-6999	-6999	0	-6999	0	0	-6999	0	0	-6999	0	0	-6999	0	0	-6999	0	0	-6999	0	0
102	2010	187	1400	12.87	2405	449.9	1.1417	1.1264	21.15	1304	17.45	1332	65.3	1331	47.51	1302	4.893	6.615	1348	54.21	0	-6999	-6999	-6999	0	-6999	0	0	-6999	0	0	-6999	0	0	-6999	0	0	-6999	0	0	-6999	0	0
102	2010	187	1500	13	2405	449.9	0.66313	0.67091	18.36	1420	15.43	1500	81.5	1500	62.79	1406	4.558	6.244	1412	53.52	0	-6999	-6999	-6999	0	-6999	0	0	-6999	0	0	-6999	0	0	-6999	0	0	-6999	0	0	-6999	0	0
102	2010	187	1600	12.97	2405	452.8	0.32747	0.32958	17.04	1600	15	1542	82.7	1507	54.27	1559	3.947	7.25	1542	59.51	0.254	-6999	-6999	-6999	0	-6999	0	0	-6999	0	0	-6999	0	0	-6999	0	0	-6999	0	0	-6999	0	0
102	2010	187	1700	13.03	2405	622.4	1.8502	1.7153	18.53	1605	15.3	1644	77.7	1637	54.31	1605	4.786	7.23	1635	85.7	0	-6999	-6999	-6999	0	-6999	0	0	-6999	0	0	-6999	0	0	-6999	0	0	-6999	0	0	-6999	0	0
102	2010	187	1800	12.99	2405	449.9	1.232	1.0917	17	1745	15.68	1709	73	1709	65.72	1744	4.953	6.478	1748	107.6	0	-6999	-6999	-6999	0	-6999	0	0	-6999	0	0	-6999	0	0	-6999	0	0	-6999	0	0	-6999	0	0
102	2010	187	1900	13.11	2405	452.8	0.31621	0.28063	15.87	1801	9.7	1900	91.5	1900	70.4	1808	4.083	6.816	1843	354.5	0	-6999	-6999	-6999	0	-6999	0	0	-6999	0	0	-6999	0	0	-6999	0	0	-6999	0	0	-6999	0	0
102	2010	187	2000	13.09	2405	626.1	0.02704	0.0271	10.65	1911	9.22	1959	91.4	1901	83.7	1948	4.779	6.635	1948	85.6	0	-6999	-6999	-6999	0	-6999	0	0	-6999	0	0	-6999	0	0	-6999	0	0	-6999	0	0	-6999	0	0
102	2010	187	2100	12.91	2405	627.1	2e-05	2e-05	9.66	2009	8.47	2052	93.8	2049	84.6	2009	5.536	7.53	2012	54.1	0.254	-6999	-6999	-6999	0	-6999	0	0	-6999	0	0	-6999	0	0	-6999	0	0	-6999	0	0	-6999	0	0
102	2010	187	2200	12.93	2405	627.6	0	0	9.35	2120	8.52	2200	91.1	2102	88	2143	4.499	5.962	2105	89.4	0	-6999	-6999	-6999	0	-6999	0	0	-6999	0	0	-6999	0	0	-6999	0	0	-6999	0	0	-6999	0	0
102	2010	187	2300	12.96	2405	628.1	0	0	9.11	2259	8.43	2254	92.7	2244	88.4	2259	4.109	5.793	2207	107.5	0	-6999	-6999	-6999	0	-6999	0	0	-6999	0	0	-6999	0	0	-6999	0	0	-6999	0	0	-6999	0	0
102	2010	187	2400	12.97	2405	628.4	0	0	9.49	2356	8.71	2313	89.9	2316	85.4	2355	2.966	5.005	2307	78.4	0	-6999	-6999	-6999	0	-6999	0	0	-6999	0	0	-6999	0	0	-6999	0	0	-6999	0	0	-6999	0	0
102	2010	188	100	12.97	2405	628.3	0	0	9.47	37	8.64	18	88.3	11	84.4	36	2.197	4.546	13	207.1	0	-6999	-6999	-6999	0	-6999	0	0	-6999	0	0	-6999	0	0	-6999	0	0	-6999	0	0	-6999	0	0
102	2010	188	200	13.03	2405	628.1	0	0	9.82	129	8.84	101	86.9	110	83.6	200	1.826	3.118	113	141.6	0	-6999	-6999	-6999	0	-6999	0	0	-6999	0	0	-6999	0	0	-6999	0	0	-6999	0	0	-6999	0	0
102	2010	188	300	13	2405	628	0	0	9.85	201	8.39	252	93.3	239	84.3	202	0.767	1.888	202	28.13	5.842	-6999	-6999	-6999	0	-6999	0	0	-6999	0	0	-6999	0	0	-6999	0	0	-6999	0	0	-6999	0	0
102	2010	188	400	12.97	2405	628	0	0	9.24	309	7.72	359	92.1	325	88.6	309	1.233	2.556	314	95.2	0	-6999	-6999	-6999	0	-6999	0	0	-6999	0	0	-6999	0	0	-6999	0	0	-6999	0	0	-6999	0	0
102	2010	188	500	12.92	2405	627.8	0.01053	0.01053	9.89	457	7.32	405	92.9	408	85	500	2.223	2.999	429	131.4	0	-6999	-6999	-6999	0	-6999	0	0	-6999	0	0	-6999	0	0	-6999	0	0	-6999	0	0	-6999	0	0
102	2010	188	600	12.89	2405	627.8	0.11646	0.11644	10.25	532	9.21	558	88.7	559	83.3	531	2.92	4.657	541	114.7	0	-6999	-6999	-6999	0	-6999	0	0	-6999	0	0	-6999	0	0	-6999	0	0	-6999	0	0	-6999	0	0
102	2010	188	700	12.82	2405	627.7	0.22318	0.22374	10.42	627	9.27	601	88.8	604	84.2	648	2.57	4.338	601	108.3	0	-6999	-6999	-6999	0	-6999	0	0	-6999	0	0	-6999	0	0	-6999	0	0	-6999	0	0	-6999	0	0
102	2010	188	800	12.83	2405	628.1	0.56048	0.5614	10.84	756	9.58	706	86.2	704	79.9	757	3.595	5.316	754	78.8	0	-6999	-6999	-6999	0	-6999	0	0	-6999	0	0	-6999	0	0	-6999	0	0	-6999	0	0	-6999	0	0
102	2010	188	900	12.84	2405	628.2	1.1534	1.255	12.03	900	10.16	820	82.7	817	75.3	900	4.161	5.245	807	110.4	0	-6999	-6999	-6999	0	-6999	0	0	-6999	0	0	-6999	0	0	-6999	0	0	-6999	0	0	-6999	0	0
102	2010	188	1000	12.72	2405	625.1	1.433	1.6065	12.74	925	10.76	1000	80.4	1000	72.4	928	4.141	5.653	903	83.4	0	-6999	-6999	-6999	0	-6999	0	0	-6999	0	0	-6999	0	0	-6999	0	0	-6999	0	0	-6999	0	0
102	2010	188	1100	12.9	2405	449.9	1.0839	1.0946	11.77	1058	10.38	1003	82.2	1040	75.7	1059	4.19	5.664	1038	62.6	0	-6999	-6999	-6999	0	-6999	0	0	-6999	0	0	-6999	0	0	-6999	0	0	-6999	0	0	-6999	0	0
102	2010	188	1200	12.77	2405	449.9	2.8995	2.7912	13.39	1159	10.91	1106	80	1108	70.5	1159	5.055	7.08	1150	101.3	0	-6999	-6999	-6999	0	-6999	0	0	-6999	0	0	-6999	0	0	-6999	0	0	-6999	0	0	-6999	0	0
102	2010	188	1300	12.8	2405	449.9	2.3785	2.3182	14.04	1236	12.46	1226	75.9	1222	65.62	1256	4.718	6.125	1229	141.4	0	-6999	-6999	-6999	0	-6999	0	0	-6999	0	0	-6999	0	0	-6999	0	0	-6999	0	0	-6999	0	0
102	2010	188	1400	12.68	2405	449.9	2.0488	2.0162	14.66	1338	12.62	1356	78.4	1357	67.03	1301	4.419	6.171	1323	101.3	0	-6999	-6999	-6999	0	-6999	0	0	-6999	0	0	-6999	0	0	-6999	0	0	-6999	0	0	-6999	0	0
102	2010	188	1500	12.99	2405	452.9	0.5963	0.60126	12.99	1410	10.79	1450	92	1456	73.1	1404	5.275	6.654	1449	92.9	0.508	-6999	-6999	-6999	0	-6999	0	0	-6999	0	0	-6999	0	0	-6999	0	0	-6999	0	0	-6999	0	0
102	2010	188	1600	13.05	2405	625.6	0.52538	0.52233	12.39	1558	11.07	1502	89.7	1511	82.7	1556	3.298	5.968	1505	110.8	0.254	-6999	-6999	-6999	0	-6999	0	0	-6999	0	0	-6999	0	0	-6999	0	0	-6999	0	0	-6999	0	0
102	2010	188	1700	13.01	2405	449.9	0.59201	0.59225	14.26	1652	12.06	1604	85	1608	73.9	1625	1.072	2.352	1609	121.1	0	-6999	-6999	-6999	0	-6999	0	0	-6999	0	0	-6999	0	0	-6999	0	0	-6999	0	0	-6999	0	0
102	2010	188	1800	13.07	2405	449.9	0.24139	0.2425	13.95	1702	12.7	1729	77.8	1702	70.6	1727	1.663	3.575	1713	127.7	0	-6999	-6999	-6999	0	-6999	0	0	-6999	0	0	-6999	0	0	-6999	0	0	-6999	0	0	-6999	0	0
102	2010	188	1900	13.12	2405	449.9	0.21846	0.20839	13.61	1803	12.32	1859	78.5	1849	69.3	1805	2.599	4.8	1810	131.6	0	-6999	-6999	-6999	0	-6999	0	0	-6999	0	0	-6999	0	0	-6999	0	0	-6999	0	0	-6999	0	0
102	2010	188	2000	12.91	2405	452.9	0.03696	0.03652	12.54	1902	11.21	1947	82.1	1936	77.5	1903	2.944	4.634	1946	121.8	0	-6999	-6999	-6999	0	-6999	0	0	-6999	0	0	-6999	0	0	-6999	0	0	-6999	0	0	-6999	0	0
102	2010	188	2100	12.8	2405	629.3	0	0	11.93	2008	11	2046	81.4	2023	79.6	2017	3.083	4.279	2004	113.1	0	-6999	-6999	-6999	0	-6999	0	0	-6999	0	0	-6999	0	0	-6999	0	0	-6999	0	0	-6999	0	0
102	2010	188	2200	12.99	2405	629.4	0	0	12.03	2150	11.03	2111	82.3	2149	80.2	2124	2.314	3.554	2115	209.1	0	-6999	-6999	-6999	0	-6999	0	0	-6999	0	0	-6999	0	0	-6999	0	0	-6999	0	0	-6999	0	0
102	2010	188	2300	12.93	2405	629.7	0	0	11.7	2212	10.69	2257	86.2	2258	81.1	2208	1.206	1.945	2206	172.7	0	-6999	-6999	-6999	0	-6999	0	0	-6999	0	0	-6999	0	0	-6999	0	0	-6999	0	0	-6999	0	0
102	2010	188	2400	12.98	2405	629.4	0	0	10.97	2301	9.53	2339	91.9	2339	86.1	2301	0.952	1.921	2340	151.4	0	-6999	-6999	-6999	0	-6999	0	0	-6999	0	0	-6999	0	0	-6999	0	0	-6999	0	0	-6999	0	0
102	2010	189	100	12.95	2405	629.2	0	0	10.41	5	8.94	56	91	57	87.5	1	0.454	0.955	38	144.8	0	-6999	-6999	-6999	0	-6999	0	0	-6999	0	0	-6999	0	0	-6999	0	0	-6999	0	0	-6999	0	0
102	2010	189	200	12.88	2405	629.5	0	0	9.52	124	8.4	149	92.3	200	89.9	121	0.126	0.771	157	208.7	0	-6999	-6999	-6999	0	-6999	0	0	-6999	0	0	-6999	0	0	-6999	0	0	-6999	0	0	-6999	0	0
102	2010	189	300	12.86	2405	629.7	0	0	9.23	202	6.989	258	100	243	93.7	201	0.675	1.223	254	37.86	6.096	-6999	-6999	-6999	0	-6999	0	0	-6999	0	0	-6999	0	0	-6999	0	0	-6999	0	0	-6999	0	0
102	2010	189	400	12.87	2405	629.8	0	0	8.38	359	6.908	318	100	301	100	301	0.682	1.359	336	0.496	0	-6999	-6999	-6999	0	-6999	0	0	-6999	0	0	-6999	0	0	-6999	0	0	-6999	0	0	-6999	0	0
102	2010	189	500	12.81	2405	630	0.02786	0.02557	8.88	449	8.12	436	100	401	100	401	0.317	1.29	435	354.6	0	-6999	-6999	-6999	0	-6999	0	0	-6999	0	0	-6999	0	0	-6999	0	0	-6999	0	0	-6999	0	0
102	2010	189	600	12.8	2405	630	0.4767	0.47014	11.2	556	8.15	502	100	501	84.6	600	0.709	2.084	508	258.1	0	-6999	-6999	-6999	0	-6999	0	0	-6999	0	0	-6999	0	0	-6999	0	0	-6999	0	0	-6999	0	0
102	2010	189	700	12.69	2405	627.2	0.89919	1.1497	13.32	658	10.76	617	87.6	612	77.9	658	0.781	1.968	700	221.5	0	-6999	-6999	-6999	0	-6999	0	0	-6999	0	0	-6999	0	0	-6999	0	0	-6999	0	0	-6999	0	0
102	2010	189	800	12.69	2405	452.9	0.67935	0.68796	12.54	701	10.18	741	89.9	730	82.5	702	1.83	2.53	735	175.4	0	-6999	-6999	-6999	0	-6999	0	0	-6999	0	0	-6999	0	0	-6999	0	0	-6999	0	0	-6999	0	0
102	2010	189	900	12.51	2405	630.2	0.7673	2.1121	15.28	900	10.76	804	85.8	802	65.17	900	1.212	2.427	816	282.8	0	-6999	-6999	-6999	0	-6999	0	0	-6999	0	0	-6999	0	0	-6999	0	0	-6999	0	0	-6999	0	0
102	2010	189	1000	12.52	2405	630.2	1.6199	2.123	16.15	916	14.04	927	76.2	928	61.44	905	0.876	1.857	924	49.79	0	-6999	-6999	-6999	0	-6999	0	0	-6999	0	0	-6999	0	0	-6999	0	0	-6999	0	0	-6999	0	0
102	2010	189	1100	12.68	2405	627	2.1803	2.1462	17.2	1059	15.17	1006	69.33	1006	57.75	1059	1.274	2.13	1038	345.4	0	-6999	-6999	-6999	0	-6999	0	0	-6999	0	0	-6999	0	0	-6999	0	0	-6999	0	0	-6999	0	0
102	2010	189	1200	12.64	2405	452.9	3.5011	3.2242	19.89	1156	16.97	1101	63.93	1102	28.71	1200	1.271	2.884	1137	12.16	0	-6999	-6999	-6999	0	-6999	0	0	-6999	0	0	-6999	0	0	-6999	0	0	-6999	0	0	-6999	0	0
102	2010	189	1300	12.66	2405	629.7	3.232	2.9999	20.61	1256	19.03	1204	40.07	1225	21.87	1232	1.83	4.051	1212	335.3	0	-6999	-6999	-6999	0	-6999	0	0	-6999	0	0	-6999	0	0	-6999	0	0	-6999	0	0	-6999	0	0
102	2010	189	1400	12.66	2405	629.4	2.1898	2.1194	21.5	1338	19.63	1309	40.58	1325	26.42	1322	1.993	3.696	1355	274.2	0	-6999	-6999	-6999	0	-6999	0	0	-6999	0	0	-6999	0	0	-6999	0	0	-6999	0	0	-6999	0	0
102	2010	189	1500	12.79	2405	629.2	1.8368	1.774	21.75	1434	18.6	1500	52.94	1456	25.39	1434	1.978	3.951	1450	111.9	0	-6999	-6999	-6999	0	-6999	0	0	-6999	0	0	-6999	0	0	-6999	0	0	-6999	0	0	-6999	0	0
102	2010	189	1600	12.86	2405	629.2	1.7936	1.698	19.9	1555	17.97	1518	57.19	1510	45.37	1600	3.936	6.004	1517	149.7	0	-6999	-6999	-6999	0	-6999	0	0	-6999	0	0	-6999	0	0	-6999	0	0	-6999	0	0	-6999	0	0
102	2010	189	1700	12.83	2405	626	1.6636	1.5454	19.76	1631	17.45	1654	66.37	1655	42.21	1616	3.43	5.009	1611	162.9	0.508	-6999	-6999	-6999	0	-6999	0	0	-6999	0	0	-6999	0	0	-6999	0	0	-6999	0	0	-6999	0	0
102	2010	189	1800	12.93	2405	449.9	1.1167	1.0264	17.94	1702	15.23	1715	74.7	1706	55.14	1737	1.781	2.942	1743	84.9	1.524	-6999	-6999	-6999	0	-6999	0	0	-6999	0	0	-6999	0	0	-6999	0	0	-6999	0	0	-6999	0	0
102	2010	189	1900	12.95	2405	449.9	0.55767	0.49137	18.03	1827	16.83	1859	64.67	1858	52.82	1820	1.811	2.801	1839	75.4	0	-6999	-6999	-6999	0	-6999	0	0	-6999	0	0	-6999	0	0	-6999	0	0	-6999	0	0	-6999	0	0
102	2010	189	2000	12.81	2405	452.9	0.04393	0.03944	16.9	1905	14.01	1959	77.3	1956	63.48	1917	1.538	2.798	1919	145.2	0	-6999	-6999	-6999	0	-6999	0	0	-6999	0	0	-6999	0	0	-6999	0	0	-6999	0	0	-6999	0	0
102	2010	189	2100	12.88	2405	627.7	2e-05	2e-05	14.6	2042	13.67	2055	76.9	2005	65.98	2059	1.289	2.59	2015	203.1	0	-6999	-6999	-6999	0	-6999	0	0	-6999	0	0	-6999	0	0	-6999	0	0	-6999	0	0	-6999	0	0
102	2010	189	2200	12.91	2405	629.7	0	0	13.99	2124	12.27	2159	77.3	2159	62.17	2123	1.971	3.329	2152	97.8	0	-6999	-6999	-6999	0	-6999	0	0	-6999	0	0	-6999	0	0	-6999	0	0	-6999	0	0	-6999	0	0
102	2010	189	2300	13.04	2405	629.7	0	0	12.42	2208	11.22	2249	80.4	2255	75.7	2213	2.04	3.521	2215	178.4	0	-6999	-6999	-6999	0	-6999	0	0	-6999	0	0	-6999	0	0	-6999	0	0	-6999	0	0	-6999	0	0
102	2010	189	2400	13.02	2405	629.8	0	0	11.85	2336	11.14	2308	79	2312	73.6	2356	1.933	2.718	2334	167.8	0	-6999	-6999	-6999	0	-6999	0	0	-6999	0	0	-6999	0	0	-6999	0	0	-6999	0	0	-6999	0	0
102	2010	190	100	13.06	2405	629.8	0	0	11.69	14	9.7	37	82.5	50	71.5	22	0.8	1.911	1	222.6	0	-6999	-6999	-6999	0	-6999	0	0	-6999	0	0	-6999	0	0	-6999	0	0	-6999	0	0	-6999	0	0
102	2010	190	200	12.96	2405	629.4	0	0	10.19	122	7.7	159	88.9	158	77.5	101	1.03	1.831	143	112.4	0	-6999	-6999	-6999	0	-6999	0	0	-6999	0	0	-6999	0	0	-6999	0	0	-6999	0	0	-6999	0	0
102	2010	190	300	12.97	2405	629.3	0	0	8.2	251	7.17	235	91.3	227	82.7	253	0.994	1.277	236	111.3	6.35	-6999	-6999	-6999	0	-6999	0	0	-6999	0	0	-6999	0	0	-6999	0	0	-6999	0	0	-6999	0	0
102	2010	190	400	12.89	2405	629.4	0	0	8.87	331	6.629	307	89.4	309	77.3	330	1.277	1.958	335	99.8	0	-6999	-6999	-6999	0	-6999	0	0	-6999	0	0	-6999	0	0	-6999	0	0	-6999	0	0	-6999	0	0
102	2010	190	500	12.88	2405	629.6	0.01666	0.01502	8.04	403	6.517	426	87.2	428	78.9	444	1.097	2.061	415	96.9	0.254	-6999	-6999	-6999	0	-6999	0	0	-6999	0	0	-6999	0	0	-6999	0	0	-6999	0	0	-6999	0	0
102	2010	190	600	12.91	2405	629.7	0.37691	0.31668	13.42	553	7.66	503	81.6	501	62.41	548	0.883	1.47	521	121.3	0	-6999	-6999	-6999	0	-6999	0	0	-6999	0	0	-6999	0	0	-6999	0	0	-6999	0	0	-6999	0	0
102	2010	190	700	12.74	2405	626.8	0.58342	0.89856	14.83	700	13.48	611	66.24	601	53.12	637	1.047	1.619	639	159.1	0	-6999	-6999	-6999	0	-6999	0	0	-6999	0	0	-6999	0	0	-6999	0	0	-6999	0	0	-6999	0	0
102	2010	190	800	12.58	2405	449.9	0.22608	1.5003	16.55	755	14.57	703	61.51	757	47.38	735	1.366	2.172	717	215.3	0	-6999	-6999	-6999	0	-6999	0	0	-6999	0	0	-6999	0	0	-6999	0	0	-6999	0	0	-6999	0	0
102	2010	190	900	12.74	2405	449.9	0.30404	2.0736	18.66	854	16.09	802	51.86	803	39.44	847	0.945	1.98	825	210.1	0	-6999	-6999	-6999	0	-6999	0	0	-6999	0	0	-6999	0	0	-6999	0	0	-6999	0	0	-6999	0	0
102	2010	190	1000	12.82	2405	452.9	1.8926	2.5534	20.65	951	17.98	905	48.93	912	29.24	949	0.905	1.891	952	256.6	0	-6999	-6999	-6999	0	-6999	0	0	-6999	0	0	-6999	0	0	-6999	0	0	-6999	0	0	-6999	0	0
102	2010	190	1100	12.69	2405	629.6	3.1402	2.9107	21.34	1018	19.91	1044	41.78	1036	25.21	1053	1.153	2.737	1040	128.4	0	-6999	-6999	-6999	0	-6999	0	0	-6999	0	0	-6999	0	0	-6999	0	0	-6999	0	0	-6999	0	0
102	2010	190	1200	12.65	2405	629.4	3.418	3.1391	22.72	1148	20.77	1108	36.21	1134	22.28	1148	1.401	2.849	1124	101.6	0	-6999	-6999	-6999	0	-6999	0	0	-6999	0	0	-6999	0	0	-6999	0	0	-6999	0	0	-6999	0	0
102	2010	190	1300	12.61	2405	629.1	3.6427	3.3804	23.73	1257	21.53	1215	33.52	1244	20.83	1252	1.954	3.721	1240	281.4	0	-6999	-6999	-6999	0	-6999	0	0	-6999	0	0	-6999	0	0	-6999	0	0	-6999	0	0	-6999	0	0
102	2010	190	1400	12.63	2405	628.7	3.2325	2.9732	23.84	1346	21.87	1322	36.1	1334	21.46	1346	1.931	3.146	1323	257.5	0	-6999	-6999	-6999	0	-6999	0	0	-6999	0	0	-6999	0	0	-6999	0	0	-6999	0	0	-6999	0	0
102	2010	190	1500	12.73	2405	625.8	1.5634	1.5087	23.82	1401	19.52	1446	39.89	1420	21.28	1406	4.191	7.18	1445	217.4	0	-6999	-6999	-6999	0	-6999	0	0	-6999	0	0	-6999	0	0	-6999	0	0	-6999	0	0	-6999	0	0
102	2010	190	1600	12.71	2405	449.9	1.7641	1.6607	23.9	1558	19.96	1513	35.63	1505	23.4	1547	3.254	5.24	1519	318.5	0	-6999	-6999	-6999	0	-6999	0	0	-6999	0	0	-6999	0	0	-6999	0	0	-6999	0	0	-6999	0	0
102	2010	190	1700	12.83	2405	449.9	1.3301	1.2558	23.25	1604	20.45	1655	42.68	1657	25.47	1606	2.546	5.878	1700	135	0	-6999	-6999	-6999	0	-6999	0	0	-6999	0	0	-6999	0	0	-6999	0	0	-6999	0	0	-6999	0	0
102	2010	190	1800	12.89	2405	449.9	0.67564	0.60539	20.55	1701	18.77	1731	45.4	1704	34.41	1800	4.195	6.04	1723	156	0	-6999	-6999	-6999	0	-6999	0	0	-6999	0	0	-6999	0	0	-6999	0	0	-6999	0	0	-6999	0	0
102	2010	190	1900	12.85	2405	449.9	0.50627	0.42982	20.2	1810	18.55	1859	43.2	1900	33.86	1809	3.575	5.25	1828	139.1	0	-6999	-6999	-6999	0	-6999	0	0	-6999	0	0	-6999	0	0	-6999	0	0	-6999	0	0	-6999	0	0
102	2010	190	2000	12.95	2405	449.9	0.04085	0.03553	18.53	1901	16.39	2000	57.07	1959	44.12	1901	3.674	4.706	1905	139.6	0	-6999	-6999	-6999	0	-6999	0	0	-6999	0	0	-6999	0	0	-6999	0	0	-6999	0	0	-6999	0	0
102	2010	190	2100	12.84	2405	450	0	0	16.83	2100	16.03	2014	58.51	2006	46.52	2045	2.935	3.771	2018	140.3	0	-6999	-6999	-6999	0	-6999	0	0	-6999	0	0	-6999	0	0	-6999	0	0	-6999	0	0	-6999	0	0
102	2010	190	2200	13.03	2405	454.3	0	0	17.01	2101	16	2142	53.88	2141	47	2102	2.8	4.02	2101	159.8	0	-6999	-6999	-6999	0	-6999	0	0	-6999	0	0	-6999	0	0	-6999	0	0	-6999	0	0	-6999	0	0
102	2010	190	2300	13.14	2405	452.9	0	0	16.59	2201	14.55	2239	60.7	2300	53.32	2202	1.906	2.839	2234	193.8	0	-6999	-6999	-6999	0	-6999	0	0	-6999	0	0	-6999	0	0	-6999	0	0	-6999	0	0	-6999	0	0
102	2010	190	2400	13.09	2405	627.9	0	0	14.95	2301	12.88	2348	65.16	2348	56.02	2359	1.614	2.538	2323	161	0	-6999	-6999	-6999	0	-6999	0	0	-6999	0	0	-6999	0	0	-6999	0	0	-6999	0	0	-6999	0	0
102	2010	191	100	13.03	2405	627.8	0	0	15.24	36	12.88	59	57.53	56	49.73	33	1.79	2.559	27	116.2	0	-6999	-6999	-6999	0	-6999	0	0	-6999	0	0	-6999	0	0	-6999	0	0	-6999	0	0	-6999	0	0
102	2010	191	200	13.08	2405	627.5	0	0	13.36	159	11.71	130	62.95	130	53.7	154	1.857	2.739	153	101.4	0	-6999	-6999	-6999	0	-6999	0	0	-6999	0	0	-6999	0	0	-6999	0	0	-6999	0	0	-6999	0	0
102	2010	191	300	13.07	2405	627.3	0	0	13.12	202	10.33	241	71	239	55.3	201	1.608	2.553	201	89.2	5.842	-6999	-6999	-6999	0	-6999	0	0	-6999	0	0	-6999	0	0	-6999	0	0	-6999	0	0	-6999	0	0
102	2010	191	400	12.97	2405	627.3	0	0	12.37	311	10.1	400	68.81	320	57.5	343	1.424	1.857	400	119.8	0	-6999	-6999	-6999	0	-6999	0	0	-6999	0	0	-6999	0	0	-6999	0	0	-6999	0	0	-6999	0	0
102	2010	191	500	13.08	2405	627.4	0.01524	0.01506	12.33	411	9.95	402	65.79	401	54.73	411	1.799	2.615	410	126.6	0	-6999	-6999	-6999	0	-6999	0	0	-6999	0	0	-6999	0	0	-6999	0	0	-6999	0	0	-6999	0	0
102	2010	191	600	13.04	2405	627.4	0.07064	0.07044	12.99	559	11.58	501	57.4	538	51	559	1.887	2.688	547	149	0	-6999	-6999	-6999	0	-6999	0	0	-6999	0	0	-6999	0	0	-6999	0	0	-6999	0	0	-6999	0	0
102	2010	191	700	12.99	2405	627.5	0.21147	0.27099	14.75	700	12.22	612	55.82	605	49.97	621	2.074	3.219	634	118.6	0	-6999	-6999	-6999	0	-6999	0	0	-6999	0	0	-6999	0	0	-6999	0	0	-6999	0	0	-6999	0	0
102	2010	191	800	12.89	2405	627.3	0.48347	1.5739	20.4	757	15.1	701	53.54	702	36.48	759	1.787	3.306	746	206.3	0	-6999	-6999	-6999	0	-6999	0	0	-6999	0	0	-6999	0	0	-6999	0	0	-6999	0	0	-6999	0	0
102	2010	196	700	12.78	0	13.68	0.24678	0.74758	17.74	700	15.48	615	67.34	615	45.51	700	3.573	5.135	630	183.7	0.254	-6999	-6999	-6999	0	-6999	0	0	-6999	0	0	-6999	0	0	-6999	0	0	-6999	0	0	-6999	0	0
102	2010	196	800	12.68	0	629.2	0.14421	1.5423	19.62	758	17.43	707	49.21	707	30.5	800	3.185	4.595	750	218.4	0	-6999	-6999	-6999	0	-6999	0	0	-6999	0	0	-6999	0	0	-6999	0	0	-6999	0	0	-6999	0	0
102	2010	196	900	12.56	0	629.4	0.46843	2.1338	22.22	849	19.33	802	31.55	805	17.73	843	3.538	4.603	803	259.6	0	-6999	-6999	-6999	0	-6999	0	0	-6999	0	0	-6999	0	0	-6999	0	0	-6999	0	0	-6999	0	0
102	2010	196	1000	12.49	0	626.4	2.292	2.6325	23.31	933	21.8	925	23.8	932	14.64	956	2.309	4.185	948	279.5	0	-6999	-6999	-6999	0	-6999	0	0	-6999	0	0	-6999	0	0	-6999	0	0	-6999	0	0	-6999	0	0
102	2010	196	1100	12.63	0	449.9	3.1953	2.9899	24.98	1100	22.22	1006	22.26	1001	14.13	1033	3.095	5.356	1009	301.7	0	-6999	-6999	-6999	0	-6999	0	0	-6999	0	0	-6999	0	0	-6999	0	0	-6999	0	0	-6999	0	0
102	2010	196	1200	12.49	0	449.9	3.4392	3.1998	25.76	1149	24.47	1109	18.76	1200	12.75	1139	2.82	4.302	1113	304.4	0	-6999	-6999	-6999	0	-6999	0	0	-6999	0	0	-6999	0	0	-6999	0	0	-6999	0	0	-6999	0	0
102	2010	196	1300	12.5	0	449.9	3.4706	3.2211	26.88	1237	24.99	1227	15.95	1257	12.09	1237	3.033	4.954	1249	256.4	0	-6999	-6999	-6999	0	-6999	0	0	-6999	0	0	-6999	0	0	-6999	0	0	-6999	0	0	-6999	0	0
102	2010	196	1400	12.47	0	449.9	3.3073	3.0556	27.42	1352	25.9	1323	18.11	1327	11.69	1331	3.315	6.408	1353	242	0	-6999	-6999	-6999	0	-6999	0	0	-6999	0	0	-6999	0	0	-6999	0	0	-6999	0	0	-6999	0	0
102	2010	196	1500	12.65	0	452.9	2.9692	2.7265	27.83	1445	26.46	1403	15.43	1435	11.54	1407	3.498	6.234	1429	284.8	0	-6999	-6999	-6999	0	-6999	0	0	-6999	0	0	-6999	0	0	-6999	0	0	-6999	0	0	-6999	0	0
102	2010	196	1600	12.68	0	629	2.4805	2.2495	27.83	1517	26.53	1534	17.58	1541	13.08	1518	3.531	6.437	1538	296.7	0	-6999	-6999	-6999	0	-6999	0	0	-6999	0	0	-6999	0	0	-6999	0	0	-6999	0	0	-6999	0	0
102	2010	196	1700	12.7	0	626.1	1.889	1.6841	27.99	1630	26.88	1649	15.46	1622	11.77	1658	3.309	6.368	1633	257.4	0	-6999	-6999	-6999	0	-6999	0	0	-6999	0	0	-6999	0	0	-6999	0	0	-6999	0	0	-6999	0	0
102	2010	196	1800	12.79	0	449.9	1.2237	1.0624	27.48	1701	26.3	1755	16.6	1747	12.17	1708	2.832	5.428	1711	328	0	-6999	-6999	-6999	0	-6999	0	0	-6999	0	0	-6999	0	0	-6999	0	0	-6999	0	0	-6999	0	0
102	2010	196	1900	12.9	0	449.9	0.53632	0.45976	26.72	1805	23.93	1857	19.8	1900	14.5	1804	1.428	2.576	1812	291.1	0	-6999	-6999	-6999	0	-6999	0	0	-6999	0	0	-6999	0	0	-6999	0	0	-6999	0	0	-6999	0	0
102	2010	196	2000	12.92	0	452.9	0.04699	0.04155	23.98	1904	18.52	2000	39.45	2000	18.78	1901	0.538	1.646	1956	88.7	0	-6999	-6999	-6999	0	-6999	0	0	-6999	0	0	-6999	0	0	-6999	0	0	-6999	0	0	-6999	0	0
102	2010	196	2100	12.92	0	628.9	0	0	18.77	2007	14.83	2048	46.14	2030	30.4	2005	0.654	1.937	2005	92.5	0	-6999	-6999	-6999	0	-6999	0	0	-6999	0	0	-6999	0	0	-6999	0	0	-6999	0	0	-6999	0	0
102	2010	196	2200	12.57	0	628.8	0	0	17.12	2155	14.42	2109	38.93	2107	23.93	2154	1.537	2.316	2158	101.7	0	-6999	-6999	-6999	0	-6999	0	0	-6999	0	0	-6999	0	0	-6999	0	0	-6999	0	0	-6999	0	0
102	2010	196	2300	12.99	0	629	0	0	16.29	2201	13.4	2300	37.3	2227	27.02	2204	0.853	1.601	2202	126.2	0	-6999	-6999	-6999	0	-6999	0	0	-6999	0	0	-6999	0	0	-6999	0	0	-6999	0	0	-6999	0	0
102	2010	196	2400	12.92	2405	629	0	0	13.86	2323	12.36	2346	41.01	2304	29.44	2319	1.114	1.486	2350	119.2	0	-6999	-6999	-6999	0	-6999	0	0	-6999	0	0	-6999	0	0	-6999	0	0	-6999	0	0	-6999	0	0
102	2010	197	100	12.95	2405	629.1	4e-05	0	12.84	1	10.24	50	54.02	100	33.74	1	0.603	1.387	37	261.5	0	-6999	-6999	-6999	0	-6999	0	0	-6999	0	0	-6999	0	0	-6999	0	0	-6999	0	0	-6999	0	0
102	2010	197	200	12.96	2405	628.8	0.00014	0	12.65	110	9.44	159	61.53	200	40.96	109	0.545	1.183	157	86.8	0	-6999	-6999	-6999	0	-6999	0	0	-6999	0	0	-6999	0	0	-6999	0	0	-6999	0	0	-6999	0	0
102	2010	197	300	12.75	2405	629	0.0001	0	12.6	259	7.66	208	70.6	209	40.01	300	1.355	2.252	257	132.4	5.08	-6999	-6999	-6999	0	-6999	0	0	-6999	0	0	-6999	0	0	-6999	0	0	-6999	0	0	-6999	0	0
102	2010	197	400	12.76	2405	629.1	0.00014	0	13.43	330	10.51	316	48.24	308	31.63	358	1.864	2.604	330	122.8	0	-6999	-6999	-6999	0	-6999	0	0	-6999	0	0	-6999	0	0	-6999	0	0	-6999	0	0	-6999	0	0
102	2010	197	500	12.77	2405	629	0.01107	0.01101	13.29	402	9.79	422	43.97	420	32.29	402	1.313	2.765	402	106.9	0	-6999	-6999	-6999	0	-6999	0	0	-6999	0	0	-6999	0	0	-6999	0	0	-6999	0	0	-6999	0	0
102	2010	197	600	12.75	2405	629.2	0.22924	0.31435	14.4	557	10.32	520	44.2	518	31.2	552	1.787	2.813	540	117.3	0	-6999	-6999	-6999	0	-6999	0	0	-6999	0	0	-6999	0	0	-6999	0	0	-6999	0	0	-6999	0	0
102	2010	197	700	12.59	2405	629.5	0.31767	0.93001	16.61	655	14.21	601	33.9	651	29.57	620	1.721	2.8	609	191.1	0	-6999	-6999	-6999	0	-6999	0	0	-6999	0	0	-6999	0	0	-6999	0	0	-6999	0	0	-6999	0	0
102	2010	197	800	12.6	0	14.64	0.08723	1.1814	21.39	800	16.9	718	39.92	733	21.72	758	2.056	3.12	732	244.7	0.254	-6999	-6999	-6999	0	-6999	0	0	-6999	0	0	-6999	0	0	-6999	0	0	-6999	0	0	-6999	0	0
102	2010	197	900	12.58	0	626.4	0.51181	2.1389	23.16	852	20.93	805	27.34	807	17.91	852	2.971	5.483	840	312.4	0	-6999	-6999	-6999	0	-6999	0	0	-6999	0	0	-6999	0	0	-6999	0	0	-6999	0	0	-6999	0	0
102	2010	197	1000	12.52	0	449.9	2.3491	2.6313	24.46	939	22.78	902	26.02	918	15.45	953	2.242	4.039	940	0.071	0	-6999	-6999	-6999	0	-6999	0	0	-6999	0	0	-6999	0	0	-6999	0	0	-6999	0	0	-6999	0	0
102	2010	197	1100	12.62	0	452.9	3.2076	2.9958	25.51	1045	23.49	1002	25.57	1014	13.73	1053	2.54	5.189	1056	278.2	0	-6999	-6999	-6999	0	-6999	0	0	-6999	0	0	-6999	0	0	-6999	0	0	-6999	0	0	-6999	0	0
102	2010	197	1200	12.51	0	626.6	3.4443	3.208	27.08	1159	24.51	1110	21.73	1118	12.44	1144	3.366	5.307	1117	339.8	0	-6999	-6999	-6999	0	-6999	0	0	-6999	0	0	-6999	0	0	-6999	0	0	-6999	0	0	-6999	0	0
102	2010	197	1300	12.49	0	449.9	3.4861	3.2316	28	1259	25.97	1219	16.56	1246	11.62	1236	3.233	6.006	1216	325.2	0	-6999	-6999	-6999	0	-6999	0	0	-6999	0	0	-6999	0	0	-6999	0	0	-6999	0	0	-6999	0	0
102	2010	197	1400	12.68	0	452.9	3.3204	3.0511	29.2	1318	27.48	1301	14.67	1309	10.41	1305	2.852	5.632	1336	316.2	0	-6999	-6999	-6999	0	-6999	0	0	-6999	0	0	-6999	0	0	-6999	0	0	-6999	0	0	-6999	0	0
102	2010	197	1500	12.65	0	626.1	2.9808	2.7206	29.19	1456	27.89	1420	13.38	1443	10.93	1416	3.975	6.736	1405	299.3	0	-6999	-6999	-6999	0	-6999	0	0	-6999	0	0	-6999	0	0	-6999	0	0	-6999	0	0	-6999	0	0
102	2010	197	1600	12.58	0	452.9	2.4981	2.2491	29.64	1533	28.26	1508	13.47	1534	9.91	1540	3.835	6.399	1538	322.3	0	-6999	-6999	-6999	0	-6999	0	0	-6999	0	0	-6999	0	0	-6999	0	0	-6999	0	0	-6999	0	0
102	2010	197	1700	12.72	0	625.7	1.8882	1.6702	29.7	1630	28.62	1613	13.47	1623	10.64	1624	3.03	5.269	1606	324.9	0	-6999	-6999	-6999	0	-6999	0	0	-6999	0	0	-6999	0	0	-6999	0	0	-6999	0	0	-6999	0	0
102	2010	197	1800	12.6	0	449.9	1.2212	1.0505	29.48	1702	27.77	1757	13.32	1709	11.27	1708	2.28	4.565	1800	324.5	0	-6999	-6999	-6999	0	-6999	0	0	-6999	0	0	-6999	0	0	-6999	0	0	-6999	0	0	-6999	0	0
102	2010	197	1900	12.67	0	450	0.52794	0.44878	28.02	1810	25.82	1900	16.82	1900	12.05	1802	1.756	4.189	1803	253.3	0	-6999	-6999	-6999	0	-6999	0	0	-6999	0	0	-6999	0	0	-6999	0	0	-6999	0	0	-6999	0	0
102	2010	197	2000	12.84	0	458.2	0.04288	0.03711	25.74	1901	20.23	2000	33.52	1958	15.73	1903	0.464	1.865	1959	94.6	0	-6999	-6999	-6999	0	-6999	0	0	-6999	0	0	-6999	0	0	-6999	0	0	-6999	0	0	-6999	0	0
102	2010	197	2100	12.88	0	628.6	2e-05	0	20.35	2010	17.23	2036	37.73	2031	26.65	2018	1.392	2.359	2011	99.8	0	-6999	-6999	-6999	0	-6999	0	0	-6999	0	0	-6999	0	0	-6999	0	0	-6999	0	0	-6999	0	0
102	2010	197	2200	12.71	0	628.8	0	0	18.07	2101	16.45	2128	33.7	2127	27.36	2200	1.425	2.234	2157	90.7	0	-6999	-6999	-6999	0	-6999	0	0	-6999	0	0	-6999	0	0	-6999	0	0	-6999	0	0	-6999	0	0
102	2010	197	2300	13.05	0	628.5	2e-05	0	17.84	2213	16.6	2253	31.72	2223	26.3	2209	1.649	2.442	2248	91	0	-6999	-6999	-6999	0	-6999	0	0	-6999	0	0	-6999	0	0	-6999	0	0	-6999	0	0	-6999	0	0
102	2010	197	2400	13.03	2405	628.3	2e-05	0	17.13	2301	13.97	2344	43.51	2343	27.71	2302	1.448	2.582	2348	122.7	0	-6999	-6999	-6999	0	-6999	0	0	-6999	0	0	-6999	0	0	-6999	0	0	-6999	0	0	-6999	0	0
102	2010	198	100	13.04	2405	628.5	0	0	15.53	2	13	56	45.98	54	29.01	31	0.794	2.262	1	104.3	0	-6999	-6999	-6999	0	-6999	0	0	-6999	0	0	-6999	0	0	-6999	0	0	-6999	0	0	-6999	0	0
102	2010	198	200	12.93	2405	628	0	0	14.19	113	11.1	159	54.53	158	37.18	110	0.629	1.362	153	91.7	0	-6999	-6999	-6999	0	-6999	0	0	-6999	0	0	-6999	0	0	-6999	0	0	-6999	0	0	-6999	0	0
102	2010	198	300	12.88	2405	627.9	0	0	11.63	300	8.95	232	76.5	230	43.48	300	0.766	1.828	246	102.8	5.08	-6999	-6999	-6999	0	-6999	0	0	-6999	0	0	-6999	0	0	-6999	0	0	-6999	0	0	-6999	0	0
102	2010	198	400	12.44	2405	628	0	0	14.36	400	12.07	314	46.47	314	34.15	359	1.32	2.326	359	97.7	0	-6999	-6999	-6999	0	-6999	0	0	-6999	0	0	-6999	0	0	-6999	0	0	-6999	0	0	-6999	0	0
102	2010	198	500	12.66	2405	627.9	0.0083	0.00837	14.79	402	12.29	414	44.49	413	33.53	402	1.912	2.628	432	113.6	0	-6999	-6999	-6999	0	-6999	0	0	-6999	0	0	-6999	0	0	-6999	0	0	-6999	0	0	-6999	0	0
102	2010	198	600	12.71	2405	628.2	0.16711	0.21956	18.33	600	13.82	502	37.81	501	30.91	535	1.311	1.787	546	68.55	0	-6999	-6999	-6999	0	-6999	0	0	-6999	0	0	-6999	0	0	-6999	0	0	-6999	0	0	-6999	0	0
102	2010	198	700	12.8	2405	628.3	0.50163	0.89807	22.44	658	18.27	602	32.08	606	20.65	640	1.34	2.306	613	162.9	0	-6999	-6999	-6999	0	-6999	0	0	-6999	0	0	-6999	0	0	-6999	0	0	-6999	0	0	-6999	0	0
102	2010	198	800	12.81	2405	628.3	0.67814	0.70975	22.46	738	21.45	712	34.06	751	20.81	725	0.909	2.406	702	159.9	0	-6999	-6999	-6999	0	-6999	0	0	-6999	0	0	-6999	0	0	-6999	0	0	-6999	0	0	-6999	0	0
102	2010	198	900	12.6	2405	625.7	1.1917	1.2615	25.26	900	22.29	801	25.91	815	16.48	845	1.069	1.633	825	161.5	0	-6999	-6999	-6999	0	-6999	0	0	-6999	0	0	-6999	0	0	-6999	0	0	-6999	0	0	-6999	0	0
102	2010	198	1000	12.63	2405	452.9	1.4248	1.4624	26.29	958	24.94	911	24.77	939	15.45	945	1.13	1.808	930	258.6	0	-6999	-6999	-6999	0	-6999	0	0	-6999	0	0	-6999	0	0	-6999	0	0	-6999	0	0	-6999	0	0
102	2010	198	1100	12.55	2405	625.3	1.4495	1.4626	28.16	1015	26.16	1044	21.82	1032	14.44	1010	0.898	1.811	1054	328.8	0	-6999	-6999	-6999	0	-6999	0	0	-6999	0	0	-6999	0	0	-6999	0	0	-6999	0	0	-6999	0	0
102	2010	198	1200	12.49	2405	449.9	2.4001	2.3344	29.24	1124	26.63	1104	22.14	1122	14.75	1142	1.522	2.816	1154	306.9	0	-6999	-6999	-6999	0	-6999	0	0	-6999	0	0	-6999	0	0	-6999	0	0	-6999	0	0	-6999	0	0
102	2010	198	1300	12.55	2405	449.9	3.3476	3.1081	29.26	1216	27.01	1251	23.85	1220	16.19	1235	3.884	5.891	1253	36.42	0	-6999	-6999	-6999	0	-6999	0	0	-6999	0	0	-6999	0	0	-6999	0	0	-6999	0	0	-6999	0	0
102	2010	198	1400	12.57	2405	449.9	2.835	2.6635	28.23	1310	26.83	1328	22.6	1310	16.7	1342	4.021	6.19	1302	323.6	0	-6999	-6999	-6999	0	-6999	0	0	-6999	0	0	-6999	0	0	-6999	0	0	-6999	0	0	-6999	0	0
102	2010	198	1500	12.6	2405	449.9	2.2443	2.1202	27.64	1442	26.16	1453	23.31	1459	18.76	1413	3.889	5.806	1431	322.9	0	-6999	-6999	-6999	0	-6999	0	0	-6999	0	0	-6999	0	0	-6999	0	0	-6999	0	0	-6999	0	0
102	2010	198	1600	12.49	2405	449.9	2.0981	1.9697	27.69	1559	26.13	1505	25.16	1554	20.38	1509	3.306	4.946	1504	343.1	0	-6999	-6999	-6999	0	-6999	0	0	-6999	0	0	-6999	0	0	-6999	0	0	-6999	0	0	-6999	0	0
102	2010	198	1700	12.63	2405	449.9	1.6222	1.5153	28.03	1609	25.96	1632	24.58	1645	20.91	1615	3.399	4.74	1654	6.027	0	-6999	-6999	-6999	0	-6999	0	0	-6999	0	0	-6999	0	0	-6999	0	0	-6999	0	0	-6999	0	0
102	2010	198	1800	12.71	2405	449.9	0.52738	0.51276	26.33	1708	23.1	1757	32.09	1800	22.89	1707	3.408	6.034	1704	351.9	0	-6999	-6999	-6999	0	-6999	0	0	-6999	0	0	-6999	0	0	-6999	0	0	-6999	0	0	-6999	0	0
102	2010	198	1900	12.86	2405	452.9	0.12801	0.13032	23.18	1801	22.25	1854	34.87	1836	31.97	1803	2.923	5.235	1808	27.61	0	-6999	-6999	-6999	0	-6999	0	0	-6999	0	0	-6999	0	0	-6999	0	0	-6999	0	0	-6999	0	0
102	2010	198	2000	12.66	2405	628.4	0.02198	0.02168	22.53	1904	21	1959	38.06	1955	33.53	1902	1.618	2.716	1910	84.4	0	-6999	-6999	-6999	0	-6999	0	0	-6999	0	0	-6999	0	0	-6999	0	0	-6999	0	0	-6999	0	0
102	2010	198	2100	12.71	2405	628.1	0	0	21.2	2002	19.78	2037	47.24	2030	36.61	2050	0.979	2.148	2028	166.9	0	-6999	-6999	-6999	0	-6999	0	0	-6999	0	0	-6999	0	0	-6999	0	0	-6999	0	0	-6999	0	0
102	2010	198	2200	12.94	2405	628.7	0	0	21.06	2105	19.54	2157	44.17	2159	37.92	2101	1.196	1.994	2156	178.8	0	-6999	-6999	-6999	0	-6999	0	0	-6999	0	0	-6999	0	0	-6999	0	0	-6999	0	0	-6999	0	0
102	2010	198	2300	12.98	2405	628.8	0	0	19.89	2206	18.39	2249	51.18	2220	44.42	2201	1.543	3.706	2220	136.4	0	-6999	-6999	-6999	0	-6999	0	0	-6999	0	0	-6999	0	0	-6999	0	0	-6999	0	0	-6999	0	0
102	2010	198	2400	12.94	2405	628.4	0	0	19.47	2331	17.3	2358	52.31	2342	43.15	2328	0.721	1.545	2350	4.738	0	-6999	-6999	-6999	0	-6999	0	0	-6999	0	0	-6999	0	0	-6999	0	0	-6999	0	0	-6999	0	0
102	2010	199	100	13.06	2405	628.4	0	0	17.55	1	15.38	30	60.5	27	50.5	47	0.762	1.388	36	39.42	0	-6999	-6999	-6999	0	-6999	0	0	-6999	0	0	-6999	0	0	-6999	0	0	-6999	0	0	-6999	0	0
102	2010	199	200	12.97	2405	628.1	4e-05	0	17.13	200	14.89	133	57.79	133	48.78	158	1.267	1.895	134	169	0	-6999	-6999	-6999	0	-6999	0	0	-6999	0	0	-6999	0	0	-6999	0	0	-6999	0	0	-6999	0	0
102	2010	199	300	12.93	2405	627.9	2e-05	0	17.17	201	13.16	247	63.29	246	49.54	201	1.416	1.839	258	97.5	4.318	-6999	-6999	-6999	0	-6999	0	0	-6999	0	0	-6999	0	0	-6999	0	0	-6999	0	0	-6999	0	0
102	2010	199	400	12.64	2405	627.7	6e-05	0	14.16	302	12.24	329	69.07	309	58.97	302	0.966	1.651	356	106	0	-6999	-6999	-6999	0	-6999	0	0	-6999	0	0	-6999	0	0	-6999	0	0	-6999	0	0	-6999	0	0
102	2010	199	500	12.6	2405	627.8	0.01001	0.01003	14.1	420	12.71	401	64.52	457	57.17	420	1.158	1.592	458	101.3	0	-6999	-6999	-6999	0	-6999	0	0	-6999	0	0	-6999	0	0	-6999	0	0	-6999	0	0	-6999	0	0
102	2010	199	600	12.77	2405	627.9	0.18708	0.27602	17.83	559	12.98	503	63.17	506	48.79	552	1.271	1.762	504	116.2	0	-6999	-6999	-6999	0	-6999	0	0	-6999	0	0	-6999	0	0	-6999	0	0	-6999	0	0	-6999	0	0
102	2010	199	700	12.58	2405	625	0.27153	0.84997	21.88	658	17.83	601	51.19	602	34.88	700	1.309	2.002	659	159.7	0	-6999	-6999	-6999	0	-6999	0	0	-6999	0	0	-6999	0	0	-6999	0	0	-6999	0	0	-6999	0	0
102	2010	199	800	12.54	2405	452.9	0.19016	1.4556	22.85	755	21.2	718	39.38	746	32.86	758	1.821	2.788	733	182.3	0	-6999	-6999	-6999	0	-6999	0	0	-6999	0	0	-6999	0	0	-6999	0	0	-6999	0	0	-6999	0	0
102	2010	199	900	12.55	2405	625.3	0.67149	2.0034	25.6	853	22.86	801	37.97	803	28.22	858	1.609	2.77	845	281.8	0	-6999	-6999	-6999	0	-6999	0	0	-6999	0	0	-6999	0	0	-6999	0	0	-6999	0	0	-6999	0	0
102	2010	199	1000	12.6	2405	449.9	2.2289	2.3592	26.83	950	25.11	927	32.47	917	24.11	953	1.901	3.657	1000	280	0	-6999	-6999	-6999	0	-6999	0	0	-6999	0	0	-6999	0	0	-6999	0	0	-6999	0	0	-6999	0	0
102	2010	199	1100	12.67	2405	452.9	2.2209	2.0913	28.03	1059	24.82	1019	31.67	1007	19.92	1100	2.134	4.113	1041	291.1	0	-6999	-6999	-6999	0	-6999	0	0	-6999	0	0	-6999	0	0	-6999	0	0	-6999	0	0	-6999	0	0
102	2010	199	1200	12.64	2405	625	2.9799	2.7796	28.47	1200	26.16	1115	26.22	1121	17.98	1151	2.822	4.978	1108	312.9	0	-6999	-6999	-6999	0	-6999	0	0	-6999	0	0	-6999	0	0	-6999	0	0	-6999	0	0	-6999	0	0
102	2010	199	1300	12.65	2405	449.9	3.4215	3.149	28.92	1235	27.31	1203	23.61	1223	16.36	1257	3.05	5.519	1227	17.21	0	-6999	-6999	-6999	0	-6999	0	0	-6999	0	0	-6999	0	0	-6999	0	0	-6999	0	0	-6999	0	0
102	2010	199	1400	12.53	2405	449.9	3.2205	2.9483	29.08	1316	27.47	1308	22.26	1342	15.63	1359	2.626	4.65	1306	318.6	0	-6999	-6999	-6999	0	-6999	0	0	-6999	0	0	-6999	0	0	-6999	0	0	-6999	0	0	-6999	0	0
102	2010	199	1500	12.63	2405	449.9	2.6086	2.3809	29.92	1500	27.4	1410	21.34	1429	15.01	1458	2.44	4.064	1408	353.2	0	-6999	-6999	-6999	0	-6999	0	0	-6999	0	0	-6999	0	0	-6999	0	0	-6999	0	0	-6999	0	0
102	2010	199	1600	12.59	2405	449.9	2.1321	1.9326	30.09	1552	27.89	1538	20.84	1515	15.31	1558	2.027	3.229	1529	322.2	0	-6999	-6999	-6999	0	-6999	0	0	-6999	0	0	-6999	0	0	-6999	0	0	-6999	0	0	-6999	0	0
102	2010	199	1700	12.6	2405	449.9	0.3802	0.3808	29.23	1601	22.75	1640	30.37	1638	15.44	1606	4.375	8.76	1626	271.4	0	-6999	-6999	-6999	0	-6999	0	0	-6999	0	0	-6999	0	0	-6999	0	0	-6999	0	0	-6999	0	0
102	2010	199	1800	12.73	2405	449.9	0.68049	0.62734	25.99	1759	23.61	1713	27.88	1719	21.59	1752	1.977	4.34	1716	189.1	0	-6999	-6999	-6999	0	-6999	0	0	-6999	0	0	-6999	0	0	-6999	0	0	-6999	0	0	-6999	0	0
102	2010	199	1900	12.66	2405	452.9	0.40498	0.35392	25.47	1801	22.4	1857	33.91	1900	23.66	1803	2.326	4.08	1811	167.2	0	-6999	-6999	-6999	0	-6999	0	0	-6999	0	0	-6999	0	0	-6999	0	0	-6999	0	0	-6999	0	0
102	2010	199	2000	12.83	2405	626.5	0.03806	0.03605	22.51	1901	18.82	1957	43.75	1957	34	1901	1.771	2.969	1906	85.9	0	-6999	-6999	-6999	0	-6999	0	0	-6999	0	0	-6999	0	0	-6999	0	0	-6999	0	0	-6999	0	0
102	2010	199	2100	12.74	2405	626.3	4e-05	0	19.43	2050	17.47	2029	44.86	2006	36.85	2050	1.47	2.615	2049	107.6	0	-6999	-6999	-6999	0	-6999	0	0	-6999	0	0	-6999	0	0	-6999	0	0	-6999	0	0	-6999	0	0
102	2010	199	2200	12.86	2405	626.3	0	0	18.69	2106	17.4	2124	44.66	2119	40.06	2101	1.535	2.244	2102	117.4	0	-6999	-6999	-6999	0	-6999	0	0	-6999	0	0	-6999	0	0	-6999	0	0	-6999	0	0	-6999	0	0
102	2010	199	2300	12.86	2405	626.1	0	0	19.79	2234	16.99	2247	46.8	2247	34.32	2231	1.533	2.264	2228	147.4	0	-6999	-6999	-6999	0	-6999	0	0	-6999	0	0	-6999	0	0	-6999	0	0	-6999	0	0	-6999	0	0
102	2010	199	2400	12.84	2405	626.2	0	0	18.6	2311	16.86	2340	50.13	0	38.48	2306	1.814	3.185	2310	198.9	0	-6999	-6999	-6999	0	-6999	0	0	-6999	0	0	-6999	0	0	-6999	0	0	-6999	0	0	-6999	0	0
102	2010	200	100	12.97	2405	626.1	0	0	17.11	4	16.02	46	56.78	45	50.15	1	1.674	2.86	33	140	0	-6999	-6999	-6999	0	-6999	0	0	-6999	0	0	-6999	0	0	-6999	0	0	-6999	0	0	-6999	0	0
102	2010	200	200	12.99	2405	625.9	0	0	16.95	131	15.87	200	57.23	104	53.32	131	1.636	2.367	131	116	0	-6999	-6999	-6999	0	-6999	0	0	-6999	0	0	-6999	0	0	-6999	0	0	-6999	0	0	-6999	0	0
102	2010	200	300	12.96	2405	625.7	2e-05	0	15.63	201	12.28	233	68.56	232	54.71	256	1.553	2.311	221	110.7	5.842	-6999	-6999	-6999	0	-6999	0	0	-6999	0	0	-6999	0	0	-6999	0	0	-6999	0	0	-6999	0	0
102	2010	200	400	12.81	2405	626	8e-05	0	14.23	309	12.39	350	60.38	304	53.06	308	1.562	2.804	307	112.8	0	-6999	-6999	-6999	0	-6999	0	0	-6999	0	0	-6999	0	0	-6999	0	0	-6999	0	0	-6999	0	0
102	2010	200	500	12.82	2405	625.9	0.01158	0.01156	15.71	458	12.64	401	57.95	402	42.41	454	1.739	3.765	454	118.1	0	-6999	-6999	-6999	0	-6999	0	0	-6999	0	0	-6999	0	0	-6999	0	0	-6999	0	0	-6999	0	0
102	2010	200	600	12.79	2405	626	0.20283	0.27984	18.42	600	13.49	514	53.67	514	37.62	559	1.682	3.004	559	151.7	0	-6999	-6999	-6999	0	-6999	0	0	-6999	0	0	-6999	0	0	-6999	0	0	-6999	0	0	-6999	0	0
102	2010	200	700	12.67	2405	626	0.28933	0.38376	19.38	616	16.88	652	56.58	656	35.57	617	1.662	3.247	605	26.5	0	-6999	-6999	-6999	0	-6999	0	0	-6999	0	0	-6999	0	0	-6999	0	0	-6999	0	0	-6999	0	0
102	2010	200	800	12.91	2405	623.5	0.46628	0.90082	21.88	752	17.21	701	55.14	704	32.65	750	1.779	3.28	750	226.7	0	-6999	-6999	-6999	0	-6999	0	0	-6999	0	0	-6999	0	0	-6999	0	0	-6999	0	0	-6999	0	0
102	2010	200	900	12.93	2405	452.9	0.81197	0.9524	23.2	852	20.69	803	39.62	811	29.62	851	1.445	2.762	801	214.3	0	-6999	-6999	-6999	0	-6999	0	0	-6999	0	0	-6999	0	0	-6999	0	0	-6999	0	0	-6999	0	0
102	2010	200	1000	12.58	2405	623.9	2.114	2.0939	25.14	1000	22.5	904	39.41	905	28.17	958	1.917	3.59	947	243.6	0	-6999	-6999	-6999	0	-6999	0	0	-6999	0	0	-6999	0	0	-6999	0	0	-6999	0	0	-6999	0	0
102	2010	200	1100	12.6	2405	449.9	2.6177	2.4893	25.88	1016	19.03	1039	67.4	1041	27.5	1031	2.997	4.725	1036	42.75	0.254	-6999	-6999	-6999	0	-6999	0	0	-6999	0	0	-6999	0	0	-6999	0	0	-6999	0	0	-6999	0	0
102	2010	200	1200	12.44	2405	449.9	3.4035	3.149	27.97	1156	23.29	1102	43.47	1105	24.22	1156	1.591	3.126	1144	130.2	0	-6999	-6999	-6999	0	-6999	0	0	-6999	0	0	-6999	0	0	-6999	0	0	-6999	0	0	-6999	0	0
102	2010	200	1300	12.57	2405	449.9	2.3411	2.1891	28.08	1218	26.35	1244	32.75	1215	25.41	1221	2.699	4.728	1246	232.7	0	-6999	-6999	-6999	0	-6999	0	0	-6999	0	0	-6999	0	0	-6999	0	0	-6999	0	0	-6999	0	0
102	2010	200	1400	12.64	2405	449.9	1.2966	1.2425	28.62	1330	26.49	1312	31.21	1327	23.89	1332	1.613	3.079	1351	263.8	0	-6999	-6999	-6999	0	-6999	0	0	-6999	0	0	-6999	0	0	-6999	0	0	-6999	0	0	-6999	0	0
102	2010	200	1500	12.56	2405	452.8	2.7303	2.4714	30.19	1446	27.68	1401	22.43	1402	15.58	1427	3.502	7.15	1428	316.6	0	-6999	-6999	-6999	0	-6999	0	0	-6999	0	0	-6999	0	0	-6999	0	0	-6999	0	0	-6999	0	0
102	2010	200	1600	12.57	2405	622.4	1.2016	1.11	30.65	1513	27.62	1600	23.19	1510	13.72	1515	3.382	5.553	1519	201.6	0	-6999	-6999	-6999	0	-6999	0	0	-6999	0	0	-6999	0	0	-6999	0	0	-6999	0	0	-6999	0	0
102	2010	200	1700	12.75	2405	449.9	0.46567	0.46304	27.59	1601	25.13	1640	28.51	1623	21.85	1601	3.861	6.118	1625	210.3	0	-6999	-6999	-6999	0	-6999	0	0	-6999	0	0	-6999	0	0	-6999	0	0	-6999	0	0	-6999	0	0
102	2010	200	1800	12.68	2405	449.9	0.4394	0.43168	26.15	1747	25.25	1705	29.69	1730	25.9	1800	2.322	3.781	1740	275.4	0	-6999	-6999	-6999	0	-6999	0	0	-6999	0	0	-6999	0	0	-6999	0	0	-6999	0	0	-6999	0	0
102	2010	200	1900	12.81	2405	449.9	0.31938	0.296	26.8	1839	25.7	1801	23.61	1801	19.21	1808	1.577	2.54	1855	263.2	0	-6999	-6999	-6999	0	-6999	0	0	-6999	0	0	-6999	0	0	-6999	0	0	-6999	0	0	-6999	0	0
102	2010	200	2000	12.87	2405	452.8	0.02934	0.02892	26.1	1901	21.97	1944	31.78	1951	21.28	1901	0.815	2.016	1904	339.8	0	-6999	-6999	-6999	0	-6999	0	0	-6999	0	0	-6999	0	0	-6999	0	0	-6999	0	0	-6999	0	0
102	2010	200	2100	12.89	2405	625.2	2e-05	0	22.66	2005	20.99	2046	29.16	2043	23.16	2100	0.751	1.498	2012	335.7	0	-6999	-6999	-6999	0	-6999	0	0	-6999	0	0	-6999	0	0	-6999	0	0	-6999	0	0	-6999	0	0
102	2010	200	2200	12.94	2405	625.7	0	0	22.13	2112	18.47	2144	58.67	2200	20.58	2115	2.018	3.662	2134	74.4	0	-6999	-6999	-6999	0	-6999	0	0	-6999	0	0	-6999	0	0	-6999	0	0	-6999	0	0	-6999	0	0
102	2010	200	2300	12.6	2405	625.8	0	0	19.36	2203	15.25	2259	82	2300	58.24	2201	4.391	7.14	2300	80.2	0	-6999	-6999	-6999	0	-6999	0	0	-6999	0	0	-6999	0	0	-6999	0	0	-6999	0	0	-6999	0	0
102	2010	200	2400	13.12	2405	625.9	0	0	15.41	2304	13.43	2355	89.8	2355	82.1	2302	4.778	6.548	2346	72.9	0	-6999	-6999	-6999	0	-6999	0	0	-6999	0	0	-6999	0	0	-6999	0	0	-6999	0	0	-6999	0	0
102	2010	201	100	12.99	2405	626.5	0	0	13.8	13	12.76	24	91.8	41	86.7	14	2.943	5.512	2	215.8	0	-6999	-6999	-6999	0	-6999	0	0	-6999	0	0	-6999	0	0	-6999	0	0	-6999	0	0	-6999	0	0
102	2010	201	200	12.91	2405	626.6	0	0	13.08	102	11.66	142	95.1	148	89	102	0.744	1.8	115	82.2	0	-6999	-6999	-6999	0	-6999	0	0	-6999	0	0	-6999	0	0	-6999	0	0	-6999	0	0	-6999	0	0
102	2010	201	300	12.96	2405	627.1	0	0	12.47	205	10.67	257	97	210	94.8	201	0.808	1.459	219	348.1	5.588	-6999	-6999	-6999	0	-6999	0	0	-6999	0	0	-6999	0	0	-6999	0	0	-6999	0	0	-6999	0	0
102	2010	201	400	12.79	2405	627.2	0	0	11.15	315	9.2	352	98.9	400	93.6	326	1.265	2.256	329	148.7	0	-6999	-6999	-6999	0	-6999	0	0	-6999	0	0	-6999	0	0	-6999	0	0	-6999	0	0	-6999	0	0
102	2010	201	500	12.83	2405	627.3	0.00363	0.00371	11.82	444	9.46	401	99	416	96.3	458	0.999	1.462	424	161.7	0	-6999	-6999	-6999	0	-6999	0	0	-6999	0	0	-6999	0	0	-6999	0	0	-6999	0	0	-6999	0	0
102	2010	201	600	12.87	2405	627.2	0.05724	0.05744	12.03	549	11.3	506	97	556	95.8	511	0.76	1.875	550	223.5	0	-6999	-6999	-6999	0	-6999	0	0	-6999	0	0	-6999	0	0	-6999	0	0	-6999	0	0	-6999	0	0
102	2010	201	700	12.88	2405	627.7	0.23523	0.23596	12.85	658	11.48	601	97	603	91.8	659	0.747	1.896	627	131.3	0	-6999	-6999	-6999	0	-6999	0	0	-6999	0	0	-6999	0	0	-6999	0	0	-6999	0	0	-6999	0	0
102	2010	201	800	12.56	2405	627.5	0.61071	1.2932	16.65	730	12.31	708	91.1	701	72.1	730	0.85	2.479	752	109.4	0	-6999	-6999	-6999	0	-6999	0	0	-6999	0	0	-6999	0	0	-6999	0	0	-6999	0	0	-6999	0	0
102	2010	201	900	12.51	2405	625	0.90762	1.5734	18.38	845	15.33	802	74.2	804	59.06	851	1.261	2.244	841	295.1	0	-6999	-6999	-6999	0	-6999	0	0	-6999	0	0	-6999	0	0	-6999	0	0	-6999	0	0	-6999	0	0
102	2010	201	1000	12.59	2405	449.9	1.4455	1.4613	22.71	1000	18.09	901	63.92	919	38.35	958	0.67	1.514	931	65.54	0	-6999	-6999	-6999	0	-6999	0	0	-6999	0	0	-6999	0	0	-6999	0	0	-6999	0	0	-6999	0	0
102	2010	201	1100	12.62	2405	449.9	2.8098	2.6441	25.32	1053	22.31	1006	45.11	1012	13.67	1025	0.796	2.185	1047	89.1	0	-6999	-6999	-6999	0	-6999	0	0	-6999	0	0	-6999	0	0	-6999	0	0	-6999	0	0	-6999	0	0
102	2010	201	1200	12.73	2405	452.9	1.4414	1.3947	25.07	1106	23.85	1136	28.71	1153	15.96	1108	2.266	4.067	1133	158.4	0	-6999	-6999	-6999	0	-6999	0	0	-6999	0	0	-6999	0	0	-6999	0	0	-6999	0	0	-6999	0	0
102	2010	201	1300	12.48	2405	624.1	2.9601	2.7537	26.03	1259	24.52	1201	36.78	1246	23.8	1210	2.725	5.006	1300	161.5	0	-6999	-6999	-6999	0	-6999	0	0	-6999	0	0	-6999	0	0	-6999	0	0	-6999	0	0	-6999	0	0
102	2010	201	1400	12.61	2405	449.9	3.1856	2.8959	26.2	1337	25.07	1324	39.59	1349	28.58	1303	4.107	6.145	1322	151.5	0	-6999	-6999	-6999	0	-6999	0	0	-6999	0	0	-6999	0	0	-6999	0	0	-6999	0	0	-6999	0	0
102	2010	201	1500	12.57	2405	449.9	2.1411	1.9805	26.31	1411	23.53	1445	53.68	1459	29.34	1401	4.524	6.223	1416	126.7	0	-6999	-6999	-6999	0	-6999	0	0	-6999	0	0	-6999	0	0	-6999	0	0	-6999	0	0	-6999	0	0
102	2010	201	1600	12.6	2405	449.9	2.1304	1.9284	24.54	1505	22.91	1600	50.57	1551	39.09	1520	6.412	8.45	1511	105.9	0	-6999	-6999	-6999	0	-6999	0	0	-6999	0	0	-6999	0	0	-6999	0	0	-6999	0	0	-6999	0	0
102	2010	201	1700	12.67	2405	449.9	1.3613	1.2355	22.94	1614	20.25	1700	59.72	1700	45.75	1613	6.97	8.79	1658	147.6	0	-6999	-6999	-6999	0	-6999	0	0	-6999	0	0	-6999	0	0	-6999	0	0	-6999	0	0	-6999	0	0
102	2010	201	1800	12.94	2405	449.9	0.49295	0.49054	20.53	1702	18.82	1800	68.51	1749	59.85	1705	7.06	8.81	1749	144.5	0	-6999	-6999	-6999	0	-6999	0	0	-6999	0	0	-6999	0	0	-6999	0	0	-6999	0	0	-6999	0	0
102	2010	201	1900	12.92	2405	452.8	0.13615	0.13537	19.53	1815	17.65	1900	69.43	1857	62.1	1811	5.855	8.68	1802	149.7	0	-6999	-6999	-6999	0	-6999	0	0	-6999	0	0	-6999	0	0	-6999	0	0	-6999	0	0	-6999	0	0
102	2010	201	2000	12.85	2405	626.1	0.01707	0.01693	18.14	1917	17.26	1946	69.9	1904	61.06	1954	5.466	7.18	1940	141.4	0	-6999	-6999	-6999	0	-6999	0	0	-6999	0	0	-6999	0	0	-6999	0	0	-6999	0	0	-6999	0	0
102	2010	201	2100	12.8	2405	625.8	0	0	18.06	2039	16.95	2027	66.36	2012	61.43	2038	4.556	6.452	2002	149.8	0	-6999	-6999	-6999	0	-6999	0	0	-6999	0	0	-6999	0	0	-6999	0	0	-6999	0	0	-6999	0	0
102	2010	201	2200	13.02	2405	626.4	0	0	18.47	2129	17.35	2103	65.22	2101	58.4	2146	4.103	5.682	2149	162.4	0	-6999	-6999	-6999	0	-6999	0	0	-6999	0	0	-6999	0	0	-6999	0	0	-6999	0	0	-6999	0	0
102	2010	201	2300	13.09	2405	626.4	0	0	19.42	2243	17.88	2209	59.59	2212	52.41	2241	4.386	6.038	2237	143.3	0	-6999	-6999	-6999	0	-6999	0	0	-6999	0	0	-6999	0	0	-6999	0	0	-6999	0	0	-6999	0	0
102	2010	201	2400	13.12	2405	626	0	0	19.42	2313	18.74	2355	56.37	2350	53.47	2302	3.568	4.791	2305	168.4	0	-6999	-6999	-6999	0	-6999	0	0	-6999	0	0	-6999	0	0	-6999	0	0	-6999	0	0	-6999	0	0
102	2010	202	100	12.56	2405	626.4	0	0	19.24	54	18.23	14	57.15	4	53.93	54	3.623	4.947	19	131.1	0	-6999	-6999	-6999	0	-6999	0	0	-6999	0	0	-6999	0	0	-6999	0	0	-6999	0	0	-6999	0	0
102	2010	202	200	12.95	2405	625.9	0	0	19.07	114	17.78	156	61.41	200	54.18	112	3.424	4.591	124	163.3	0	-6999	-6999	-6999	0	-6999	0	0	-6999	0	0	-6999	0	0	-6999	0	0	-6999	0	0	-6999	0	0
102	2010	202	300	12.87	2405	626	0	0	17.99	202	15.27	233	71.2	233	57.87	255	2.276	3.739	204	201.4	3.048	-6999	-6999	-6999	0	-6999	0	0	-6999	0	0	-6999	0	0	-6999	0	0	-6999	0	0	-6999	0	0
102	2010	202	400	12.88	2405	625.8	2e-05	0	17.08	301	15.67	349	63.46	310	56.82	359	1.381	1.836	315	129	0	-6999	-6999	-6999	0	-6999	0	0	-6999	0	0	-6999	0	0	-6999	0	0	-6999	0	0	-6999	0	0
102	2010	202	500	12.81	2405	626	0.0044	0.0044	17.6	430	15.09	459	66.17	458	53.39	425	1.088	2.001	406	95.1	0	-6999	-6999	-6999	0	-6999	0	0	-6999	0	0	-6999	0	0	-6999	0	0	-6999	0	0	-6999	0	0
102	2010	202	600	12.81	2405	626.4	0.11848	0.14712	17.62	600	15.11	544	66.5	543	58.03	504	0.572	1.674	503	350.1	0	-6999	-6999	-6999	0	-6999	0	0	-6999	0	0	-6999	0	0	-6999	0	0	-6999	0	0	-6999	0	0
102	2010	202	700	12.77	2405	623.4	0.3352	0.69987	21.42	649	17.64	601	63.33	624	46.19	646	0.435	1.341	623	17.49	0	-6999	-6999	-6999	0	-6999	0	0	-6999	0	0	-6999	0	0	-6999	0	0	-6999	0	0	-6999	0	0
102	2010	202	800	12.82	2405	449.9	0.5277	1.2033	21.93	738	19.32	706	55.61	711	42.76	734	0.903	1.913	719	217.9	0	-6999	-6999	-6999	0	-6999	0	0	-6999	0	0	-6999	0	0	-6999	0	0	-6999	0	0	-6999	0	0
102	2010	202	900	12.69	2405	449.9	1.01	1.8251	23.65	855	21.06	801	50.71	821	40.08	850	1.067	2.324	831	216.4	0	-6999	-6999	-6999	0	-6999	0	0	-6999	0	0	-6999	0	0	-6999	0	0	-6999	0	0	-6999	0	0
102	2010	202	1000	12.6	2405	449.9	2.4231	2.3963	24.65	933	22.76	1000	47.92	953	36.07	932	1.703	3.567	944	327.3	0	-6999	-6999	-6999	0	-6999	0	0	-6999	0	0	-6999	0	0	-6999	0	0	-6999	0	0	-6999	0	0
102	2010	202	1100	12.53	2405	450	3.0524	2.8155	25.59	1056	22.71	1001	49.08	1032	31.05	1051	2.212	3.606	1016	96.1	0	-6999	-6999	-6999	0	-6999	0	0	-6999	0	0	-6999	0	0	-6999	0	0	-6999	0	0	-6999	0	0
102	2010	202	1200	12.47	2405	452.9	2.6995	2.5613	26.2	1105	24.35	1142	47.42	1119	32.06	1108	2.271	3.982	1200	297.5	0	-6999	-6999	-6999	0	-6999	0	0	-6999	0	0	-6999	0	0	-6999	0	0	-6999	0	0	-6999	0	0
102	2010	202	1300	12.52	2405	449.9	1.4722	1.4293	25.73	1225	23.43	1250	44.89	1253	35.12	1225	2.261	3.931	1219	326.9	0	-6999	-6999	-6999	0	-6999	0	0	-6999	0	0	-6999	0	0	-6999	0	0	-6999	0	0	-6999	0	0
102	2010	202	1400	12.8	2405	449.9	0.36709	0.36721	24.06	1320	19.23	1350	61.91	1344	37.65	1326	3.036	7.68	1347	140.3	0	-6999	-6999	-6999	0	-6999	0	0	-6999	0	0	-6999	0	0	-6999	0	0	-6999	0	0	-6999	0	0
102	2010	202	1500	12.92	2405	449.9	0.99171	0.9943	20.41	1500	17.56	1423	72	1423	57.83	1458	5.424	9.22	1404	128.8	0	-6999	-6999	-6999	0	-6999	0	0	-6999	0	0	-6999	0	0	-6999	0	0	-6999	0	0	-6999	0	0
102	2010	202	1600	12.77	2405	449.9	2.0327	1.8888	23.15	1600	20.23	1505	58.44	1502	39.42	1557	4.32	6.432	1509	169.7	0	-6999	-6999	-6999	0	-6999	0	0	-6999	0	0	-6999	0	0	-6999	0	0	-6999	0	0	-6999	0	0
102	2010	202	1700	12.84	2405	449.9	1.7397	1.5568	23.61	1641	22.62	1647	47.33	1650	39.2	1603	4.574	6.107	1647	169	0	-6999	-6999	-6999	0	-6999	0	0	-6999	0	0	-6999	0	0	-6999	0	0	-6999	0	0	-6999	0	0
102	2010	202	1800	12.71	2405	449.9	0.70982	0.62503	23.34	1720	14.82	1800	82.1	1800	45.28	1703	4.518	6.406	1754	310.2	0	-6999	-6999	-6999	0	-6999	0	0	-6999	0	0	-6999	0	0	-6999	0	0	-6999	0	0	-6999	0	0
102	2010	202	1900	13.14	2405	452.9	0.08021	0.08154	14.64	1802	12.94	1811	93.3	1812	82.3	1845	3.579	5.091	1801	9.22	0	-6999	-6999	-6999	0	-6999	0	0	-6999	0	0	-6999	0	0	-6999	0	0	-6999	0	0	-6999	0	0
102	2010	202	2000	12.7	2405	626.6	0.00351	0.00357	14.04	1905	12.72	1928	94.5	1926	84.5	1901	2.817	4.73	1914	52.12	0.762	-6999	-6999	-6999	0	-6999	0	0	-6999	0	0	-6999	0	0	-6999	0	0	-6999	0	0	-6999	0	0
102	2010	202	2100	12.72	2405	626.6	4e-05	0	14.65	2046	13.21	2009	90.2	2003	82.4	2026	1.736	3.533	2049	223.3	0	-6999	-6999	-6999	0	-6999	0	0	-6999	0	0	-6999	0	0	-6999	0	0	-6999	0	0	-6999	0	0
102	2010	202	2200	12.77	2405	626.4	2e-05	0	13.54	2104	12.47	2159	93.9	2200	89	2128	1.348	3.273	2140	351.9	0	-6999	-6999	-6999	0	-6999	0	0	-6999	0	0	-6999	0	0	-6999	0	0	-6999	0	0	-6999	0	0
102	2010	202	2300	12.99	2405	626.3	4e-05	0	12.85	2221	11.34	2300	96.4	2254	94.1	2226	0.891	1.653	2258	136.7	0	-6999	-6999	-6999	0	-6999	0	0	-6999	0	0	-6999	0	0	-6999	0	0	-6999	0	0	-6999	0	0
102	2010	202	2400	12.99	2405	625.7	0	0	12.49	2320	11.55	2346	96.2	2301	91.8	2339	1.46	2.484	2318	136.2	0	-6999	-6999	-6999	0	-6999	0	0	-6999	0	0	-6999	0	0	-6999	0	0	-6999	0	0	-6999	0	0
102	2010	203	100	13.01	2405	625.9	2e-05	0	13.08	100	11.63	1	91.6	1	83	100	1.288	2.016	25	77.4	0	-6999	-6999	-6999	0	-6999	0	0	-6999	0	0	-6999	0	0	-6999	0	0	-6999	0	0	-6999	0	0
102	2010	203	200	12.89	2405	625.3	0	0	14.86	158	13.26	102	83.8	131	74.3	156	1.407	2.319	143	202.9	0	-6999	-6999	-6999	0	-6999	0	0	-6999	0	0	-6999	0	0	-6999	0	0	-6999	0	0	-6999	0	0
102	2010	203	300	12.95	2405	625.3	2e-05	0	14.79	202	13.22	230	84.1	215	76.3	201	2.475	3.807	243	153.9	5.334	-6999	-6999	-6999	0	-6999	0	0	-6999	0	0	-6999	0	0	-6999	0	0	-6999	0	0	-6999	0	0
102	2010	203	400	12.91	2405	625.7	2e-05	0	15.25	345	13.72	303	82.4	314	72.4	342	2.671	4.322	305	134.2	0	-6999	-6999	-6999	0	-6999	0	0	-6999	0	0	-6999	0	0	-6999	0	0	-6999	0	0	-6999	0	0
102	2010	203	500	12.92	2405	625.4	0.00837	0.00839	15.22	403	13.43	447	80.9	445	75.1	401	1.03	2.017	419	153	0	-6999	-6999	-6999	0	-6999	0	0	-6999	0	0	-6999	0	0	-6999	0	0	-6999	0	0	-6999	0	0
102	2010	203	600	12.94	2405	625.5	0.10174	0.10401	14.77	559	12.73	506	83.8	508	76.6	518	2.332	4.149	543	162.2	0	-6999	-6999	-6999	0	-6999	0	0	-6999	0	0	-6999	0	0	-6999	0	0	-6999	0	0	-6999	0	0
102	2010	203	700	12.69	2405	625.5	0.20247	0.43218	17.22	653	14.77	621	77.3	622	64.33	653	2.182	3.111	647	163.8	0	-6999	-6999	-6999	0	-6999	0	0	-6999	0	0	-6999	0	0	-6999	0	0	-6999	0	0	-6999	0	0
102	2010	203	800	12.71	2405	625.6	0.27744	1.4042	20.07	746	16.57	701	67.28	702	53.61	750	2.1	3.095	753	163.6	0	-6999	-6999	-6999	0	-6999	0	0	-6999	0	0	-6999	0	0	-6999	0	0	-6999	0	0	-6999	0	0
102	2010	203	900	12.69	2405	622.8	1.0788	1.5974	21.83	857	19.34	827	58.71	805	49.14	852	2.938	4.325	844	210.8	0	-6999	-6999	-6999	0	-6999	0	0	-6999	0	0	-6999	0	0	-6999	0	0	-6999	0	0	-6999	0	0
102	2010	203	1000	12.44	2405	449.9	2.761	2.7297	24.53	940	21.76	907	54.47	914	38.31	1000	4.007	5.775	954	239.4	0	-6999	-6999	-6999	0	-6999	0	0	-6999	0	0	-6999	0	0	-6999	0	0	-6999	0	0	-6999	0	0
102	2010	203	1100	12.44	2405	449.9	3.1117	2.9109	25.64	1046	23.38	1011	44.6	1007	35.12	1048	4.273	5.79	1049	251.8	0	-6999	-6999	-6999	0	-6999	0	0	-6999	0	0	-6999	0	0	-6999	0	0	-6999	0	0	-6999	0	0
102	2010	203	1200	12.49	2405	449.9	2.1324	2.0435	26.16	1142	24.45	1110	42.21	1102	29.77	1131	3.263	5.018	1200	235.1	0	-6999	-6999	-6999	0	-6999	0	0	-6999	0	0	-6999	0	0	-6999	0	0	-6999	0	0	-6999	0	0
102	2010	203	1300	12.53	2405	449.9	1.1784	1.1723	26.03	1223	23.78	1257	36.23	1300	28.11	1236	3.564	5.864	1235	237.1	0	-6999	-6999	-6999	0	-6999	0	0	-6999	0	0	-6999	0	0	-6999	0	0	-6999	0	0	-6999	0	0
102	2010	203	1400	12.55	2405	449.9	1.8235	1.7572	26.05	1344	22.92	1318	40.04	1307	24.76	1338	2.573	5.196	1312	271.7	0	-6999	-6999	-6999	0	-6999	0	0	-6999	0	0	-6999	0	0	-6999	0	0	-6999	0	0	-6999	0	0
102	2010	203	1500	12.67	2405	449.9	1.3955	1.3303	25.72	1402	24.23	1423	37.47	1421	28.63	1452	2.136	4.377	1453	230.1	0	-6999	-6999	-6999	0	-6999	0	0	-6999	0	0	-6999	0	0	-6999	0	0	-6999	0	0	-6999	0	0
102	2010	203	1600	12.8	2405	449.9	1.2867	1.2288	26.2	1530	22.46	1546	35.19	1515	26.86	1538	3.185	5.726	1531	273.5	0	-6999	-6999	-6999	0	-6999	0	0	-6999	0	0	-6999	0	0	-6999	0	0	-6999	0	0	-6999	0	0
102	2010	203	1700	12.94	2405	449.9	0.23288	0.23627	22.94	1603	16.59	1626	59.19	1624	27.82	1604	2.649	5.705	1607	121.8	0.762	-6999	-6999	-6999	0	-6999	0	0	-6999	0	0	-6999	0	0	-6999	0	0	-6999	0	0	-6999	0	0
102	2010	203	1800	12.87	2405	449.9	0.45625	0.44066	20.4	1738	19.26	1759	58.23	1728	39.61	1737	1.775	3.548	1716	207.1	0	-6999	-6999	-6999	0	-6999	0	0	-6999	0	0	-6999	0	0	-6999	0	0	-6999	0	0	-6999	0	0
102	2010	203	1900	12.92	2405	452.8	0.21903	0.20586	19.36	1802	18.2	1849	62.29	1826	48.08	1855	1.876	2.821	1832	169.7	0	-6999	-6999	-6999	0	-6999	0	0	-6999	0	0	-6999	0	0	-6999	0	0	-6999	0	0	-6999	0	0
102	2010	203	2000	12.88	2405	625.2	0.02462	0.02344	19.28	1907	18.16	1952	54.35	1959	47.6	1903	1.8	2.589	1924	177.8	0	-6999	-6999	-6999	0	-6999	0	0	-6999	0	0	-6999	0	0	-6999	0	0	-6999	0	0	-6999	0	0
102	2010	203	2100	12.86	2405	625.2	0	0	18.66	2001	15.25	2042	70.6	2037	53.42	2001	1.533	2.339	2023	130.2	0	-6999	-6999	-6999	0	-6999	0	0	-6999	0	0	-6999	0	0	-6999	0	0	-6999	0	0	-6999	0	0
102	2010	203	2200	12.71	2405	625.2	0	0	17.71	2115	14.03	2151	71.3	2158	55.16	2115	1.816	3.254	2114	221.3	0	-6999	-6999	-6999	0	-6999	0	0	-6999	0	0	-6999	0	0	-6999	0	0	-6999	0	0	-6999	0	0
102	2010	203	2300	12.75	2405	625.4	0	0	16.85	2246	14.43	2201	65.42	2201	59.07	2300	1.92	3.053	2214	145	0	-6999	-6999	-6999	0	-6999	0	0	-6999	0	0	-6999	0	0	-6999	0	0	-6999	0	0	-6999	0	0
102	2010	203	2400	12.82	2405	625.3	0	0	17.07	2303	15.13	0	65.74	2346	59.25	2324	1.663	2.11	2313	149.8	0	-6999	-6999	-6999	0	-6999	0	0	-6999	0	0	-6999	0	0	-6999	0	0	-6999	0	0	-6999	0	0
102	2010	204	100	12.8	2405	625.5	0	0	15.71	24	14.37	59	67.57	58	62.24	13	1.192	2.045	45	101.9	0	-6999	-6999	-6999	0	-6999	0	0	-6999	0	0	-6999	0	0	-6999	0	0	-6999	0	0	-6999	0	0
102	2010	204	200	12.8	2405	625.2	0	0	14.89	101	13.05	112	72.5	111	66.01	101	1.358	2.257	156	101	0	-6999	-6999	-6999	0	-6999	0	0	-6999	0	0	-6999	0	0	-6999	0	0	-6999	0	0	-6999	0	0
102	2010	204	300	12.83	2405	625.1	0	0	14.1	221	12.39	209	80.2	210	64.91	250	1.541	2.662	221	112.5	5.334	-6999	-6999	-6999	0	-6999	0	0	-6999	0	0	-6999	0	0	-6999	0	0	-6999	0	0	-6999	0	0
102	2010	204	400	12.73	2405	625.2	0	0	12.43	301	10.74	359	78.3	357	72.5	301	1.378	1.895	318	110.3	0	-6999	-6999	-6999	0	-6999	0	0	-6999	0	0	-6999	0	0	-6999	0	0	-6999	0	0	-6999	0	0
102	2010	204	500	12.66	2405	625.1	0.00875	0.00883	12.75	444	10.87	402	78.7	500	67.82	441	1.239	2.158	405	115.5	0	-6999	-6999	-6999	0	-6999	0	0	-6999	0	0	-6999	0	0	-6999	0	0	-6999	0	0	-6999	0	0
102	2010	204	600	12.56	2405	625.2	0.161	0.26869	15	554	10.38	505	81.7	510	62.91	548	1.898	3.022	550	205.6	0	-6999	-6999	-6999	0	-6999	0	0	-6999	0	0	-6999	0	0	-6999	0	0	-6999	0	0	-6999	0	0
102	2010	204	700	12.45	2405	625.5	0.2402	0.48835	17.31	658	13.89	602	68.02	603	52.65	657	2.423	3.541	624	205.9	0.254	-6999	-6999	-6999	0	-6999	0	0	-6999	0	0	-6999	0	0	-6999	0	0	-6999	0	0	-6999	0	0
102	2010	204	800	12.55	2405	622.8	0.27301	1.3193	20.67	759	17.09	707	54.39	703	42.74	758	3.325	4.403	730	249.5	0	-6999	-6999	-6999	0	-6999	0	0	-6999	0	0	-6999	0	0	-6999	0	0	-6999	0	0	-6999	0	0
102	2010	204	900	12.41	2405	449.9	1.1062	1.9892	23.86	855	20.83	816	49.38	817	28.18	852	3.823	5.615	853	252	0	-6999	-6999	-6999	0	-6999	0	0	-6999	0	0	-6999	0	0	-6999	0	0	-6999	0	0	-6999	0	0
102	2010	204	1000	12.51	2405	449.9	2.635	2.5403	25.45	959	23.11	907	31.95	902	23.52	956	5.138	7.42	941	257.4	0	-6999	-6999	-6999	0	-6999	0	0	-6999	0	0	-6999	0	0	-6999	0	0	-6999	0	0	-6999	0	0
102	2010	204	1100	12.55	2405	449.9	3.0649	2.8246	26.48	1057	25.17	1001	25.21	1001	18.35	1048	5.759	8.02	1042	273.6	0	-6999	-6999	-6999	0	-6999	0	0	-6999	0	0	-6999	0	0	-6999	0	0	-6999	0	0	-6999	0	0
102	2010	204	1200	12.37	2405	449.9	3.3182	3.0553	27.19	1200	25.7	1106	24.46	1103	16.49	1151	5.616	7.4	1121	272	0	-6999	-6999	-6999	0	-6999	0	0	-6999	0	0	-6999	0	0	-6999	0	0	-6999	0	0	-6999	0	0
102	2010	204	1300	12.6	2405	449.9	3.3087	3.0404	28.1	1251	26.69	1240	23.18	1221	15.55	1252	4.792	7.08	1213	247.6	0	-6999	-6999	-6999	0	-6999	0	0	-6999	0	0	-6999	0	0	-6999	0	0	-6999	0	0	-6999	0	0
102	2010	204	1400	12.6	2405	452.8	3.2344	2.9481	28.87	1353	27.21	1342	22.13	1355	15.56	1313	4.012	5.994	1312	271.6	0	-6999	-6999	-6999	0	-6999	0	0	-6999	0	0	-6999	0	0	-6999	0	0	-6999	0	0	-6999	0	0
102	2010	204	1500	12.64	2405	622.9	2.8804	2.6068	28.7	1418	27.92	1411	20.73	1417	15.15	1421	3.676	6.011	1442	300.7	0	-6999	-6999	-6999	0	-6999	0	0	-6999	0	0	-6999	0	0	-6999	0	0	-6999	0	0	-6999	0	0
102	2010	204	1600	12.64	2405	449.9	2.3726	2.1363	29.19	1540	28	1501	21.3	1514	14.65	1548	3.649	7.7	1526	259.7	0	-6999	-6999	-6999	0	-6999	0	0	-6999	0	0	-6999	0	0	-6999	0	0	-6999	0	0	-6999	0	0
102	2010	204	1700	12.77	2405	449.9	1.8245	1.6143	29.09	1612	27.78	1658	19.09	1607	12.83	1613	3.185	6.192	1614	280.3	0	-6999	-6999	-6999	0	-6999	0	0	-6999	0	0	-6999	0	0	-6999	0	0	-6999	0	0	-6999	0	0
102	2010	204	1800	12.73	2405	449.9	1.239	1.0786	28.51	1708	26.43	1800	18.66	1727	13.46	1704	2.121	5.589	1704	325.9	0	-6999	-6999	-6999	0	-6999	0	0	-6999	0	0	-6999	0	0	-6999	0	0	-6999	0	0	-6999	0	0
102	2010	204	1900	12.84	2405	449.9	0.42933	0.37144	26.66	1805	23.56	1859	25.65	1843	16.36	1808	1.417	2.955	1811	15.54	0	-6999	-6999	-6999	0	-6999	0	0	-6999	0	0	-6999	0	0	-6999	0	0	-6999	0	0	-6999	0	0
102	2010	204	2000	12.91	2405	449.9	0.03503	0.03296	23.71	1905	18.17	2000	61.75	2000	23.28	1902	2.479	4.875	1956	89.8	0	-6999	-6999	-6999	0	-6999	0	0	-6999	0	0	-6999	0	0	-6999	0	0	-6999	0	0	-6999	0	0
102	2010	204	2100	12.94	2405	452.9	0	0	18.4	2002	16.74	2044	65.24	2029	60.74	2053	4.597	6.481	2024	73	0	-6999	-6999	-6999	0	-6999	0	0	-6999	0	0	-6999	0	0	-6999	0	0	-6999	0	0	-6999	0	0
102	2010	204	2200	13	2405	626.9	0	0	17.28	2106	14.95	2159	69.57	2200	61.52	2101	5.215	7.34	2114	78.1	0	-6999	-6999	-6999	0	-6999	0	0	-6999	0	0	-6999	0	0	-6999	0	0	-6999	0	0	-6999	0	0
102	2010	204	2300	13.01	2405	627.2	0	0	15.3	2204	13.95	2250	74.5	2236	69.37	2203	5.221	7.36	2205	48.48	0	-6999	-6999	-6999	0	-6999	0	0	-6999	0	0	-6999	0	0	-6999	0	0	-6999	0	0	-6999	0	0
102	2010	204	2400	13	2405	627.9	0	0	14.46	2306	13.09	2348	76.8	2355	70.5	2327	4.167	6.122	2325	26.16	0	-6999	-6999	-6999	0	-6999	0	0	-6999	0	0	-6999	0	0	-6999	0	0	-6999	0	0	-6999	0	0
102	2010	205	100	12.89	2405	628.8	0	0	13.56	8	12.42	31	78	31	69.27	57	1.833	3.605	6	70.4	0	-6999	-6999	-6999	0	-6999	0	0	-6999	0	0	-6999	0	0	-6999	0	0	-6999	0	0	-6999	0	0
102	2010	205	200	12.92	2405	628.8	6e-05	0	13.19	123	11.66	156	73.9	200	67.76	121	1.496	3.388	154	110.1	0	-6999	-6999	-6999	0	-6999	0	0	-6999	0	0	-6999	0	0	-6999	0	0	-6999	0	0	-6999	0	0
102	2010	205	300	12.89	2405	628.8	6e-05	0	11.96	202	10.14	235	82.5	229	73.8	243	2.297	3.742	251	68.88	6.35	-6999	-6999	-6999	0	-6999	0	0	-6999	0	0	-6999	0	0	-6999	0	0	-6999	0	0	-6999	0	0
102	2010	205	400	12.87	2405	628.9	0.0001	0	11.9	311	10.89	319	77.6	327	73.9	309	2.279	3.566	309	57.29	0	-6999	-6999	-6999	0	-6999	0	0	-6999	0	0	-6999	0	0	-6999	0	0	-6999	0	0	-6999	0	0
102	2010	205	500	12.73	2405	629	0.00471	0.00467	12.02	458	10.88	426	77.7	425	72.4	434	1.14	2.499	433	235	0	-6999	-6999	-6999	0	-6999	0	0	-6999	0	0	-6999	0	0	-6999	0	0	-6999	0	0	-6999	0	0
102	2010	205	600	12.95	2405	629.4	0.1501	0.17792	13.85	556	11.71	507	75.3	502	62.16	559	1.392	3.588	557	138.9	0	-6999	-6999	-6999	0	-6999	0	0	-6999	0	0	-6999	0	0	-6999	0	0	-6999	0	0	-6999	0	0
102	2010	205	700	12.87	2405	629.2	0.18757	0.74113	15.72	659	13.12	615	67.1	614	55.73	700	2.352	3.814	639	141.7	0	-6999	-6999	-6999	0	-6999	0	0	-6999	0	0	-6999	0	0	-6999	0	0	-6999	0	0	-6999	0	0
102	2010	205	800	12.73	2405	629.2	0.19027	1.4385	16.53	751	15.33	709	58.02	704	48.51	750	3.191	5.223	752	146.2	0	-6999	-6999	-6999	0	-6999	0	0	-6999	0	0	-6999	0	0	-6999	0	0	-6999	0	0	-6999	0	0
102	2010	205	900	12.59	2405	629.1	1.1242	2.0274	18.59	900	16.36	802	51.59	818	42.39	851	2.939	4.947	806	146.9	0	-6999	-6999	-6999	0	-6999	0	0	-6999	0	0	-6999	0	0	-6999	0	0	-6999	0	0	-6999	0	0
102	2010	205	1000	12.35	2405	626.2	2.615	2.5145	20.55	951	18.01	903	50.07	908	37.29	1000	1.951	3.887	952	93.8	0	-6999	-6999	-6999	0	-6999	0	0	-6999	0	0	-6999	0	0	-6999	0	0	-6999	0	0	-6999	0	0
102	2010	205	1100	12.54	2405	452.9	3.1044	2.8602	22.12	1046	20.15	1012	44.16	1040	30.73	1056	1.233	3.062	1051	288.4	0	-6999	-6999	-6999	0	-6999	0	0	-6999	0	0	-6999	0	0	-6999	0	0	-6999	0	0	-6999	0	0
102	2010	205	1200	12.46	2405	625.7	3.3138	3.044	23.08	1155	22.05	1106	42.47	1102	30.99	1101	2.487	4.817	1138	137.9	0	-6999	-6999	-6999	0	-6999	0	0	-6999	0	0	-6999	0	0	-6999	0	0	-6999	0	0	-6999	0	0
102	2010	205	1300	12.42	2405	449.9	3.3518	3.0779	23.92	1246	22.27	1201	42.15	1215	31.32	1230	2.39	4.356	1209	81	0	-6999	-6999	-6999	0	-6999	0	0	-6999	0	0	-6999	0	0	-6999	0	0	-6999	0	0	-6999	0	0
102	2010	205	1400	12.47	2405	449.9	3.1915	2.9191	24.68	1340	23.38	1305	38.4	1338	30.42	1332	2.369	4.309	1354	162.9	0	-6999	-6999	-6999	0	-6999	0	0	-6999	0	0	-6999	0	0	-6999	0	0	-6999	0	0	-6999	0	0
102	2010	205	1500	12.56	2405	449.9	2.8511	2.594	24.69	1422	23.52	1409	39.21	1450	33.56	1422	3.329	5.697	1401	188.9	0	-6999	-6999	-6999	0	-6999	0	0	-6999	0	0	-6999	0	0	-6999	0	0	-6999	0	0	-6999	0	0
102	2010	205	1600	12.5	2405	452.9	2.3749	2.1365	24.44	1600	23.42	1513	40.07	1558	34.04	1536	3.705	4.884	1540	115.4	0	-6999	-6999	-6999	0	-6999	0	0	-6999	0	0	-6999	0	0	-6999	0	0	-6999	0	0	-6999	0	0
102	2010	205	1700	12.49	2405	625	1.7319	1.5354	24.26	1601	22.19	1700	42.78	1700	36.21	1606	4.494	6.545	1646	128.9	0	-6999	-6999	-6999	0	-6999	0	0	-6999	0	0	-6999	0	0	-6999	0	0	-6999	0	0	-6999	0	0
102	2010	205	1800	12.55	2405	449.9	0.78628	0.70072	23.01	1712	20.83	1751	47.66	1759	40.77	1714	4.99	6.311	1744	144	0	-6999	-6999	-6999	0	-6999	0	0	-6999	0	0	-6999	0	0	-6999	0	0	-6999	0	0	-6999	0	0
102	2010	205	1900	12.74	2405	449.9	0.26166	0.2479	21.05	1801	19.38	1855	51.27	1848	46.87	1801	5.218	6.682	1806	152.4	0	-6999	-6999	-6999	0	-6999	0	0	-6999	0	0	-6999	0	0	-6999	0	0	-6999	0	0	-6999	0	0
102	2010	205	2000	12.59	2405	449.9	0.03363	0.03238	19.62	1901	18.37	1955	52.27	1956	50.36	1919	4.866	6.648	1919	126.1	0	-6999	-6999	-6999	0	-6999	0	0	-6999	0	0	-6999	0	0	-6999	0	0	-6999	0	0	-6999	0	0
102	2010	205	2100	12.76	2405	452.9	0	0	18.63	2005	17.71	2051	55.29	2049	51.82	2001	5.117	6.747	2100	117.4	0	-6999	-6999	-6999	0	-6999	0	0	-6999	0	0	-6999	0	0	-6999	0	0	-6999	0	0	-6999	0	0
102	2010	205	2200	12.82	2405	628.3	0	0	18.14	2101	17.1	2157	56.56	2200	53.84	2107	5.26	7.3	2143	132.7	0	-6999	-6999	-6999	0	-6999	0	0	-6999	0	0	-6999	0	0	-6999	0	0	-6999	0	0	-6999	0	0
102	2010	205	2300	12.87	2405	628.1	2e-05	0	17.42	2201	16.13	2236	60.47	2235	56.51	2201	4.514	5.914	2210	141.5	0	-6999	-6999	-6999	0	-6999	0	0	-6999	0	0	-6999	0	0	-6999	0	0	-6999	0	0	-6999	0	0
102	2010	205	2400	12.91	2405	628.1	0	0	16.66	2303	15.65	2339	66.33	2356	59.99	2302	4.237	5.557	2322	154.7	0	-6999	-6999	-6999	0	-6999	0	0	-6999	0	0	-6999	0	0	-6999	0	0	-6999	0	0	-6999	0	0
102	2010	206	100	12.94	2405	628.4	2e-05	0	16.52	53	15.77	1	66.71	43	65.08	8	3.727	4.939	28	160.5	0	-6999	-6999	-6999	0	-6999	0	0	-6999	0	0	-6999	0	0	-6999	0	0	-6999	0	0	-6999	0	0
102	2010	206	200	12.89	2405	628.1	0	0	16.32	103	14.05	200	76.1	200	66.21	101	1.472	2.915	102	196.7	0	-6999	-6999	-6999	0	-6999	0	0	-6999	0	0	-6999	0	0	-6999	0	0	-6999	0	0	-6999	0	0
102	2010	206	300	12.79	2405	628	6e-05	0	14.5	201	12.07	211	86.9	213	77.2	201	1.153	2.125	235	182	5.334	-6999	-6999	-6999	0	-6999	0	0	-6999	0	0	-6999	0	0	-6999	0	0	-6999	0	0	-6999	0	0
102	2010	206	400	12.85	2405	628	6e-05	0	13.25	328	11.71	400	85.1	359	79.3	302	0.753	1.343	324	112.7	0	-6999	-6999	-6999	0	-6999	0	0	-6999	0	0	-6999	0	0	-6999	0	0	-6999	0	0	-6999	0	0
102	2010	206	500	12.55	2405	628	0.00626	0.0064	12.21	407	10.76	450	89.8	449	83.8	403	0.381	1.346	408	118.2	0	-6999	-6999	-6999	0	-6999	0	0	-6999	0	0	-6999	0	0	-6999	0	0	-6999	0	0	-6999	0	0
102	2010	206	600	12.57	2405	627.9	0.08846	0.26951	16.76	546	10.5	519	89.3	522	66.13	544	0.333	1.277	559	225.9	0	-6999	-6999	-6999	0	-6999	0	0	-6999	0	0	-6999	0	0	-6999	0	0	-6999	0	0	-6999	0	0
102	2010	206	700	12.47	2405	628.1	0.13147	0.81504	19.3	659	15.75	601	72.6	604	59.62	700	1.077	2.79	657	231.5	0	-6999	-6999	-6999	0	-6999	0	0	-6999	0	0	-6999	0	0	-6999	0	0	-6999	0	0	-6999	0	0
102	2010	206	800	12.43	2405	625	0.19979	1.4275	21	800	19.14	701	60.74	703	52.39	756	3.484	5.07	747	160.9	0	-6999	-6999	-6999	0	-6999	0	0	-6999	0	0	-6999	0	0	-6999	0	0	-6999	0	0	-6999	0	0
102	2010	206	900	12.36	2405	452.9	1.2182	1.9998	22.43	845	20.8	804	53.31	805	45.9	859	3.19	4.441	839	176.4	0	-6999	-6999	-6999	0	-6999	0	0	-6999	0	0	-6999	0	0	-6999	0	0	-6999	0	0	-6999	0	0
102	2010	206	1000	12.33	2405	625.2	2.6338	2.4856	24.31	953	22.21	911	49.61	907	37.58	956	2.551	3.962	914	175.8	0	-6999	-6999	-6999	0	-6999	0	0	-6999	0	0	-6999	0	0	-6999	0	0	-6999	0	0	-6999	0	0
102	2010	206	1100	12.44	2405	449.9	3.139	2.8651	25.57	1051	23.41	1004	41.78	1012	28.18	1044	2.088	3.77	1057	160.9	0	-6999	-6999	-6999	0	-6999	0	0	-6999	0	0	-6999	0	0	-6999	0	0	-6999	0	0	-6999	0	0
102	2010	206	1200	12.65	2405	449.9	3.3855	3.0855	26.33	1156	24.98	1109	40.45	1132	26.48	1156	2.819	4.637	1114	133.5	0	-6999	-6999	-6999	0	-6999	0	0	-6999	0	0	-6999	0	0	-6999	0	0	-6999	0	0	-6999	0	0
102	2010	206	1300	12.68	2405	449.9	3.2994	3.0344	27.17	1252	25.62	1201	36.34	1250	24.97	1224	2.428	5.138	1256	163.1	0	-6999	-6999	-6999	0	-6999	0	0	-6999	0	0	-6999	0	0	-6999	0	0	-6999	0	0	-6999	0	0
102	2010	206	1400	12.7	2405	449.9	3.241	2.9354	27.73	1354	26.37	1313	34.85	1357	24.3	1335	2.565	5.462	1339	117.6	0	-6999	-6999	-6999	0	-6999	0	0	-6999	0	0	-6999	0	0	-6999	0	0	-6999	0	0	-6999	0	0
102	2010	206	1500	12.65	2405	449.9	2.4059	2.211	28.14	1416	26.1	1454	34.8	1454	22.45	1414	2.778	5.769	1453	164.9	0	-6999	-6999	-6999	0	-6999	0	0	-6999	0	0	-6999	0	0	-6999	0	0	-6999	0	0	-6999	0	0
102	2010	206	1600	12.59	2405	449.9	1.9667	1.8209	27.29	1505	24.46	1548	40.28	1548	32.43	1506	5.59	7.06	1558	152.8	0	-6999	-6999	-6999	0	-6999	0	0	-6999	0	0	-6999	0	0	-6999	0	0	-6999	0	0	-6999	0	0
102	2010	206	1700	12.57	2405	449.9	1.6345	1.4944	25.96	1603	23.94	1642	41.49	1642	34.29	1605	5.9	7.97	1655	128.7	0	-6999	-6999	-6999	0	-6999	0	0	-6999	0	0	-6999	0	0	-6999	0	0	-6999	0	0	-6999	0	0
102	2010	206	1800	12.54	2405	449.9	1.1383	0.97781	25.42	1733	24.09	1800	39.55	1712	23.13	1736	5.388	7.71	1713	122.5	0	-6999	-6999	-6999	0	-6999	0	0	-6999	0	0	-6999	0	0	-6999	0	0	-6999	0	0	-6999	0	0
102	2010	206	1900	12.69	2405	449.9	0.30274	0.2655	24.16	1810	22.07	1900	50.13	1900	34.75	1810	3.9	5.364	1806	122.7	0	-6999	-6999	-6999	0	-6999	0	0	-6999	0	0	-6999	0	0	-6999	0	0	-6999	0	0	-6999	0	0
102	2010	206	2000	12.54	2405	449.9	0.02528	0.02411	22.27	1901	20.36	1945	57.59	1944	50.78	1901	4.071	5.901	1918	116.9	0	-6999	-6999	-6999	0	-6999	0	0	-6999	0	0	-6999	0	0	-6999	0	0	-6999	0	0	-6999	0	0
102	2010	206	2100	12.62	2405	449.9	0	0	20.72	2002	19.72	2045	57.27	2042	54.81	2001	4.039	5.418	2058	129.4	0	-6999	-6999	-6999	0	-6999	0	0	-6999	0	0	-6999	0	0	-6999	0	0	-6999	0	0	-6999	0	0
102	2010	206	2200	12.8	2405	449.9	0	0	20.27	2111	19	2200	59.76	2200	55.52	2101	4.565	5.944	2126	153.1	0	-6999	-6999	-6999	0	-6999	0	0	-6999	0	0	-6999	0	0	-6999	0	0	-6999	0	0	-6999	0	0
102	2010	206	2300	12.96	2405	452.9	0	0	19.7	2204	18.13	2300	67.8	2300	59.79	2201	3.742	5.281	2205	148.5	0	-6999	-6999	-6999	0	-6999	0	0	-6999	0	0	-6999	0	0	-6999	0	0	-6999	0	0	-6999	0	0
102	2010	206	2400	13.01	2405	626.8	0	0	18.69	2311	17.17	0	70.7	0	66.33	2326	1.941	3.644	2307	215.2	0	-6999	-6999	-6999	0	-6999	0	0	-6999	0	0	-6999	0	0	-6999	0	0	-6999	0	0	-6999	0	0
102	2010	207	100	12.97	2405	626.9	0	0	17.37	4	15.9	43	77	100	70.9	9	1.029	1.526	7	195.4	0	-6999	-6999	-6999	0	-6999	0	0	-6999	0	0	-6999	0	0	-6999	0	0	-6999	0	0	-6999	0	0
102	2010	207	200	12.79	2405	626.5	0	0	16.18	101	13.02	141	87.8	141	76.9	101	0.813	1.97	125	41.44	0	-6999	-6999	-6999	0	-6999	0	0	-6999	0	0	-6999	0	0	-6999	0	0	-6999	0	0	-6999	0	0
102	2010	207	300	12.79	2405	626.3	0	0	14.29	201	12.05	216	93.5	207	81.8	300	1.184	1.865	245	118.6	4.826	-6999	-6999	-6999	0	-6999	0	0	-6999	0	0	-6999	0	0	-6999	0	0	-6999	0	0	-6999	0	0
102	2010	207	400	12.78	2405	626.4	0	0	14.65	332	12.11	307	83.1	304	61.45	400	1.229	1.828	338	112.6	0	-6999	-6999	-6999	0	-6999	0	0	-6999	0	0	-6999	0	0	-6999	0	0	-6999	0	0	-6999	0	0
102	2010	207	500	12.71	2405	626.6	0.00592	0.00596	14.76	443	12.89	459	64.56	425	52.01	441	0.894	2.074	437	124.2	0	-6999	-6999	-6999	0	-6999	0	0	-6999	0	0	-6999	0	0	-6999	0	0	-6999	0	0	-6999	0	0
102	2010	207	600	12.86	2405	626.5	0.0835	0.23453	17.71	559	12.26	513	64.81	512	46.08	559	0.926	1.504	541	110.1	0	-6999	-6999	-6999	0	-6999	0	0	-6999	0	0	-6999	0	0	-6999	0	0	-6999	0	0	-6999	0	0
102	2010	207	700	12.74	2405	623.5	0.12804	0.80626	20.77	659	17.5	603	49.16	604	36.61	655	1.415	2.274	630	167	0	-6999	-6999	-6999	0	-6999	0	0	-6999	0	0	-6999	0	0	-6999	0	0	-6999	0	0	-6999	0	0
102	2010	207	800	12.55	2405	449.9	0.22245	1.4161	22.9	759	20.49	710	42.84	714	28.44	800	1.814	2.525	757	170.3	0	-6999	-6999	-6999	0	-6999	0	0	-6999	0	0	-6999	0	0	-6999	0	0	-6999	0	0	-6999	0	0
102	2010	207	900	12.43	2405	449.9	1.3249	1.9771	25.27	859	22.79	801	32.28	837	22.69	848	1.64	2.37	848	218.1	0	-6999	-6999	-6999	0	-6999	0	0	-6999	0	0	-6999	0	0	-6999	0	0	-6999	0	0	-6999	0	0
102	2010	207	1000	12.37	2405	451.2	2.6597	2.4535	27.66	954	25.04	901	28.81	921	15.05	958	1.392	2.391	956	230.7	0	-6999	-6999	-6999	0	-6999	0	0	-6999	0	0	-6999	0	0	-6999	0	0	-6999	0	0	-6999	0	0
102	2010	207	1100	12.45	2405	449.9	3.1549	2.7996	28.76	1029	27.59	1007	23.81	1014	12.4	1037	1.499	3.178	1059	308.6	0	-6999	-6999	-6999	0	-6999	0	0	-6999	0	0	-6999	0	0	-6999	0	0	-6999	0	0	-6999	0	0
102	2010	207	1200	12.55	2405	452.8	3.4003	2.9961	29.4	1149	27.49	1102	23.04	1126	13.64	1157	1.946	3.414	1146	227.6	0	-6999	-6999	-6999	0	-6999	0	0	-6999	0	0	-6999	0	0	-6999	0	0	-6999	0	0	-6999	0	0
102	2010	207	1300	12.71	2405	622.9	3.4517	3.034	30.3	1300	28.75	1240	19.76	1230	11.77	1231	2.24	3.938	1212	3.131	0	-6999	-6999	-6999	0	-6999	0	0	-6999	0	0	-6999	0	0	-6999	0	0	-6999	0	0	-6999	0	0
102	2010	207	1400	12.62	2405	449.9	3.325	2.9016	30.43	1352	29.21	1307	18.54	1351	11.74	1338	2.165	5.958	1304	153.3	0	-6999	-6999	-6999	0	-6999	0	0	-6999	0	0	-6999	0	0	-6999	0	0	-6999	0	0	-6999	0	0
102	2010	207	1500	12.55	2405	452.8	2.996	2.5814	31.24	1415	29.55	1430	18.84	1411	11.29	1443	1.724	3.451	1417	327.6	0	-6999	-6999	-6999	0	-6999	0	0	-6999	0	0	-6999	0	0	-6999	0	0	-6999	0	0	-6999	0	0
102	2010	207	1600	12.73	2405	624.4	2.5049	2.1339	31.71	1545	29.53	1538	16.19	1543	11.57	1548	1.904	5.218	1507	178.8	0	-6999	-6999	-6999	0	-6999	0	0	-6999	0	0	-6999	0	0	-6999	0	0	-6999	0	0	-6999	0	0
102	2010	207	1700	12.82	2405	625.1	1.7609	1.5083	31.16	1607	29.41	1631	15.59	1643	11.37	1654	1.572	4.281	1617	145.3	0	-6999	-6999	-6999	0	-6999	0	0	-6999	0	0	-6999	0	0	-6999	0	0	-6999	0	0	-6999	0	0
102	2010	207	1800	12.69	2405	622	1.156	0.97285	30.77	1703	27.96	1800	23.93	1758	11.55	1703	2.201	4.915	1753	134.4	0	-6999	-6999	-6999	0	-6999	0	0	-6999	0	0	-6999	0	0	-6999	0	0	-6999	0	0	-6999	0	0
102	2010	207	1900	12.81	2405	449.9	0.15635	0.14549	27.88	1801	26.04	1855	26.17	1900	23.77	1801	3.383	4.792	1833	147.2	0	-6999	-6999	-6999	0	-6999	0	0	-6999	0	0	-6999	0	0	-6999	0	0	-6999	0	0	-6999	0	0
102	2010	207	2000	12.84	2405	449.9	0.01353	0.01277	25.99	1911	23.79	1959	29.54	2000	25.91	1905	2.822	3.608	1932	140.7	0	-6999	-6999	-6999	0	-6999	0	0	-6999	0	0	-6999	0	0	-6999	0	0	-6999	0	0	-6999	0	0
102	2010	207	2100	12.68	2405	449.9	0	0	23.64	2001	22.34	2050	32.11	2009	27.54	2055	2.753	3.616	2032	125.2	0	-6999	-6999	-6999	0	-6999	0	0	-6999	0	0	-6999	0	0	-6999	0	0	-6999	0	0	-6999	0	0
102	2010	207	2200	12.73	2405	449.9	0	0	23.11	2116	22.25	2153	28.59	2108	25.82	2157	3.156	4.397	2145	146.9	0	-6999	-6999	-6999	0	-6999	0	0	-6999	0	0	-6999	0	0	-6999	0	0	-6999	0	0	-6999	0	0
102	2010	207	2300	12.82	2405	449.9	0	0	22.75	2204	21.97	2210	27.35	2208	24.4	2250	3.272	4.227	2240	147.3	0	-6999	-6999	-6999	0	-6999	0	0	-6999	0	0	-6999	0	0	-6999	0	0	-6999	0	0	-6999	0	0
102	2010	207	2400	12.93	2405	449.9	0	0	23.23	2336	22.14	2301	25.76	2302	23.31	2334	3.438	4.595	2353	176.4	0	-6999	-6999	-6999	0	-6999	0	0	-6999	0	0	-6999	0	0	-6999	0	0	-6999	0	0	-6999	0	0
102	2010	208	100	12.65	2405	452.8	0	0	23.08	28	19.83	57	35.27	59	25.03	2	2.661	4.621	14	222.9	0	-6999	-6999	-6999	0	-6999	0	0	-6999	0	0	-6999	0	0	-6999	0	0	-6999	0	0	-6999	0	0
102	2010	208	200	12.78	2405	625.5	2e-05	0	20.85	109	16.76	153	47.77	200	32.67	109	1.494	3.187	112	137.7	0	-6999	-6999	-6999	0	-6999	0	0	-6999	0	0	-6999	0	0	-6999	0	0	-6999	0	0	-6999	0	0
102	2010	208	300	12.79	2405	625.7	4e-05	0	16.6	201	13.2	232	65.61	202	48.12	300	1.217	1.87	300	108.2	5.334	-6999	-6999	-6999	0	-6999	0	0	-6999	0	0	-6999	0	0	-6999	0	0	-6999	0	0	-6999	0	0
102	2010	208	400	12.91	2405	625.7	4e-05	0	16.93	341	14.87	314	52.03	317	43.23	349	1.79	3.098	338	157.4	0	-6999	-6999	-6999	0	-6999	0	0	-6999	0	0	-6999	0	0	-6999	0	0	-6999	0	0	-6999	0	0
102	2010	208	500	12.78	2405	625.9	0.01264	0.01272	16.29	406	13.86	441	56.54	438	46.81	402	1.484	2.267	407	120.3	0	-6999	-6999	-6999	0	-6999	0	0	-6999	0	0	-6999	0	0	-6999	0	0	-6999	0	0	-6999	0	0
102	2010	208	600	12.89	2405	626.2	0.17095	0.21933	18.07	549	14.26	504	57.61	501	46.23	546	1.681	2.401	545	127.6	0	-6999	-6999	-6999	0	-6999	0	0	-6999	0	0	-6999	0	0	-6999	0	0	-6999	0	0	-6999	0	0
102	2010	208	700	12.8	2405	626.4	0.19957	0.60173	20.67	655	15.89	622	56.16	623	38.72	651	1.378	2.115	642	151.2	0	-6999	-6999	-6999	0	-6999	0	0	-6999	0	0	-6999	0	0	-6999	0	0	-6999	0	0	-6999	0	0
102	2010	208	800	12.59	2405	624	0.4351	1.4112	23.52	751	19.93	701	45.66	705	32.62	800	0.991	1.916	703	316.7	0	-6999	-6999	-6999	0	-6999	0	0	-6999	0	0	-6999	0	0	-6999	0	0	-6999	0	0	-6999	0	0
102	2010	208	900	12.68	0	27.27	0.49126	0.49859	23.8	844	21.86	900	41.54	858	33.87	844	2.506	4.56	853	340.9	0.254	-6999	-6999	-6999	0	-6999	0	0	-6999	0	0	-6999	0	0	-6999	0	0	-6999	0	0	-6999	0	0
102	2010	208	1000	12.57	0	624.3	1.9479	1.8574	24.08	938	21.87	903	44.57	901	33.6	930	2.829	5.356	951	321.3	0	-6999	-6999	-6999	0	-6999	0	0	-6999	0	0	-6999	0	0	-6999	0	0	-6999	0	0	-6999	0	0
102	2010	208	1100	12.65	0	449.9	1.2982	1.2611	23.79	1012	22.93	1035	41.47	1026	35.79	1002	3.417	5.731	1013	322.2	0	-6999	-6999	-6999	0	-6999	0	0	-6999	0	0	-6999	0	0	-6999	0	0	-6999	0	0	-6999	0	0
102	2010	208	1200	12.54	0	449.9	1.1578	1.1215	24.92	1158	23.05	1104	42.06	1158	32.41	1142	1.891	3.894	1124	313.9	0	-6999	-6999	-6999	0	-6999	0	0	-6999	0	0	-6999	0	0	-6999	0	0	-6999	0	0	-6999	0	0
102	2010	208	1300	12.62	0	449.9	1.2035	1.1713	25.51	1256	24.32	1231	38.62	1217	30.42	1254	1.776	4.096	1300	301.4	0	-6999	-6999	-6999	0	-6999	0	0	-6999	0	0	-6999	0	0	-6999	0	0	-6999	0	0	-6999	0	0
102	2010	208	1400	12.53	0	449.9	2.1052	2.0287	27.16	1344	24.53	1307	38.2	1311	28.81	1348	2.828	4.358	1310	339.6	0	-6999	-6999	-6999	0	-6999	0	0	-6999	0	0	-6999	0	0	-6999	0	0	-6999	0	0	-6999	0	0
102	2010	208	1500	12.58	0	449.9	1.3266	1.3593	26.66	1500	25.19	1415	34.32	1403	26.57	1459	2.416	5.125	1500	311.7	0	-6999	-6999	-6999	0	-6999	0	0	-6999	0	0	-6999	0	0	-6999	0	0	-6999	0	0	-6999	0	0
102	2010	208	1600	12.62	0	449.9	1.0477	1.0699	26.84	1538	25.81	1520	30.93	1509	24.8	1559	2.103	4.559	1506	340.9	0	-6999	-6999	-6999	0	-6999	0	0	-6999	0	0	-6999	0	0	-6999	0	0	-6999	0	0	-6999	0	0
102	2010	208	1700	12.73	0	449.9	1.1126	1.0349	26.36	1603	22.56	1655	44.49	1659	24.84	1602	3.657	5.544	1621	66.46	0	-6999	-6999	-6999	0	-6999	0	0	-6999	0	0	-6999	0	0	-6999	0	0	-6999	0	0	-6999	0	0
102	2010	208	1800	12.83	0	449.9	0.27574	0.26468	23.25	1702	21.2	1800	49.65	1800	42.64	1703	4.314	5.664	1756	81.3	0	-6999	-6999	-6999	0	-6999	0	0	-6999	0	0	-6999	0	0	-6999	0	0	-6999	0	0	-6999	0	0
102	2010	208	1900	12.79	0	449.9	0.17342	0.17264	21.41	1805	20.52	1829	52.04	1833	48.59	1806	4.128	6.267	1850	117.5	0	-6999	-6999	-6999	0	-6999	0	0	-6999	0	0	-6999	0	0	-6999	0	0	-6999	0	0	-6999	0	0
102	2010	208	2000	12.76	0	449.9	0.02051	0.01896	20.82	1904	18.71	1959	61.1	1959	50.46	1911	3.521	6.004	1907	138.3	0	-6999	-6999	-6999	0	-6999	0	0	-6999	0	0	-6999	0	0	-6999	0	0	-6999	0	0	-6999	0	0
102	2010	208	2100	12.95	0	452.9	2e-05	0	18.96	2008	17.35	2058	68.93	2056	61.22	2001	3.142	5.481	2059	104.2	0	-6999	-6999	-6999	0	-6999	0	0	-6999	0	0	-6999	0	0	-6999	0	0	-6999	0	0	-6999	0	0
102	2010	208	2200	13.02	0	628.7	6e-05	0	17.99	2101	16.34	2139	75.4	2158	68.73	2102	3.939	5.508	2110	76.1	0	-6999	-6999	-6999	0	-6999	0	0	-6999	0	0	-6999	0	0	-6999	0	0	-6999	0	0	-6999	0	0
102	2010	208	2300	13.07	0	628.6	0	0	17.51	2233	16.51	2202	75.6	2201	71.7	2233	3.513	4.926	2217	188.4	0	-6999	-6999	-6999	0	-6999	0	0	-6999	0	0	-6999	0	0	-6999	0	0	-6999	0	0	-6999	0	0
102	2010	208	2400	12.99	2405	628.5	0	0	17.87	2346	16.99	0	74.8	0	71.1	2339	2.078	3.229	2336	134.8	0	-6999	-6999	-6999	0	-6999	0	0	-6999	0	0	-6999	0	0	-6999	0	0	-6999	0	0	-6999	0	0
102	2010	209	100	12.76	2405	628.9	0	0	17.32	43	16.41	30	79.1	100	75.1	1	1.642	2.556	38	114	0	-6999	-6999	-6999	0	-6999	0	0	-6999	0	0	-6999	0	0	-6999	0	0	-6999	0	0	-6999	0	0
102	2010	209	200	12.64	2405	628.6	0	0	17.01	107	15.75	157	82.8	157	77.6	106	3.244	4.668	142	152.5	0	-6999	-6999	-6999	0	-6999	0	0	-6999	0	0	-6999	0	0	-6999	0	0	-6999	0	0	-6999	0	0
102	2010	209	300	12.68	2405	628.7	0	0	16.43	202	15.02	228	84.9	227	80.8	215	3.038	5.125	239	130.7	4.064	-6999	-6999	-6999	0	-6999	0	0	-6999	0	0	-6999	0	0	-6999	0	0	-6999	0	0	-6999	0	0
102	2010	209	400	12.63	2405	628.7	0	0	16.7	345	15.51	302	82.3	302	78	349	4.055	6.043	350	161.6	0	-6999	-6999	-6999	0	-6999	0	0	-6999	0	0	-6999	0	0	-6999	0	0	-6999	0	0	-6999	0	0
102	2010	209	500	12.56	2405	628.6	0.00407	0.00405	16.96	458	15.7	411	80.6	408	71.9	500	5.36	6.769	422	154.2	0	-6999	-6999	-6999	0	-6999	0	0	-6999	0	0	-6999	0	0	-6999	0	0	-6999	0	0	-6999	0	0
102	2010	209	600	12.57	2405	628.6	0.03734	0.03734	16.9	501	15.9	545	78.7	551	71.5	501	3.382	6.024	524	174.3	0	-6999	-6999	-6999	0	-6999	0	0	-6999	0	0	-6999	0	0	-6999	0	0	-6999	0	0	-6999	0	0
102	2010	209	700	12.82	2405	629.1	0.13858	0.13882	16.64	654	14.78	629	86.8	634	72.1	659	2.543	4.381	616	103.6	0.254	-6999	-6999	-6999	0	-6999	0	0	-6999	0	0	-6999	0	0	-6999	0	0	-6999	0	0	-6999	0	0
102	2010	209	800	12.89	2405	629.2	0.2661	0.26596	18.69	743	16.45	704	76.2	800	53.1	741	1.757	2.889	756	179	0	-6999	-6999	-6999	0	-6999	0	0	-6999	0	0	-6999	0	0	-6999	0	0	-6999	0	0	-6999	0	0
102	2010	209	900	12.76	2405	629.4	0.47666	0.47518	17.46	853	16.15	813	84.9	814	77.6	801	2.076	3.009	806	193.8	0	-6999	-6999	-6999	0	-6999	0	0	-6999	0	0	-6999	0	0	-6999	0	0	-6999	0	0	-6999	0	0
102	2010	209	1000	12.73	2405	626.3	1.7118	1.7186	20.96	1000	17.01	901	80.5	904	55.48	947	2.322	3.417	942	187.2	0	-6999	-6999	-6999	0	-6999	0	0	-6999	0	0	-6999	0	0	-6999	0	0	-6999	0	0	-6999	0	0
102	2010	209	1100	12.53	2405	449.9	2.5815	2.5911	24.12	1040	20.84	1004	64.48	1017	39.61	1043	2.511	4.519	1058	184.9	0	-6999	-6999	-6999	0	-6999	0	0	-6999	0	0	-6999	0	0	-6999	0	0	-6999	0	0	-6999	0	0
102	2010	209	1200	12.54	2405	449.9	3.1558	3.0508	25.03	1152	23.1	1113	49.9	1113	38.57	1158	4.314	6.158	1141	173.4	0	-6999	-6999	-6999	0	-6999	0	0	-6999	0	0	-6999	0	0	-6999	0	0	-6999	0	0	-6999	0	0
102	2010	209	1300	12.56	2405	449.9	3.1029	2.9993	25.38	1245	23.99	1204	46.42	1211	39.76	1246	5.118	7.35	1218	156.4	0	-6999	-6999	-6999	0	-6999	0	0	-6999	0	0	-6999	0	0	-6999	0	0	-6999	0	0	-6999	0	0
102	2010	209	1400	12.49	2405	449.9	1.6284	1.6429	25.18	1301	23.19	1400	49.49	1357	40.35	1306	5.515	8.16	1347	169.5	0	-6999	-6999	-6999	0	-6999	0	0	-6999	0	0	-6999	0	0	-6999	0	0	-6999	0	0	-6999	0	0
102	2010	209	1500	12.67	2405	449.9	0.35377	0.36115	23.29	1403	21.26	1453	60.91	1449	47.95	1403	4.995	7.62	1453	131	0	-6999	-6999	-6999	0	-6999	0	0	-6999	0	0	-6999	0	0	-6999	0	0	-6999	0	0	-6999	0	0
102	2010	209	1600	12.83	2405	449.9	0.5818	0.58094	22.01	1530	20.26	1555	64.35	1543	56.76	1504	4.887	6.225	1540	134.1	0	-6999	-6999	-6999	0	-6999	0	0	-6999	0	0	-6999	0	0	-6999	0	0	-6999	0	0	-6999	0	0
102	2010	209	1700	12.83	2405	449.9	0.92723	0.90196	22.37	1648	20.38	1603	59.17	1601	43.81	1643	5.628	7.29	1616	144.2	0	-6999	-6999	-6999	0	-6999	0	0	-6999	0	0	-6999	0	0	-6999	0	0	-6999	0	0	-6999	0	0
102	2010	209	1800	12.74	2405	449.9	0.97064	0.87846	22.19	1745	21	1800	62.19	1800	52.76	1701	6.189	8	1702	149.8	0	-6999	-6999	-6999	0	-6999	0	0	-6999	0	0	-6999	0	0	-6999	0	0	-6999	0	0	-6999	0	0
102	2010	209	1900	12.78	2405	449.9	0.12349	0.11827	21.25	1801	19.19	1855	65.33	1830	62.13	1815	6.221	7.86	1826	144	0	-6999	-6999	-6999	0	-6999	0	0	-6999	0	0	-6999	0	0	-6999	0	0	-6999	0	0	-6999	0	0
102	2010	209	2000	12.66	2405	449.9	0.00769	0.00763	19.84	1930	19.16	1901	65.04	1909	60.2	1923	5.167	7.79	1937	140.1	0	-6999	-6999	-6999	0	-6999	0	0	-6999	0	0	-6999	0	0	-6999	0	0	-6999	0	0	-6999	0	0
102	2010	209	2100	12.72	2405	450.5	0	0	20.03	2043	19.11	2100	65.68	2100	58.77	2048	4.494	7.04	2004	228.4	0	-6999	-6999	-6999	0	-6999	0	0	-6999	0	0	-6999	0	0	-6999	0	0	-6999	0	0	-6999	0	0
102	2010	209	2200	12.88	2405	449.9	0	0	19.13	2153	18	2105	70.2	2105	62.07	2151	2.095	3.572	2158	237.9	0	-6999	-6999	-6999	0	-6999	0	0	-6999	0	0	-6999	0	0	-6999	0	0	-6999	0	0	-6999	0	0
102	2010	209	2300	13.04	2405	452.9	0	0	19.05	2216	15.76	2251	92.3	2300	62.7	2212	1.496	2.942	2212	250	1.27	-6999	-6999	-6999	0	-6999	0	0	-6999	0	0	-6999	0	0	-6999	0	0	-6999	0	0	-6999	0	0
102	2010	209	2400	12.97	2405	629.7	0	0	16.15	2339	15.35	2352	94.6	2320	91.5	2350	0.867	2.148	2322	104.2	1.016	-6999	-6999	-6999	0	-6999	0	0	-6999	0	0	-6999	0	0	-6999	0	0	-6999	0	0	-6999	0	0
102	2010	210	100	12.92	2405	629.5	0	0	16.33	100	15.2	12	93.5	33	89.8	55	0.912	1.437	54	160.7	0	-6999	-6999	-6999	0	-6999	0	0	-6999	0	0	-6999	0	0	-6999	0	0	-6999	0	0	-6999	0	0
102	2010	210	200	13.01	2405	629.1	0	0	16.48	113	15.16	155	96.1	159	88.4	111	1.049	2.283	200	181.2	0.254	-6999	-6999	-6999	0	-6999	0	0	-6999	0	0	-6999	0	0	-6999	0	0	-6999	0	0	-6999	0	0
102	2010	210	300	12.91	2405	628.8	0	0	15.47	201	14.27	251	99.8	259	95.8	206	1.087	2.265	215	144.5	4.318	-6999	-6999	-6999	0	-6999	0	0	-6999	0	0	-6999	0	0	-6999	0	0	-6999	0	0	-6999	0	0
102	2010	210	400	12.93	2405	628.6	0	0	14.9	324	14.04	358	100	304	95.5	400	0.488	0.998	343	102.3	0	-6999	-6999	-6999	0	-6999	0	0	-6999	0	0	-6999	0	0	-6999	0	0	-6999	0	0	-6999	0	0
102	2010	210	500	12.78	2405	628.6	0.00419	0.00429	14.5	403	13.36	459	96.8	422	88.6	442	0.597	1.673	444	85.1	0	-6999	-6999	-6999	0	-6999	0	0	-6999	0	0	-6999	0	0	-6999	0	0	-6999	0	0	-6999	0	0
102	2010	210	600	12.82	2405	628.9	0.19772	0.31875	17.92	559	13.74	501	92.4	517	71.4	538	0.675	1.356	514	90.8	0	-6999	-6999	-6999	0	-6999	0	0	-6999	0	0	-6999	0	0	-6999	0	0	-6999	0	0	-6999	0	0
102	2010	210	700	12.68	2405	628.8	0.30377	0.32053	18.1	603	16.98	614	81.1	611	73.1	659	0.829	1.426	654	147.7	0	-6999	-6999	-6999	0	-6999	0	0	-6999	0	0	-6999	0	0	-6999	0	0	-6999	0	0	-6999	0	0
102	2010	210	800	12.75	2405	625.9	0.5793	0.59404	19.46	754	17.76	703	77.2	701	58.04	736	1.329	1.97	716	143.4	0	-6999	-6999	-6999	0	-6999	0	0	-6999	0	0	-6999	0	0	-6999	0	0	-6999	0	0	-6999	0	0
102	2010	210	900	12.7	2405	449.9	0.78483	0.81746	20.31	853	19.09	803	65.77	812	56.18	854	1.724	2.695	833	143.9	0	-6999	-6999	-6999	0	-6999	0	0	-6999	0	0	-6999	0	0	-6999	0	0	-6999	0	0	-6999	0	0
102	2010	210	1000	12.6	2405	451	1.8117	1.8643	23.88	954	20.14	904	62.83	901	42.27	954	1.323	2.448	942	195.7	0	-6999	-6999	-6999	0	-6999	0	0	-6999	0	0	-6999	0	0	-6999	0	0	-6999	0	0	-6999	0	0
102	2010	210	1100	12.58	2405	452.9	1.1982	1.3236	23.69	1014	22.49	1050	55.56	1007	45.76	1059	0.893	1.996	1030	225.8	0	-6999	-6999	-6999	0	-6999	0	0	-6999	0	0	-6999	0	0	-6999	0	0	-6999	0	0	-6999	0	0
102	2010	210	1200	12.64	2405	629.2	1.1999	1.3218	24.64	1132	22.68	1120	54.95	1122	41.37	1130	0.827	1.963	1133	106.9	0	-6999	-6999	-6999	0	-6999	0	0	-6999	0	0	-6999	0	0	-6999	0	0	-6999	0	0	-6999	0	0
102	2010	210	1300	12.66	2405	626.5	0.95751	1.0477	24.73	1300	23.04	1224	49.3	1222	40.23	1255	0.559	1.803	1224	43.57	0	-6999	-6999	-6999	0	-6999	0	0	-6999	0	0	-6999	0	0	-6999	0	0	-6999	0	0	-6999	0	0
102	2010	210	1400	12.67	2405	480.7	0.71268	0.7867	24.88	1320	21.01	1359	65.81	1359	39.36	1319	1.731	4.18	1356	265	0	-6999	-6999	-6999	0	-6999	0	0	-6999	0	0	-6999	0	0	-6999	0	0	-6999	0	0	-6999	0	0
102	2010	210	1500	12.57	2405	452.9	1.2127	1.2683	23.7	1455	20.51	1405	68.19	1401	46.44	1451	1.541	3.069	1430	33.34	0	-6999	-6999	-6999	0	-6999	0	0	-6999	0	0	-6999	0	0	-6999	0	0	-6999	0	0	-6999	0	0
102	2010	210	1600	12.63	2405	625.4	0.8032	0.87235	23.78	1504	21.35	1600	59.41	1540	42.05	1508	2.126	3.83	1531	338.7	0	-6999	-6999	-6999	0	-6999	0	0	-6999	0	0	-6999	0	0	-6999	0	0	-6999	0	0	-6999	0	0
102	2010	210	1700	12.88	2405	449.9	0.24221	0.2524	21.61	1604	18.36	1639	84	1650	50.94	1605	1.057	2.47	1605	292.3	0.762	-6999	-6999	-6999	0	-6999	0	0	-6999	0	0	-6999	0	0	-6999	0	0	-6999	0	0	-6999	0	0
102	2010	210	1800	13	2405	449.9	0.07839	0.08216	18.79	1701	17.2	1800	89.5	1754	82.9	1704	1.507	2.896	1800	227.4	0.762	-6999	-6999	-6999	0	-6999	0	0	-6999	0	0	-6999	0	0	-6999	0	0	-6999	0	0	-6999	0	0
102	2010	210	1900	13.03	2405	452.9	0.09471	0.09927	17.16	1803	15.53	1834	92.6	1857	87.6	1801	2.188	3.664	1825	130.3	0.254	-6999	-6999	-6999	0	-6999	0	0	-6999	0	0	-6999	0	0	-6999	0	0	-6999	0	0	-6999	0	0
102	2010	210	2000	12.94	2405	628.5	0.03413	0.03626	16.26	1913	15.53	1917	94.4	1952	92.8	1912	1.69	2.777	1916	137.3	0	-6999	-6999	-6999	0	-6999	0	0	-6999	0	0	-6999	0	0	-6999	0	0	-6999	0	0	-6999	0	0
102	2010	210	2100	13	2405	628.4	0	0	16.23	2050	15.62	2005	93.9	2003	89.4	2059	0.943	2.016	2001	167.5	0	-6999	-6999	-6999	0	-6999	0	0	-6999	0	0	-6999	0	0	-6999	0	0	-6999	0	0	-6999	0	0
102	2010	210	2200	12.82	2405	628.4	0	0	16.23	2106	14.58	2155	93.1	2200	87.4	2108	0.88	1.545	2150	99.3	0	-6999	-6999	-6999	0	-6999	0	0	-6999	0	0	-6999	0	0	-6999	0	0	-6999	0	0	-6999	0	0
102	2010	210	2300	12.8	2405	628.5	0	0	14.86	2220	14.09	2254	93.2	2212	90.2	2251	1.395	1.846	2234	136.3	0	-6999	-6999	-6999	0	-6999	0	0	-6999	0	0	-6999	0	0	-6999	0	0	-6999	0	0	-6999	0	0
102	2010	210	2400	12.76	2405	628.3	0	0	14.57	2304	13.45	0	93.4	2334	91	2312	1.108	1.929	2350	120.6	0	-6999	-6999	-6999	0	-6999	0	0	-6999	0	0	-6999	0	0	-6999	0	0	-6999	0	0	-6999	0	0
102	2010	211	100	12.97	2405	628.1	0	0	13.73	9	12.65	55	93.3	58	91.7	29	1.417	2.259	29	118.4	0	-6999	-6999	-6999	0	-6999	0	0	-6999	0	0	-6999	0	0	-6999	0	0	-6999	0	0	-6999	0	0
102	2010	211	200	12.95	2405	628	0	0	13.95	110	12.9	102	92.6	101	87.7	119	1.485	2.254	129	159.1	0.254	-6999	-6999	-6999	0	-6999	0	0	-6999	0	0	-6999	0	0	-6999	0	0	-6999	0	0	-6999	0	0
102	2010	211	300	12.97	2405	628.1	0	0	13.65	220	11.96	231	96	234	89.8	201	1.156	1.958	239	112.5	4.826	-6999	-6999	-6999	0	-6999	0	0	-6999	0	0	-6999	0	0	-6999	0	0	-6999	0	0	-6999	0	0
102	2010	211	400	12.86	2405	628.4	0	0	12.35	358	11.15	325	95.2	327	92	301	1.205	1.64	341	101	0	-6999	-6999	-6999	0	-6999	0	0	-6999	0	0	-6999	0	0	-6999	0	0	-6999	0	0	-6999	0	0
102	2010	211	500	12.71	2405	628.4	0.00381	0.00373	12.45	434	11.45	407	93.9	428	90.8	439	1.14	1.606	449	113.5	0	-6999	-6999	-6999	0	-6999	0	0	-6999	0	0	-6999	0	0	-6999	0	0	-6999	0	0	-6999	0	0
102	2010	211	600	12.79	2405	628.4	0.10367	0.16985	14.34	559	11.75	501	92.4	505	83.3	600	0.82	1.635	551	149.9	0	-6999	-6999	-6999	0	-6999	0	0	-6999	0	0	-6999	0	0	-6999	0	0	-6999	0	0	-6999	0	0
102	2010	211	700	12.68	2405	625.7	0.41712	0.86361	17.75	651	14.42	605	83.9	615	71.1	653	1.413	2.564	634	155.9	0	-6999	-6999	-6999	0	-6999	0	0	-6999	0	0	-6999	0	0	-6999	0	0	-6999	0	0	-6999	0	0
102	2010	211	800	12.63	2405	449.9	0.55852	0.86991	17.76	711	16.01	746	79.8	750	71.4	708	1.518	2.251	712	178.1	0	-6999	-6999	-6999	0	-6999	0	0	-6999	0	0	-6999	0	0	-6999	0	0	-6999	0	0	-6999	0	0
102	2010	211	900	12.65	2405	449.9	0.99542	1.1298	21	900	16.51	809	77.9	802	55	859	0.626	1.33	804	124.7	0	-6999	-6999	-6999	0	-6999	0	0	-6999	0	0	-6999	0	0	-6999	0	0	-6999	0	0	-6999	0	0
102	2010	211	1000	12.47	2405	452.9	2.1759	2.3557	23.41	950	20.96	901	59.38	920	48.55	947	0.888	2.202	956	143.2	0	-6999	-6999	-6999	0	-6999	0	0	-6999	0	0	-6999	0	0	-6999	0	0	-6999	0	0	-6999	0	0
102	2010	211	1100	12.51	2405	628.9	2.2488	2.5003	24.65	1046	22.36	1001	57.35	1030	45.33	1042	1.149	2.494	1005	44.99	0	-6999	-6999	-6999	0	-6999	0	0	-6999	0	0	-6999	0	0	-6999	0	0	-6999	0	0	-6999	0	0
102	2010	211	1200	12.53	2405	625.3	1.7703	2.0146	25.48	1111	22.94	1146	53.84	1104	40.44	1144	1.78	4.261	1129	70.4	0	-6999	-6999	-6999	0	-6999	0	0	-6999	0	0	-6999	0	0	-6999	0	0	-6999	0	0	-6999	0	0
102	2010	211	1300	12.9	2405	449.9	0.58887	0.69763	23.53	1246	22.65	1234	48.6	1204	36.96	1241	2.636	4.16	1300	112.9	0	-6999	-6999	-6999	0	-6999	0	0	-6999	0	0	-6999	0	0	-6999	0	0	-6999	0	0	-6999	0	0
102	2010	211	1400	12.8	2405	449.9	1.6775	1.8741	25.17	1350	22.49	1310	52.24	1333	35.77	1348	3.303	4.843	1400	125.2	0	-6999	-6999	-6999	0	-6999	0	0	-6999	0	0	-6999	0	0	-6999	0	0	-6999	0	0	-6999	0	0
102	2010	211	1500	12.88	2405	449.9	1.5794	1.8002	26.06	1422	24.13	1456	43.9	1500	32.28	1416	3.634	4.773	1402	132.6	0	-6999	-6999	-6999	0	-6999	0	0	-6999	0	0	-6999	0	0	-6999	0	0	-6999	0	0	-6999	0	0
102	2010	211	1600	12.89	2405	449.9	0.52511	0.60479	24.32	1525	22.76	1550	49.05	1556	40.55	1501	4.354	5.78	1523	131.4	0	-6999	-6999	-6999	0	-6999	0	0	-6999	0	0	-6999	0	0	-6999	0	0	-6999	0	0	-6999	0	0
102	2010	211	1700	12.79	2405	451.5	0.82523	0.91515	23.58	1633	22.04	1656	53.01	1652	44.98	1606	4.171	5.677	1645	160.6	0	-6999	-6999	-6999	0	-6999	0	0	-6999	0	0	-6999	0	0	-6999	0	0	-6999	0	0	-6999	0	0
102	2010	211	1800	12.89	2405	473.2	0.83733	0.87228	22.7	1727	21.68	1703	52.8	1704	45.66	1759	3.958	5.478	1701	170.7	0	-6999	-6999	-6999	0	-6999	0	0	-6999	0	0	-6999	0	0	-6999	0	0	-6999	0	0	-6999	0	0
102	2010	211	1900	12.89	2405	624.4	0.27728	0.28073	22.39	1804	20.18	1857	57.05	1859	45.43	1801	3.385	5.054	1825	144.3	0	-6999	-6999	-6999	0	-6999	0	0	-6999	0	0	-6999	0	0	-6999	0	0	-6999	0	0	-6999	0	0
102	2010	211	2000	12.85	2405	449.9	0.01189	0.01304	20.43	1901	18.53	1957	62.14	1920	54.52	1950	1.401	4.189	1901	72.6	0	-6999	-6999	-6999	0	-6999	0	0	-6999	0	0	-6999	0	0	-6999	0	0	-6999	0	0	-6999	0	0
102	2010	211	2100	12.92	2405	452.9	0	0	19.06	2001	17.25	2100	63.76	2059	56.07	2005	0.84	1.837	2047	78.5	0	-6999	-6999	-6999	0	-6999	0	0	-6999	0	0	-6999	0	0	-6999	0	0	-6999	0	0	-6999	0	0
102	2010	211	2200	12.63	2405	628.1	0	0	17.62	2124	15.9	2142	71.3	2154	58.05	2120	2.365	3.864	2136	103.2	0	-6999	-6999	-6999	0	-6999	0	0	-6999	0	0	-6999	0	0	-6999	0	0	-6999	0	0	-6999	0	0
102	2010	211	2300	12.75	2405	627.8	2e-05	0	16.52	2258	15.57	2222	72	2248	67.43	2300	1.521	2.982	2206	122.9	0	-6999	-6999	-6999	0	-6999	0	0	-6999	0	0	-6999	0	0	-6999	0	0	-6999	0	0	-6999	0	0
102	2010	211	2400	12.84	2405	627.8	2e-05	0	18.69	2336	16.5	2303	67.51	2301	55.79	2338	2.678	4.139	2338	162.8	0	-6999	-6999	-6999	0	-6999	0	0	-6999	0	0	-6999	0	0	-6999	0	0	-6999	0	0	-6999	0	0
102	2010	212	100	12.94	2405	627.8	0	0	18.59	3	17.28	37	59.05	10	55.82	42	2.681	3.78	100	152.2	0	-6999	-6999	-6999	0	-6999	0	0	-6999	0	0	-6999	0	0	-6999	0	0	-6999	0	0	-6999	0	0
102	2010	212	200	12.92	2405	627.8	0	0	18.34	125	14.84	200	76.1	200	57.46	110	3.045	4.939	110	131.8	0.508	-6999	-6999	-6999	0	-6999	0	0	-6999	0	0	-6999	0	0	-6999	0	0	-6999	0	0	-6999	0	0
102	2010	212	300	13	2405	627.7	0	0	16.11	259	13.71	209	82.4	212	70.5	259	1.889	3.941	227	180	5.334	-6999	-6999	-6999	0	-6999	0	0	-6999	0	0	-6999	0	0	-6999	0	0	-6999	0	0	-6999	0	0
102	2010	212	400	12.91	2405	627.1	0	0	16.44	309	14.84	341	76.5	339	69.01	306	1.181	2.373	306	203	0	-6999	-6999	-6999	0	-6999	0	0	-6999	0	0	-6999	0	0	-6999	0	0	-6999	0	0	-6999	0	0
102	2010	212	500	12.86	2405	627.1	0.00606	0.00656	16.18	421	15.19	500	73.7	500	68.47	420	1.716	3.376	447	211.3	0	-6999	-6999	-6999	0	-6999	0	0	-6999	0	0	-6999	0	0	-6999	0	0	-6999	0	0	-6999	0	0
102	2010	212	600	12.89	2405	627	0.10475	0.18976	16.15	551	14.24	507	77.5	508	71	555	1.393	1.993	504	210.9	0	-6999	-6999	-6999	0	-6999	0	0	-6999	0	0	-6999	0	0	-6999	0	0	-6999	0	0	-6999	0	0
102	2010	212	700	12.77	2405	624.1	0.2674	0.49299	18.96	700	15.37	601	73.6	633	62.35	659	1.419	2.599	651	178	0	-6999	-6999	-6999	0	-6999	0	0	-6999	0	0	-6999	0	0	-6999	0	0	-6999	0	0	-6999	0	0
102	2010	212	800	12.76	2405	449.9	0.46894	0.90315	21.76	758	18.91	704	62.06	702	47.44	800	2.766	3.951	732	169.6	0	-6999	-6999	-6999	0	-6999	0	0	-6999	0	0	-6999	0	0	-6999	0	0	-6999	0	0	-6999	0	0
102	2010	212	900	12.64	2405	449.9	1.4588	1.9074	24.02	858	21.48	804	50.97	809	36.1	845	2.729	4.129	802	220	0	-6999	-6999	-6999	0	-6999	0	0	-6999	0	0	-6999	0	0	-6999	0	0	-6999	0	0	-6999	0	0
102	2010	212	1000	12.57	2405	452.9	1.9523	2.1997	25.73	1000	23.27	909	41.89	904	30.11	957	2.037	2.997	955	240.5	0	-6999	-6999	-6999	0	-6999	0	0	-6999	0	0	-6999	0	0	-6999	0	0	-6999	0	0	-6999	0	0
102	2010	212	1100	12.61	2405	626.8	2.3581	2.6333	26.7	1038	25.5	1012	36.07	1009	23.99	1058	1.75	3.023	1059	270	0	-6999	-6999	-6999	0	-6999	0	0	-6999	0	0	-6999	0	0	-6999	0	0	-6999	0	0	-6999	0	0
102	2010	212	1200	12.62	2405	626.9	2.6915	3.0032	28.19	1200	26.4	1102	30.52	1108	19.88	1132	1.229	3.376	1200	12.17	0	-6999	-6999	-6999	0	-6999	0	0	-6999	0	0	-6999	0	0	-6999	0	0	-6999	0	0	-6999	0	0
102	2010	212	1300	12.71	2405	626.4	2.7226	3.0364	29.02	1205	27.93	1214	29.57	1224	16.16	1238	1.784	3.961	1220	208.8	0	-6999	-6999	-6999	0	-6999	0	0	-6999	0	0	-6999	0	0	-6999	0	0	-6999	0	0	-6999	0	0
102	2010	212	1400	12.57	2405	626.1	2.5195	2.8452	28.8	1301	26.73	1358	39.1	1339	16.55	1312	2.592	4.813	1357	107.8	0	-6999	-6999	-6999	0	-6999	0	0	-6999	0	0	-6999	0	0	-6999	0	0	-6999	0	0	-6999	0	0
102	2010	212	1500	12.64	2405	622.8	2.3852	2.6952	27.59	1414	26.79	1427	36.25	1404	30.21	1424	3.911	5.779	1453	172.6	0	-6999	-6999	-6999	0	-6999	0	0	-6999	0	0	-6999	0	0	-6999	0	0	-6999	0	0	-6999	0	0
102	2010	212	1600	12.73	2405	464.6	2.0019	2.2619	27.27	1533	26.51	1542	37.68	1531	31.97	1501	4.323	5.844	1528	124.8	0	-6999	-6999	-6999	0	-6999	0	0	-6999	0	0	-6999	0	0	-6999	0	0	-6999	0	0	-6999	0	0
102	2010	212	1700	12.71	2405	449.9	1.328	1.4714	26.96	1623	24.93	1658	45.06	1700	32.5	1606	4.617	6.898	1700	137	0	-6999	-6999	-6999	0	-6999	0	0	-6999	0	0	-6999	0	0	-6999	0	0	-6999	0	0	-6999	0	0
102	2010	212	1800	12.73	2405	449.9	0.77663	0.84334	25.14	1701	23.42	1800	51.11	1800	43.62	1701	5.924	7.56	1800	132.4	0	-6999	-6999	-6999	0	-6999	0	0	-6999	0	0	-6999	0	0	-6999	0	0	-6999	0	0	-6999	0	0
102	2010	212	1900	12.79	2405	449.9	0.25266	0.27015	23.45	1801	21.64	1859	58.59	1859	51.63	1802	6.033	8.09	1816	132	0	-6999	-6999	-6999	0	-6999	0	0	-6999	0	0	-6999	0	0	-6999	0	0	-6999	0	0	-6999	0	0
102	2010	212	2000	12.73	2405	449.9	0.00747	0.00876	21.92	1902	20.25	1956	63.99	2000	58.23	1901	4.966	6.623	1905	163.1	0	-6999	-6999	-6999	0	-6999	0	0	-6999	0	0	-6999	0	0	-6999	0	0	-6999	0	0	-6999	0	0
102	2010	212	2100	12.76	2405	449.9	0	0	20.48	2013	19.41	2048	68.26	2047	63.68	2002	4.768	5.872	2018	139	0	-6999	-6999	-6999	0	-6999	0	0	-6999	0	0	-6999	0	0	-6999	0	0	-6999	0	0	-6999	0	0
102	2010	212	2200	12.73	2405	449.9	0	0	19.89	2101	18.59	2147	75.9	2159	67.08	2101	4.308	5.584	2109	136.3	0	-6999	-6999	-6999	0	-6999	0	0	-6999	0	0	-6999	0	0	-6999	0	0	-6999	0	0	-6999	0	0
102	2010	212	2300	13.04	2405	449.9	0	0	19.22	2221	18.47	2253	76.1	2202	71.8	2258	2.47	4.14	2206	193.8	0	-6999	-6999	-6999	0	-6999	0	0	-6999	0	0	-6999	0	0	-6999	0	0	-6999	0	0	-6999	0	0
102	2010	212	2400	13.01	2405	449.9	0	0	19.24	2351	18.58	2301	73.3	2310	69.17	0	2.07	3.374	2330	148.8	0	-6999	-6999	-6999	0	-6999	0	0	-6999	0	0	-6999	0	0	-6999	0	0	-6999	0	0	-6999	0	0
102	2010	213	100	13.02	2405	449.9	0	0	19.19	3	18.1	59	72.8	53	68.55	3	0.55	1.553	3	77.5	0	-6999	-6999	-6999	0	-6999	0	0	-6999	0	0	-6999	0	0	-6999	0	0	-6999	0	0	-6999	0	0
102	2010	213	200	12.94	2405	452.8	2e-05	0	18.5	137	16.51	117	77.5	113	64.07	134	1.107	2.795	134	19.29	0	-6999	-6999	-6999	0	-6999	0	0	-6999	0	0	-6999	0	0	-6999	0	0	-6999	0	0	-6999	0	0
102	2010	213	300	12.94	2405	625.2	0	0	16.99	201	15.25	206	82.6	205	69.18	256	0.934	1.991	221	144.8	2.54	-6999	-6999	-6999	0	-6999	0	0	-6999	0	0	-6999	0	0	-6999	0	0	-6999	0	0	-6999	0	0
102	2010	213	400	12.92	2405	625.3	2e-05	0	16.62	317	14.97	353	73.7	356	68.41	331	1.135	2.125	342	117.1	0	-6999	-6999	-6999	0	-6999	0	0	-6999	0	0	-6999	0	0	-6999	0	0	-6999	0	0	-6999	0	0
102	2010	213	500	12.94	2405	625.6	0.00355	0.00381	16.55	500	13.97	437	76.5	433	64.27	459	1.372	2.081	415	85.4	0	-6999	-6999	-6999	0	-6999	0	0	-6999	0	0	-6999	0	0	-6999	0	0	-6999	0	0	-6999	0	0
102	2010	213	600	12.97	2405	622.9	0.07753	0.2087	18.5	552	15.48	513	68.48	514	60.25	600	1.099	1.671	501	57.43	0	-6999	-6999	-6999	0	-6999	0	0	-6999	0	0	-6999	0	0	-6999	0	0	-6999	0	0	-6999	0	0
102	2010	213	700	12.75	2405	449.9	0.19201	0.46465	19.11	606	17.56	639	67.2	635	57.65	607	1.811	3.518	700	7.59	0	-6999	-6999	-6999	0	-6999	0	0	-6999	0	0	-6999	0	0	-6999	0	0	-6999	0	0	-6999	0	0
102	2010	213	800	12.65	2405	449.9	0.60839	1.397	21.16	740	18.62	701	62.84	701	53.13	758	2.399	3.482	736	295.2	0	-6999	-6999	-6999	0	-6999	0	0	-6999	0	0	-6999	0	0	-6999	0	0	-6999	0	0	-6999	0	0
102	2010	213	900	12.71	2405	449.9	1.4722	1.8926	23.04	842	20.2	812	61.49	818	48.55	843	2.064	3.218	848	323.3	0	-6999	-6999	-6999	0	-6999	0	0	-6999	0	0	-6999	0	0	-6999	0	0	-6999	0	0	-6999	0	0
102	2010	213	1000	12.6	2405	449.9	1.2923	1.5824	23.27	931	21.68	906	56.73	908	47.52	933	2.07	3.304	914	290.8	0	-6999	-6999	-6999	0	-6999	0	0	-6999	0	0	-6999	0	0	-6999	0	0	-6999	0	0	-6999	0	0
102	2010	213	1100	12.62	2405	449.9	0.76433	0.92	22.92	1006	21.94	1018	51.8	1010	42.71	1029	2.101	3.717	1037	310.9	0	-6999	-6999	-6999	0	-6999	0	0	-6999	0	0	-6999	0	0	-6999	0	0	-6999	0	0	-6999	0	0
102	2010	213	1200	12.65	2405	449.9	0.91937	1.1041	23.78	1200	22.12	1109	50.18	1109	37.18	1155	2.412	3.763	1127	316.2	0	-6999	-6999	-6999	0	-6999	0	0	-6999	0	0	-6999	0	0	-6999	0	0	-6999	0	0	-6999	0	0
102	2010	213	1300	12.56	2405	449.9	1.7943	2.1491	25.68	1254	23.8	1201	42.85	1203	32.18	1256	3.072	4.693	1214	322.6	0	-6999	-6999	-6999	0	-6999	0	0	-6999	0	0	-6999	0	0	-6999	0	0	-6999	0	0	-6999	0	0
102	2010	213	1400	12.55	2405	449.9	1.93	2.2751	26.17	1346	24.35	1308	38.53	1320	31.38	1355	3.056	4.933	1335	5.958	0	-6999	-6999	-6999	0	-6999	0	0	-6999	0	0	-6999	0	0	-6999	0	0	-6999	0	0	-6999	0	0
102	2010	213	1500	12.54	2405	449.9	0.87809	1.0707	25.32	1401	23.67	1457	37.72	1420	32.02	1418	2.849	4.804	1412	0.495	0	-6999	-6999	-6999	0	-6999	0	0	-6999	0	0	-6999	0	0	-6999	0	0	-6999	0	0	-6999	0	0
102	2010	213	1600	12.75	2405	449.9	0.2139	0.25568	24.05	1506	22.61	1558	46.73	1557	32.88	1505	1.707	3.474	1527	156	0	-6999	-6999	-6999	0	-6999	0	0	-6999	0	0	-6999	0	0	-6999	0	0	-6999	0	0	-6999	0	0
102	2010	213	1700	12.81	2405	449.9	0.14576	0.1724	22.73	1602	16.28	1656	84.9	1657	42.91	1601	5.274	8.71	1612	166.7	0.508	-6999	-6999	-6999	0	-6999	0	0	-6999	0	0	-6999	0	0	-6999	0	0	-6999	0	0	-6999	0	0
102	2010	213	1800	12.75	2405	452.9	0.12729	0.15267	16.5	1703	15.37	1800	91.2	1800	83.3	1701	2.951	4.965	1717	221	0.508	-6999	-6999	-6999	0	-6999	0	0	-6999	0	0	-6999	0	0	-6999	0	0	-6999	0	0	-6999	0	0
102	2010	213	1900	12.8	2405	626.9	0.06312	0.07318	16.08	1807	15.12	1826	92.1	1845	89.5	1811	1.718	2.739	1827	168.3	0.508	-6999	-6999	-6999	0	-6999	0	0	-6999	0	0	-6999	0	0	-6999	0	0	-6999	0	0	-6999	0	0
102	2010	213	2000	12.58	2405	626.6	0.00307	0.00349	15.94	1923	15.06	1944	93.6	1951	89.6	1929	1.793	3.384	1948	153.9	0.254	-6999	-6999	-6999	0	-6999	0	0	-6999	0	0	-6999	0	0	-6999	0	0	-6999	0	0	-6999	0	0
102	2010	213	2100	12.72	2405	626.9	0	0	15.94	2036	14.95	2006	93.1	2013	86.7	2058	1.741	2.88	2018	131.7	0	-6999	-6999	-6999	0	-6999	0	0	-6999	0	0	-6999	0	0	-6999	0	0	-6999	0	0	-6999	0	0
102	2010	213	2200	12.82	2405	627.1	0	0	16.16	2101	15.11	2126	91.1	2124	83.6	2154	1.87	3.067	2154	137.4	0.254	-6999	-6999	-6999	0	-6999	0	0	-6999	0	0	-6999	0	0	-6999	0	0	-6999	0	0	-6999	0	0
102	2010	213	2300	12.91	2405	626.9	0	0	15.58	2208	14.88	2229	89.8	2229	84.7	2205	1.853	2.719	2252	151.7	0	-6999	-6999	-6999	0	-6999	0	0	-6999	0	0	-6999	0	0	-6999	0	0	-6999	0	0	-6999	0	0
102	2010	213	2400	13	2405	626.8	0	0	15.5	2342	14.9	2344	87.8	2303	84	2358	2.634	3.497	2341	133.8	0	-6999	-6999	-6999	0	-6999	0	0	-6999	0	0	-6999	0	0	-6999	0	0	-6999	0	0	-6999	0	0
102	2010	214	100	12.96	2405	626.4	0	0	15.88	42	15.12	3	85	20	80	50	2.006	3.809	4	177.5	0	-6999	-6999	-6999	0	-6999	0	0	-6999	0	0	-6999	0	0	-6999	0	0	-6999	0	0	-6999	0	0
102	2010	214	200	12.98	2405	626.3	0	0	16.01	149	15.21	157	82.7	105	80	130	1.61	2.404	119	141	0.254	-6999	-6999	-6999	0	-6999	0	0	-6999	0	0	-6999	0	0	-6999	0	0	-6999	0	0	-6999	0	0
102	2010	214	300	12.99	2405	626.4	0	0	15.61	201	14.15	224	87.4	221	82.2	201	1.711	2.386	217	188.3	2.54	-6999	-6999	-6999	0	-6999	0	0	-6999	0	0	-6999	0	0	-6999	0	0	-6999	0	0	-6999	0	0
102	2010	214	400	12.83	2405	626.5	2e-05	0	14.77	306	13.46	347	90	348	84.9	307	1.057	1.766	340	129.3	0	-6999	-6999	-6999	0	-6999	0	0	-6999	0	0	-6999	0	0	-6999	0	0	-6999	0	0	-6999	0	0
102	2010	214	500	12.79	2405	626.6	0.00161	0.00187	13.69	403	12.29	443	93.1	419	88.6	401	1.006	1.439	414	115.4	0	-6999	-6999	-6999	0	-6999	0	0	-6999	0	0	-6999	0	0	-6999	0	0	-6999	0	0	-6999	0	0
102	2010	214	600	12.8	2405	627	0.05429	0.12519	14.57	547	12.19	527	91.8	528	81	548	0.971	1.7	548	121.7	0	-6999	-6999	-6999	0	-6999	0	0	-6999	0	0	-6999	0	0	-6999	0	0	-6999	0	0	-6999	0	0
102	2010	214	700	12.69	2405	624.3	0.23783	0.7798	17.9	700	13.26	607	87.5	608	66.06	637	1.075	2.386	656	126.5	0	-6999	-6999	-6999	0	-6999	0	0	-6999	0	0	-6999	0	0	-6999	0	0	-6999	0	0	-6999	0	0
102	2010	214	800	12.58	2405	449.9	0.68352	1.4815	19.87	751	17.77	701	68.98	715	57.18	751	1.476	2.314	737	151.4	0	-6999	-6999	-6999	0	-6999	0	0	-6999	0	0	-6999	0	0	-6999	0	0	-6999	0	0	-6999	0	0
102	2010	214	900	12.53	2405	449.9	1.6218	2.0096	22.94	851	19.74	806	62.38	809	49.38	856	1.069	1.875	803	168.1	0	-6999	-6999	-6999	0	-6999	0	0	-6999	0	0	-6999	0	0	-6999	0	0	-6999	0	0	-6999	0	0
102	2010	214	1000	12.55	2405	452.9	2.1372	2.4249	23.63	947	21.81	921	57.65	919	38.55	955	1.745	3.412	955	322.2	0	-6999	-6999	-6999	0	-6999	0	0	-6999	0	0	-6999	0	0	-6999	0	0	-6999	0	0	-6999	0	0
102	2010	214	1100	12.49	2405	627	2.4235	2.7173	24.8	1057	23.01	1003	44.35	1028	25.63	1054	2.478	4.786	1046	342.4	0	-6999	-6999	-6999	0	-6999	0	0	-6999	0	0	-6999	0	0	-6999	0	0	-6999	0	0	-6999	0	0
102	2010	214	1200	12.65	2405	564.3	1.9163	2.214	26.35	1137	22.97	1109	34.91	1124	23.15	1137	2.769	4.702	1159	322.9	0	-6999	-6999	-6999	0	-6999	0	0	-6999	0	0	-6999	0	0	-6999	0	0	-6999	0	0	-6999	0	0
102	2010	214	1300	12.63	2405	452.9	1.2177	1.4732	26.1	1206	24.56	1256	27.8	1202	15.33	1226	2.501	4.554	1220	323.7	0	-6999	-6999	-6999	0	-6999	0	0	-6999	0	0	-6999	0	0	-6999	0	0	-6999	0	0	-6999	0	0
102	2010	214	1400	12.64	2405	627.6	2.3032	2.6324	27.72	1344	24.54	1305	24.41	1352	13.91	1332	2.085	3.665	1351	243.3	0	-6999	-6999	-6999	0	-6999	0	0	-6999	0	0	-6999	0	0	-6999	0	0	-6999	0	0	-6999	0	0
102	2010	214	1500	12.62	2405	627.3	2.4769	2.8035	28.9	1440	26.73	1427	23.74	1417	14.07	1445	2.243	4.908	1452	257.5	0	-6999	-6999	-6999	0	-6999	0	0	-6999	0	0	-6999	0	0	-6999	0	0	-6999	0	0	-6999	0	0
102	2010	214	1600	12.73	2405	627.3	1.8149	2.0352	28.8	1529	27.19	1540	21.02	1542	13.57	1550	2.03	4.466	1505	285.5	0	-6999	-6999	-6999	0	-6999	0	0	-6999	0	0	-6999	0	0	-6999	0	0	-6999	0	0	-6999	0	0
102	2010	214	1700	12.79	2405	627.2	1.4889	1.6647	28.24	1614	26.02	1700	29.85	1633	14.02	1609	2.669	4.217	1618	225.1	0	-6999	-6999	-6999	0	-6999	0	0	-6999	0	0	-6999	0	0	-6999	0	0	-6999	0	0	-6999	0	0
102	2010	214	1800	12.75	2405	624.4	0.57602	0.65459	26.17	1701	23.89	1732	35.15	1751	24.4	1702	2.392	3.5	1704	215.1	0	-6999	-6999	-6999	0	-6999	0	0	-6999	0	0	-6999	0	0	-6999	0	0	-6999	0	0	-6999	0	0
102	2010	214	1900	12.78	2405	449.9	0.13657	0.15798	24.19	1803	22.24	1900	37.26	1829	31.44	1807	1.937	4.139	1900	140.2	0	-6999	-6999	-6999	0	-6999	0	0	-6999	0	0	-6999	0	0	-6999	0	0	-6999	0	0	-6999	0	0
102	2010	214	2000	12.74	2405	449.9	0.00478	0.00555	22.42	1904	20.69	1959	34.27	2000	31.75	1911	3.018	4.209	1903	140	0	-6999	-6999	-6999	0	-6999	0	0	-6999	0	0	-6999	0	0	-6999	0	0	-6999	0	0	-6999	0	0
102	2010	214	2100	12.72	2405	452.9	0	0	20.91	2002	18.17	2048	44.58	2045	33.93	2020	1.564	2.85	2007	183.3	0	-6999	-6999	-6999	0	-6999	0	0	-6999	0	0	-6999	0	0	-6999	0	0	-6999	0	0	-6999	0	0
102	2010	214	2200	12.87	2405	628.1	0	0	18.85	2105	16.32	2136	55.18	2146	42.33	2102	0.917	1.761	2125	123.3	0	-6999	-6999	-6999	0	-6999	0	0	-6999	0	0	-6999	0	0	-6999	0	0	-6999	0	0	-6999	0	0
102	2010	214	2300	13.01	2405	627.7	0	0	17.5	2224	16.28	2236	57.35	2214	50.03	2203	0.824	1.204	2227	178.9	0	-6999	-6999	-6999	0	-6999	0	0	-6999	0	0	-6999	0	0	-6999	0	0	-6999	0	0	-6999	0	0
102	2010	214	2400	13	2405	627.5	0	0	17.19	2304	14.43	2354	70.3	2353	53.3	2301	0.859	1.501	0	100.6	0	-6999	-6999	-6999	0	-6999	0	0	-6999	0	0	-6999	0	0	-6999	0	0	-6999	0	0	-6999	0	0
102	2010	215	100	12.95	2405	627.7	0	0	14.61	4	12.61	36	74.5	37	69.53	1	1.175	1.532	37	103.9	0	-6999	-6999	-6999	0	-6999	0	0	-6999	0	0	-6999	0	0	-6999	0	0	-6999	0	0	-6999	0	0
102	2010	215	200	12.88	2405	627.3	0	0	15.09	135	12.25	109	75.7	109	66.13	132	1.611	2.479	125	147.9	0	-6999	-6999	-6999	0	-6999	0	0	-6999	0	0	-6999	0	0	-6999	0	0	-6999	0	0	-6999	0	0
102	2010	215	300	12.9	2405	627.7	0	0	14.23	201	12.39	222	83.1	220	70.2	204	0.416	1.401	204	344.2	2.794	-6999	-6999	-6999	0	-6999	0	0	-6999	0	0	-6999	0	0	-6999	0	0	-6999	0	0	-6999	0	0
102	2010	215	400	12.82	2405	627.7	0	0	13.67	311	12.34	336	81.3	339	73.5	306	0.808	1.632	351	166.5	0	-6999	-6999	-6999	0	-6999	0	0	-6999	0	0	-6999	0	0	-6999	0	0	-6999	0	0	-6999	0	0
102	2010	215	500	12.77	2405	628	0.0009	0.00116	14.25	500	11.83	442	80.4	417	65.74	500	1.383	2.293	500	155.2	0	-6999	-6999	-6999	0	-6999	0	0	-6999	0	0	-6999	0	0	-6999	0	0	-6999	0	0	-6999	0	0
102	2010	215	600	12.71	2405	628.2	0.07307	0.12967	15.97	559	13.55	530	70.1	531	61.03	600	0.909	2.269	504	271.6	0	-6999	-6999	-6999	0	-6999	0	0	-6999	0	0	-6999	0	0	-6999	0	0	-6999	0	0	-6999	0	0
102	2010	215	700	12.62	2405	628.4	0.15328	0.7254	18.09	612	16.29	601	62.53	626	52.31	649	0.974	1.769	651	200.7	0	-6999	-6999	-6999	0	-6999	0	0	-6999	0	0	-6999	0	0	-6999	0	0	-6999	0	0	-6999	0	0
102	2010	215	800	12.48	2405	625.6	0.60704	1.32	20.58	759	17.68	701	57.55	735	39.19	800	1.793	2.71	749	178.1	0	-6999	-6999	-6999	0	-6999	0	0	-6999	0	0	-6999	0	0	-6999	0	0	-6999	0	0	-6999	0	0
102	2010	215	900	12.42	2405	449.9	1.4471	1.6638	22.52	850	20.11	802	45.58	808	34.04	856	2.193	3.518	856	136.6	0	-6999	-6999	-6999	0	-6999	0	0	-6999	0	0	-6999	0	0	-6999	0	0	-6999	0	0	-6999	0	0
102	2010	215	1000	12.37	2405	452.9	2.0092	2.1939	24.44	1000	22.12	903	40.36	950	32.15	952	2.705	3.878	935	220.4	0	-6999	-6999	-6999	0	-6999	0	0	-6999	0	0	-6999	0	0	-6999	0	0	-6999	0	0	-6999	0	0
102	2010	215	1100	12.63	2405	625.4	1.7437	1.974	25.28	1059	24.42	1021	37.76	1001	25.88	1013	2.627	3.822	1011	181.4	0	-6999	-6999	-6999	0	-6999	0	0	-6999	0	0	-6999	0	0	-6999	0	0	-6999	0	0	-6999	0	0
102	2010	215	1200	12.68	2405	449.9	1.7664	1.9544	26.83	1159	24.35	1128	32.74	1121	19.71	1158	2.122	3.472	1151	56.5	0	-6999	-6999	-6999	0	-6999	0	0	-6999	0	0	-6999	0	0	-6999	0	0	-6999	0	0	-6999	0	0
102	2010	215	1300	12.63	2405	449.9	0.55528	0.64116	27.57	1206	17.42	1259	62.7	1256	20.05	1204	2.785	6.174	1300	319.5	0	-6999	-6999	-6999	0	-6999	0	0	-6999	0	0	-6999	0	0	-6999	0	0	-6999	0	0	-6999	0	0
102	2010	215	1400	12.75	2405	449.9	0.75398	0.87797	22.24	1400	17.44	1305	65.26	1315	42.03	1351	1.835	3.995	1307	81.8	0	-6999	-6999	-6999	0	-6999	0	0	-6999	0	0	-6999	0	0	-6999	0	0	-6999	0	0	-6999	0	0
102	2010	215	1500	12.72	2405	452.9	1.057	1.2244	24.26	1422	22.26	1403	44.05	1425	30.48	1458	0.958	2.719	1439	331.3	0	-6999	-6999	-6999	0	-6999	0	0	-6999	0	0	-6999	0	0	-6999	0	0	-6999	0	0	-6999	0	0
102	2010	215	1600	12.76	2405	628	0.77726	0.87925	24.02	1513	22.23	1540	40.66	1503	29.95	1512	1.637	2.955	1545	198	0	-6999	-6999	-6999	0	-6999	0	0	-6999	0	0	-6999	0	0	-6999	0	0	-6999	0	0	-6999	0	0
102	2010	215	1700	12.88	2405	627.1	0.33452	0.37728	23.4	1611	19.51	1657	56.1	1649	31.2	1614	1.723	3.954	1651	193.5	0	-6999	-6999	-6999	0	-6999	0	0	-6999	0	0	-6999	0	0	-6999	0	0	-6999	0	0	-6999	0	0
102	2010	215	1800	12.91	2405	595.6	0.11979	0.13341	20.79	1720	16.12	1755	67.12	1754	42.89	1720	2.467	5.766	1753	315.2	0.254	-6999	-6999	-6999	0	-6999	0	0	-6999	0	0	-6999	0	0	-6999	0	0	-6999	0	0	-6999	0	0
102	2010	215	1900	12.89	2405	452.9	0.01621	0.01787	17.2	1801	15.14	1857	80.8	1854	59.49	1804	1.549	4.142	1804	113.9	1.778	-6999	-6999	-6999	0	-6999	0	0	-6999	0	0	-6999	0	0	-6999	0	0	-6999	0	0	-6999	0	0
102	2010	215	2000	12.91	2405	628.9	0.0044	0.00462	15.7	1913	14.45	1952	87.5	1946	75	1913	1.567	2.329	1950	27.87	0	-6999	-6999	-6999	0	-6999	0	0	-6999	0	0	-6999	0	0	-6999	0	0	-6999	0	0	-6999	0	0
102	2010	215	2100	12.86	2405	628.2	0	0	15.41	2001	14.12	2052	84.2	2040	74.6	2058	0.701	1.609	2003	35.57	0	-6999	-6999	-6999	0	-6999	0	0	-6999	0	0	-6999	0	0	-6999	0	0	-6999	0	0	-6999	0	0
102	2010	215	2200	12.87	2405	628.7	0	0	15.47	2136	13.82	2156	82.3	2154	68.25	2119	1.424	2.383	2153	15.02	0	-6999	-6999	-6999	0	-6999	0	0	-6999	0	0	-6999	0	0	-6999	0	0	-6999	0	0	-6999	0	0
102	2010	215	2300	12.87	2405	628.9	0	0	14.54	2223	12.67	2257	85.7	2259	73.3	2226	1.649	3.187	2232	3.939	0	-6999	-6999	-6999	0	-6999	0	0	-6999	0	0	-6999	0	0	-6999	0	0	-6999	0	0	-6999	0	0
102	2010	215	2400	12.88	2405	628.9	0	0	13.86	2334	12.24	2313	87.5	2319	78	2330	0.801	2.744	2325	95.9	0	-6999	-6999	-6999	0	-6999	0	0	-6999	0	0	-6999	0	0	-6999	0	0	-6999	0	0	-6999	0	0
102	2010	216	100	12.87	2405	629.3	4e-05	0	13.04	7	11.73	59	82.3	40	78.9	23	2.459	4.059	39	80.3	0	-6999	-6999	-6999	0	-6999	0	0	-6999	0	0	-6999	0	0	-6999	0	0	-6999	0	0	-6999	0	0
102	2010	216	200	12.86	2405	629	6e-05	0	12.39	102	10.99	159	90.1	200	81.3	106	1.123	2.621	101	130.1	0.508	-6999	-6999	-6999	0	-6999	0	0	-6999	0	0	-6999	0	0	-6999	0	0	-6999	0	0	-6999	0	0
102	2010	216	300	12.8	2405	629.5	2e-05	0	10.89	201	9.83	225	95.8	220	90.9	201	0.886	1.594	245	149	2.794	-6999	-6999	-6999	0	-6999	0	0	-6999	0	0	-6999	0	0	-6999	0	0	-6999	0	0	-6999	0	0
102	2010	216	400	12.8	2405	629.6	4e-05	0	10.5	325	9.37	332	96.8	311	91.2	342	1.507	2.337	319	171.5	0	-6999	-6999	-6999	0	-6999	0	0	-6999	0	0	-6999	0	0	-6999	0	0	-6999	0	0	-6999	0	0
102	2010	216	500	12.69	2405	629.6	0.00221	0.00231	9.95	453	8.93	459	95.4	428	92	457	0.887	1.452	433	121.3	0	-6999	-6999	-6999	0	-6999	0	0	-6999	0	0	-6999	0	0	-6999	0	0	-6999	0	0	-6999	0	0
102	2010	216	600	12.69	2405	629.8	0.0642	0.23948	13.2	600	8.84	518	95.6	522	77.6	600	1.051	1.632	547	107.4	0	-6999	-6999	-6999	0	-6999	0	0	-6999	0	0	-6999	0	0	-6999	0	0	-6999	0	0	-6999	0	0
102	2010	216	700	12.63	2405	629.9	0.15846	0.78457	15.31	614	13.18	628	82.3	643	67.99	615	1.349	2.726	649	193	0	-6999	-6999	-6999	0	-6999	0	0	-6999	0	0	-6999	0	0	-6999	0	0	-6999	0	0	-6999	0	0
102	2010	216	800	12.59	2405	626.8	0.69747	1.2895	17.96	750	14.21	704	81	707	64.5	726	1.129	2.233	704	220.8	0	-6999	-6999	-6999	0	-6999	0	0	-6999	0	0	-6999	0	0	-6999	0	0	-6999	0	0	-6999	0	0
102	2010	216	900	12.58	2405	449.9	1.7162	1.8817	20.24	851	17.38	802	67.98	811	57.43	856	0.936	1.852	856	50.72	0	-6999	-6999	-6999	0	-6999	0	0	-6999	0	0	-6999	0	0	-6999	0	0	-6999	0	0	-6999	0	0
102	2010	216	1000	12.36	2405	449.9	2.195	2.3402	22.46	958	19.66	901	63.64	939	43	958	0.923	2.238	920	282.7	0	-6999	-6999	-6999	0	-6999	0	0	-6999	0	0	-6999	0	0	-6999	0	0	-6999	0	0	-6999	0	0
102	2010	216	1100	12.47	2405	449.9	2.5283	2.6979	23.75	1056	21.93	1021	50.6	1002	33.49	1059	1.797	4.773	1025	254.3	0	-6999	-6999	-6999	0	-6999	0	0	-6999	0	0	-6999	0	0	-6999	0	0	-6999	0	0	-6999	0	0
102	2010	216	1200	12.38	2405	449.9	1.8977	2.1292	24.27	1147	23.16	1159	42.64	1115	31.46	1145	1.764	3.37	1127	173.9	0	-6999	-6999	-6999	0	-6999	0	0	-6999	0	0	-6999	0	0	-6999	0	0	-6999	0	0	-6999	0	0
102	2010	216	1300	12.63	2405	449.9	0.36398	0.42156	23.26	1204	15.3	1300	68.19	1300	35.26	1210	2.715	6.328	1256	316.9	0	-6999	-6999	-6999	0	-6999	0	0	-6999	0	0	-6999	0	0	-6999	0	0	-6999	0	0	-6999	0	0
102	2010	216	1400	12.7	2405	452.9	0.66542	0.72321	16.71	1400	13.39	1321	83.4	1319	59.79	1358	2.503	5.534	1313	108.4	0.508	-6999	-6999	-6999	0	-6999	0	0	-6999	0	0	-6999	0	0	-6999	0	0	-6999	0	0	-6999	0	0
102	2010	216	1500	12.54	2405	626.6	1.9957	2.0997	18.65	1456	16.26	1410	72.9	1402	50.16	1441	3.957	5.134	1411	164.5	0	-6999	-6999	-6999	0	-6999	0	0	-6999	0	0	-6999	0	0	-6999	0	0	-6999	0	0	-6999	0	0
102	2010	216	1600	12.47	2405	449.9	1.1377	1.2243	19.22	1512	18.29	1520	53.83	1501	44.45	1543	3.872	5.161	1516	195	0	-6999	-6999	-6999	0	-6999	0	0	-6999	0	0	-6999	0	0	-6999	0	0	-6999	0	0	-6999	0	0
102	2010	216	1700	12.6	2405	449.9	1.3048	1.3415	20.38	1659	18.87	1604	50.22	1614	43.16	1626	2.238	3.167	1624	141.1	0	-6999	-6999	-6999	0	-6999	0	0	-6999	0	0	-6999	0	0	-6999	0	0	-6999	0	0	-6999	0	0
102	2010	216	1800	12.57	2405	449.9	0.85175	0.85894	20.63	1709	19.63	1748	47.48	1719	39.66	1736	2.024	3.502	1741	237.3	0	-6999	-6999	-6999	0	-6999	0	0	-6999	0	0	-6999	0	0	-6999	0	0	-6999	0	0	-6999	0	0
102	2010	216	1900	12.7	2405	449.9	0.25722	0.26696	19.87	1815	18.5	1859	48.71	1857	42.44	1818	1.778	2.894	1818	147.8	0	-6999	-6999	-6999	0	-6999	0	0	-6999	0	0	-6999	0	0	-6999	0	0	-6999	0	0	-6999	0	0
102	2010	216	2000	12.59	2405	449.9	0.00516	0.00552	18.96	1905	17.27	2000	58.81	1953	46.69	1918	0.63	1.79	1919	277.1	0	-6999	-6999	-6999	0	-6999	0	0	-6999	0	0	-6999	0	0	-6999	0	0	-6999	0	0	-6999	0	0
102	2010	216	2100	12.77	2405	452.9	0	0	17.55	2003	14.79	2058	69.38	2029	53.52	2004	1.332	2.742	2042	312.4	0	-6999	-6999	-6999	0	-6999	0	0	-6999	0	0	-6999	0	0	-6999	0	0	-6999	0	0	-6999	0	0
102	2010	216	2200	12.83	2405	626.3	0	0	15.4	2102	14.05	2150	72.6	2200	67.04	2122	0.969	1.95	2144	177.6	0	-6999	-6999	-6999	0	-6999	0	0	-6999	0	0	-6999	0	0	-6999	0	0	-6999	0	0	-6999	0	0
102	2010	216	2300	12.93	2405	452.9	0	0	14.37	2202	12.55	2238	82.5	2238	72.6	2201	1.243	2.249	2253	167	0	-6999	-6999	-6999	0	-6999	0	0	-6999	0	0	-6999	0	0	-6999	0	0	-6999	0	0	-6999	0	0
102	2010	216	2400	12.94	2405	629.1	0	0	13.42	2331	12.39	2359	80.8	2349	77.7	2321	1.369	2.804	2317	309.5	0	-6999	-6999	-6999	0	-6999	0	0	-6999	0	0	-6999	0	0	-6999	0	0	-6999	0	0	-6999	0	0
102	2010	217	100	12.94	2405	628.9	0	0	12.31	5	10.46	59	89.3	100	80.7	1	0.87	1.78	32	108.5	0	-6999	-6999	-6999	0	-6999	0	0	-6999	0	0	-6999	0	0	-6999	0	0	-6999	0	0	-6999	0	0
102	2010	217	200	12.86	2405	628.7	0	0	12.19	158	10.08	130	90.8	102	78.9	158	0.999	1.468	111	89.7	0.254	-6999	-6999	-6999	0	-6999	0	0	-6999	0	0	-6999	0	0	-6999	0	0	-6999	0	0	-6999	0	0
102	2010	217	300	12.87	2405	628.4	0	0	11.87	201	9.63	215	90.6	218	81.6	201	1.061	1.516	225	86.7	3.302	-6999	-6999	-6999	0	-6999	0	0	-6999	0	0	-6999	0	0	-6999	0	0	-6999	0	0	-6999	0	0
102	2010	217	400	12.79	2405	628.4	2e-05	0	10.52	354	9.52	333	87.7	342	83.1	356	0.99	1.792	303	153.5	0	-6999	-6999	-6999	0	-6999	0	0	-6999	0	0	-6999	0	0	-6999	0	0	-6999	0	0	-6999	0	0
102	2010	217	500	12.63	2405	628.6	0.00187	0.00193	10.69	449	8.88	415	89.2	414	81.3	449	0.955	1.684	459	103.3	0	-6999	-6999	-6999	0	-6999	0	0	-6999	0	0	-6999	0	0	-6999	0	0	-6999	0	0	-6999	0	0
102	2010	217	600	12.68	2405	628.8	0.0534	0.0898	10.47	558	9	546	87.5	548	81.5	600	0.438	1.459	501	126.8	0	-6999	-6999	-6999	0	-6999	0	0	-6999	0	0	-6999	0	0	-6999	0	0	-6999	0	0	-6999	0	0
102	2010	217	700	12.65	2405	629	0.15386	0.32046	12.34	633	10.34	626	81.8	624	75.1	633	0.666	1.46	655	161.7	0	-6999	-6999	-6999	0	-6999	0	0	-6999	0	0	-6999	0	0	-6999	0	0	-6999	0	0	-6999	0	0
102	2010	217	800	12.43	2405	629.2	0.77598	1.3065	17.03	759	12.31	702	76.9	701	60.77	758	1.21	2.007	735	161.9	0	-6999	-6999	-6999	0	-6999	0	0	-6999	0	0	-6999	0	0	-6999	0	0	-6999	0	0	-6999	0	0
102	2010	217	1000	12.48	0	7.89	2.1083	2.1529	20.89	935	18.39	904	55.11	914	39.84	942	0.74	2.094	946	112.7	0.254	-6999	-6999	-6999	0	-6999	0	0	-6999	0	0	-6999	0	0	-6999	0	0	-6999	0	0	-6999	0	0
102	2010	217	1100	12.53	0	452.9	2.6763	2.7444	21.95	1054	19.95	1010	48.86	1048	37.05	1054	1.549	2.767	1037	256.6	0	-6999	-6999	-6999	0	-6999	0	0	-6999	0	0	-6999	0	0	-6999	0	0	-6999	0	0	-6999	0	0
102	2010	217	1200	12.38	0	628.8	2.9522	3.0042	22.97	1144	21.23	1103	51.99	1113	33.69	1200	1.554	2.747	1148	64	0	-6999	-6999	-6999	0	-6999	0	0	-6999	0	0	-6999	0	0	-6999	0	0	-6999	0	0	-6999	0	0
102	2010	217	1300	12.52	0	628.4	2.3867	2.545	24.63	1248	23.1	1201	42.88	1222	30.34	1249	1.473	2.52	1233	311.3	0	-6999	-6999	-6999	0	-6999	0	0	-6999	0	0	-6999	0	0	-6999	0	0	-6999	0	0	-6999	0	0
102	2010	217	1400	12.5	0	628.2	1.6665	1.762	24.25	1345	22.18	1307	38.93	1318	27.34	1400	1.631	3.226	1318	293.3	0	-6999	-6999	-6999	0	-6999	0	0	-6999	0	0	-6999	0	0	-6999	0	0	-6999	0	0	-6999	0	0
102	2010	217	1500	12.59	0	628	0.77628	0.85606	24.53	1407	22.37	1458	36.73	1444	26.16	1409	0.935	1.958	1433	95.3	0	-6999	-6999	-6999	0	-6999	0	0	-6999	0	0	-6999	0	0	-6999	0	0	-6999	0	0	-6999	0	0
102	2010	217	1600	12.7	0	624.9	0.22778	0.24468	22.58	1502	19.08	1600	58.8	1600	35.32	1501	1.737	3.925	1559	210	0	-6999	-6999	-6999	0	-6999	0	0	-6999	0	0	-6999	0	0	-6999	0	0	-6999	0	0	-6999	0	0
102	2010	217	1700	12.83	0	449.9	0.85697	0.86224	19.06	1651	16.75	1619	71.9	1615	57.97	1659	3.273	5.124	1602	124.9	0	-6999	-6999	-6999	0	-6999	0	0	-6999	0	0	-6999	0	0	-6999	0	0	-6999	0	0	-6999	0	0
102	2010	217	1800	12.82	0	452.9	0.94279	0.88854	20.53	1758	18.25	1702	61.02	1701	43.85	1800	1.896	3.249	1703	94.3	0	-6999	-6999	-6999	0	-6999	0	0	-6999	0	0	-6999	0	0	-6999	0	0	-6999	0	0	-6999	0	0
102	2010	217	1900	12.97	0	624.7	0.31863	0.29763	20.71	1802	17.16	1900	58.96	1832	43.73	1801	2.646	4.279	1827	87.6	0	-6999	-6999	-6999	0	-6999	0	0	-6999	0	0	-6999	0	0	-6999	0	0	-6999	0	0	-6999	0	0
102	2010	217	2000	12.81	0	452.9	0.00645	0.00651	17.56	1908	16.13	1950	58.08	1952	53.07	1914	2.59	3.574	1933	140.2	0	-6999	-6999	-6999	0	-6999	0	0	-6999	0	0	-6999	0	0	-6999	0	0	-6999	0	0	-6999	0	0
102	2010	217	2100	12.94	0	627.9	0	0	16.94	2028	14.73	2059	65.72	2100	55.96	2012	1.429	3.953	2021	230.1	0	-6999	-6999	-6999	0	-6999	0	0	-6999	0	0	-6999	0	0	-6999	0	0	-6999	0	0	-6999	0	0
102	2010	217	2200	12.99	0	627.7	0	0	15.7	2133	13.51	2151	74.1	2149	64.56	2133	1.03	1.633	2132	245.2	0	-6999	-6999	-6999	0	-6999	0	0	-6999	0	0	-6999	0	0	-6999	0	0	-6999	0	0	-6999	0	0
102	2010	217	2300	12.96	0	627.7	0	0	14.2	2201	12.01	2300	82	2254	72.7	2201	0.374	1.12	2251	13.4	0	-6999	-6999	-6999	0	-6999	0	0	-6999	0	0	-6999	0	0	-6999	0	0	-6999	0	0	-6999	0	0
102	2010	217	2400	12.95	2405	627.7	0	0	12.21	2301	10.67	2349	88.8	2335	81.7	2301	0.51	1.591	2357	96	0	-6999	-6999	-6999	0	-6999	0	0	-6999	0	0	-6999	0	0	-6999	0	0	-6999	0	0	-6999	0	0
102	2010	218	100	12.84	2405	627.8	0	0	11.42	43	9.96	20	89.9	22	79.6	43	0.768	1.439	2	139.1	0	-6999	-6999	-6999	0	-6999	0	0	-6999	0	0	-6999	0	0	-6999	0	0	-6999	0	0	-6999	0	0
102	2010	218	200	12.83	2405	627.5	0	0	12.11	133	9.92	104	84.4	101	75	143	0.885	1.627	120	117.5	0.254	-6999	-6999	-6999	0	-6999	0	0	-6999	0	0	-6999	0	0	-6999	0	0	-6999	0	0	-6999	0	0
102	2010	218	300	12.76	2405	627.3	0	0	11.01	234	9.5	248	88	246	81.7	229	0.54	1.307	203	226	2.286	-6999	-6999	-6999	0	-6999	0	0	-6999	0	0	-6999	0	0	-6999	0	0	-6999	0	0	-6999	0	0
102	2010	218	400	12.75	2405	627.3	0	0	10.72	352	9.18	339	88.7	335	82.2	352	0.759	1.387	333	109.4	0	-6999	-6999	-6999	0	-6999	0	0	-6999	0	0	-6999	0	0	-6999	0	0	-6999	0	0	-6999	0	0
102	2010	218	500	12.72	2405	627.3	0.00193	0.00205	10.87	500	8.93	432	89.8	432	82.1	500	0.911	1.336	447	104.1	0	-6999	-6999	-6999	0	-6999	0	0	-6999	0	0	-6999	0	0	-6999	0	0	-6999	0	0	-6999	0	0
102	2010	218	600	12.71	2405	627.4	0.05882	0.1996	14.68	558	10.17	512	85.5	511	69.76	557	1.179	1.655	524	132.1	0	-6999	-6999	-6999	0	-6999	0	0	-6999	0	0	-6999	0	0	-6999	0	0	-6999	0	0	-6999	0	0
102	2010	218	700	12.59	2405	627.5	0.16847	0.71472	18.17	654	14.56	603	69.95	601	53.91	654	1.722	2.718	649	183.3	0	-6999	-6999	-6999	0	-6999	0	0	-6999	0	0	-6999	0	0	-6999	0	0	-6999	0	0	-6999	0	0
102	2010	218	800	12.54	2405	624.4	0.85804	1.2896	19.72	748	17.66	701	59.41	702	48.17	750	1.917	3.007	737	206.6	0	-6999	-6999	-6999	0	-6999	0	0	-6999	0	0	-6999	0	0	-6999	0	0	-6999	0	0	-6999	0	0
102	2010	218	900	12.58	2405	449.9	1.8888	1.8473	21.99	855	19.26	801	53.45	809	43.58	853	2.125	3.046	857	169.5	0	-6999	-6999	-6999	0	-6999	0	0	-6999	0	0	-6999	0	0	-6999	0	0	-6999	0	0	-6999	0	0
102	2010	218	1000	12.46	2405	452.9	2.3839	2.3211	23.65	947	21.41	904	47.82	925	34.32	957	1.825	3.201	901	209.3	0	-6999	-6999	-6999	0	-6999	0	0	-6999	0	0	-6999	0	0	-6999	0	0	-6999	0	0	-6999	0	0
102	2010	218	1100	12.52	2405	627.3	2.2407	2.2282	25.25	1056	23.34	1037	41.87	1001	29.36	1019	2.025	4.209	1100	264	0	-6999	-6999	-6999	0	-6999	0	0	-6999	0	0	-6999	0	0	-6999	0	0	-6999	0	0	-6999	0	0
102	2010	218	1200	12.55	2405	626.8	2.2766	2.2764	25.82	1134	23.47	1105	35.64	1132	24.57	1135	2.184	4	1158	272.1	0	-6999	-6999	-6999	0	-6999	0	0	-6999	0	0	-6999	0	0	-6999	0	0	-6999	0	0	-6999	0	0
102	2010	218	1300	12.58	2405	626.8	2.4749	2.5216	26.73	1253	24.94	1202	36.91	1222	24.44	1255	1.828	3.776	1218	287.8	0	-6999	-6999	-6999	0	-6999	0	0	-6999	0	0	-6999	0	0	-6999	0	0	-6999	0	0	-6999	0	0
102	2010	218	1400	12.57	2405	623.5	1.1768	1.2214	26.74	1317	20.53	1400	50.22	1400	25.37	1339	2.317	7.6	1359	266.2	0	-6999	-6999	-6999	0	-6999	0	0	-6999	0	0	-6999	0	0	-6999	0	0	-6999	0	0	-6999	0	0
102	2010	218	1500	12.76	2405	452.9	0.21157	0.22678	19.67	1401	13.77	1422	86	1422	44.04	1437	2.558	6.153	1402	161	4.826	-6999	-6999	-6999	0	-6999	0	0	-6999	0	0	-6999	0	0	-6999	0	0	-6999	0	0	-6999	0	0
102	2010	218	1600	12.78	2405	623.6	1.458	1.522	20.69	1557	18.5	1501	69.3	1521	46.79	1558	3.492	6.77	1559	233.4	0	-6999	-6999	-6999	0	-6999	0	0	-6999	0	0	-6999	0	0	-6999	0	0	-6999	0	0	-6999	0	0
102	2010	218	1700	12.68	2405	449.9	1.2291	1.2236	21.36	1654	19.34	1617	58.28	1618	42.99	1649	2.588	5.372	1700	282.1	0	-6999	-6999	-6999	0	-6999	0	0	-6999	0	0	-6999	0	0	-6999	0	0	-6999	0	0	-6999	0	0
102	2010	218	1800	12.74	2405	449.9	0.67689	0.65263	19.97	1701	18.13	1758	55.41	1711	48.26	1701	2.223	4.449	1701	244	0	-6999	-6999	-6999	0	-6999	0	0	-6999	0	0	-6999	0	0	-6999	0	0	-6999	0	0	-6999	0	0
102	2010	218	1900	12.94	2405	449.9	0.05276	0.05471	18.1	1803	17.1	1855	57.66	1822	46.93	1859	2.435	3.564	1859	197.8	0	-6999	-6999	-6999	0	-6999	0	0	-6999	0	0	-6999	0	0	-6999	0	0	-6999	0	0	-6999	0	0
102	2010	218	2000	12.96	2405	452.9	0.0045	0.0047	17.7	1902	16.23	1918	57.27	1951	47.97	1902	2.723	4.287	2000	158.9	0	-6999	-6999	-6999	0	-6999	0	0	-6999	0	0	-6999	0	0	-6999	0	0	-6999	0	0	-6999	0	0
102	2010	218	2100	13.01	2405	626.5	0	0	16.66	2016	15.17	2045	62	2041	54.46	2014	2.939	4.817	2026	143.7	0	-6999	-6999	-6999	0	-6999	0	0	-6999	0	0	-6999	0	0	-6999	0	0	-6999	0	0	-6999	0	0
102	2010	218	2200	13	2405	626.5	0	0	16.02	2101	13.94	2157	64.79	2150	54.15	2118	2.074	3.348	2101	133.6	0	-6999	-6999	-6999	0	-6999	0	0	-6999	0	0	-6999	0	0	-6999	0	0	-6999	0	0	-6999	0	0
102	2010	218	2300	12.97	2405	626.5	0	0	15.41	2213	13.71	2300	62.74	2259	56.18	2209	1.729	2.675	2205	120.2	0	-6999	-6999	-6999	0	-6999	0	0	-6999	0	0	-6999	0	0	-6999	0	0	-6999	0	0	-6999	0	0
102	2010	218	2400	12.94	2405	626.5	0	0	13.66	2301	12.09	2320	71.4	2320	62.54	2356	1.259	2.153	2306	123.8	0	-6999	-6999	-6999	0	-6999	0	0	-6999	0	0	-6999	0	0	-6999	0	0	-6999	0	0	-6999	0	0
102	2010	219	100	13.02	2405	626.6	0	0	13.49	1	11.27	49	76	46	63.48	1	0.951	1.581	25	137.1	0	-6999	-6999	-6999	0	-6999	0	0	-6999	0	0	-6999	0	0	-6999	0	0	-6999	0	0	-6999	0	0
102	2010	219	200	12.88	2405	626	0	0	12.05	155	9.98	122	81.3	129	69.9	153	1.033	1.702	147	23.95	0.254	-6999	-6999	-6999	0	-6999	0	0	-6999	0	0	-6999	0	0	-6999	0	0	-6999	0	0	-6999	0	0
102	2010	219	300	12.83	2405	626	0	0	13.12	259	9.24	217	91.5	204	65.84	257	1.296	2.125	248	144.8	2.54	-6999	-6999	-6999	0	-6999	0	0	-6999	0	0	-6999	0	0	-6999	0	0	-6999	0	0	-6999	0	0
102	2010	219	400	12.83	2405	625.9	0	0	13.73	323	11.82	400	75.5	400	62.05	321	0.945	1.671	321	299.5	0	-6999	-6999	-6999	0	-6999	0	0	-6999	0	0	-6999	0	0	-6999	0	0	-6999	0	0	-6999	0	0
102	2010	219	500	12.77	2405	626	0.00176	0.00183	11.81	401	9.27	456	82.9	455	71	436	0.782	1.379	435	105.2	0	-6999	-6999	-6999	0	-6999	0	0	-6999	0	0	-6999	0	0	-6999	0	0	-6999	0	0	-6999	0	0
102	2010	219	600	12.84	2405	626	0.05375	0.1671	14.4	600	9.21	514	82.6	515	61.59	600	1.368	2.617	558	145	0	-6999	-6999	-6999	0	-6999	0	0	-6999	0	0	-6999	0	0	-6999	0	0	-6999	0	0	-6999	0	0
102	2010	219	700	12.62	2405	626.1	0.23954	0.69487	17.08	652	13.87	601	62.75	604	55.23	632	1.039	1.777	659	191.4	0	-6999	-6999	-6999	0	-6999	0	0	-6999	0	0	-6999	0	0	-6999	0	0	-6999	0	0	-6999	0	0
102	2010	219	800	12.66	2405	623	0.83914	1.0249	19.28	800	16.21	709	60.7	711	47.15	757	2.522	4.554	800	203.3	0	-6999	-6999	-6999	0	-6999	0	0	-6999	0	0	-6999	0	0	-6999	0	0	-6999	0	0	-6999	0	0
102	2010	219	900	12.61	2405	449.9	1.8393	1.7981	21.2	900	19.2	805	51.23	802	39.25	857	3.598	5.651	851	210.1	0	-6999	-6999	-6999	0	-6999	0	0	-6999	0	0	-6999	0	0	-6999	0	0	-6999	0	0	-6999	0	0
102	2010	219	1000	12.48	2405	449.9	2.4275	2.3241	23.82	1000	21.08	906	45.54	914	31.64	1000	3.484	5.099	934	286.1	0	-6999	-6999	-6999	0	-6999	0	0	-6999	0	0	-6999	0	0	-6999	0	0	-6999	0	0	-6999	0	0
102	2010	219	1100	12.47	2405	449.9	2.6965	2.6321	25.3	1051	23.44	1003	37.4	1003	27.44	1059	3.375	5.07	1026	263.9	0	-6999	-6999	-6999	0	-6999	0	0	-6999	0	0	-6999	0	0	-6999	0	0	-6999	0	0	-6999	0	0
102	2010	219	1200	12.46	2405	449.9	2.9436	2.9201	26.68	1200	24.48	1141	36.05	1106	22.75	1136	2.994	5.498	1129	250.3	0	-6999	-6999	-6999	0	-6999	0	0	-6999	0	0	-6999	0	0	-6999	0	0	-6999	0	0	-6999	0	0
102	2010	219	1300	12.65	2405	449.9	3.169	3.1779	27.09	1259	25.8	1203	28.18	1209	19.16	1225	3.349	5.751	1252	260.3	0	-6999	-6999	-6999	0	-6999	0	0	-6999	0	0	-6999	0	0	-6999	0	0	-6999	0	0	-6999	0	0
102	2010	219	1400	12.58	2405	449.9	2.8767	2.9054	27.76	1347	25.84	1322	26.01	1359	18.81	1305	3.127	5.184	1319	267.7	0	-6999	-6999	-6999	0	-6999	0	0	-6999	0	0	-6999	0	0	-6999	0	0	-6999	0	0	-6999	0	0
102	2010	219	1500	12.67	2405	453.3	1.7507	1.7872	27.7	1403	25.21	1439	27.12	1441	17.55	1451	2.015	4.26	1419	293	0	-6999	-6999	-6999	0	-6999	0	0	-6999	0	0	-6999	0	0	-6999	0	0	-6999	0	0	-6999	0	0
102	2010	219	1600	12.64	2405	622	1.0115	1.0781	26.84	1512	25.55	1540	23.72	1528	16.32	1509	1.604	3.064	1526	268.5	0	-6999	-6999	-6999	0	-6999	0	0	-6999	0	0	-6999	0	0	-6999	0	0	-6999	0	0	-6999	0	0
102	2010	219	1700	12.69	2405	449.9	0.45764	0.501	26.46	1604	24.45	1700	27.07	1652	18.39	1604	1.913	5.457	1656	241.5	0	-6999	-6999	-6999	0	-6999	0	0	-6999	0	0	-6999	0	0	-6999	0	0	-6999	0	0	-6999	0	0
102	2010	219	1800	12.78	2405	449.9	0.24928	0.26494	24.65	1712	21.52	1752	34.89	1744	20.24	1708	2.422	5.351	1800	274	0	-6999	-6999	-6999	0	-6999	0	0	-6999	0	0	-6999	0	0	-6999	0	0	-6999	0	0	-6999	0	0
102	2010	219	1900	12.99	2405	449.9	0.07714	0.08031	21.46	1802	19.46	1836	43.69	1818	35.26	1801	2.745	5.055	1810	254.6	0	-6999	-6999	-6999	0	-6999	0	0	-6999	0	0	-6999	0	0	-6999	0	0	-6999	0	0	-6999	0	0
102	2010	219	2000	12.81	2405	449.9	0.00141	0.00147	19.93	1906	18.91	1959	46.19	1935	39.51	1902	2.02	3.272	1919	170.9	0	-6999	-6999	-6999	0	-6999	0	0	-6999	0	0	-6999	0	0	-6999	0	0	-6999	0	0	-6999	0	0
102	2010	219	2100	12.84	2405	449.9	0	0	19.31	2002	17.79	2100	52.47	2058	43.37	2001	1.308	2.105	2004	144.8	0	-6999	-6999	-6999	0	-6999	0	0	-6999	0	0	-6999	0	0	-6999	0	0	-6999	0	0	-6999	0	0
102	2010	219	2200	13	2405	452.8	0	0	18.29	2112	17.33	2157	55.46	2200	51.63	2102	1.461	2.13	2129	177.1	0	-6999	-6999	-6999	0	-6999	0	0	-6999	0	0	-6999	0	0	-6999	0	0	-6999	0	0	-6999	0	0
102	2010	219	2300	13.01	2405	626	0	0	17.73	2201	15.67	2248	75	2247	55.06	2203	1.072	2.202	2206	106.6	0	-6999	-6999	-6999	0	-6999	0	0	-6999	0	0	-6999	0	0	-6999	0	0	-6999	0	0	-6999	0	0
102	2010	219	2400	13.04	2405	626	0	0	15.94	2349	15.08	0	80.4	0	71.5	2342	1.228	1.937	2327	192.3	0	-6999	-6999	-6999	0	-6999	0	0	-6999	0	0	-6999	0	0	-6999	0	0	-6999	0	0	-6999	0	0
102	2010	220	100	13.02	2405	626.2	0	0	15.28	1	13.47	100	90.4	56	77.9	4	1.231	3.267	18	0.873	0.762	-6999	-6999	-6999	0	-6999	0	0	-6999	0	0	-6999	0	0	-6999	0	0	-6999	0	0	-6999	0	0
102	2010	220	200	12.94	2405	625.9	0	0	13.74	103	12.83	159	93.3	200	79.8	133	0.99	1.932	115	310.8	0.254	-6999	-6999	-6999	0	-6999	0	0	-6999	0	0	-6999	0	0	-6999	0	0	-6999	0	0	-6999	0	0
102	2010	220	300	12.86	2405	625.2	0	0	12.98	201	11.46	220	99	218	93.2	258	0.431	1.289	253	98	3.302	-6999	-6999	-6999	0	-6999	0	0	-6999	0	0	-6999	0	0	-6999	0	0	-6999	0	0	-6999	0	0
102	2010	220	400	12.84	2405	625.4	0	0	13.27	335	11.76	305	95.3	307	90	400	0.866	1.664	335	160.6	0	-6999	-6999	-6999	0	-6999	0	0	-6999	0	0	-6999	0	0	-6999	0	0	-6999	0	0	-6999	0	0
102	2010	220	500	12.87	2405	625.1	0.0004	0.00044	13.53	454	12.46	417	91	418	87.4	433	0.969	1.55	424	154.8	0	-6999	-6999	-6999	0	-6999	0	0	-6999	0	0	-6999	0	0	-6999	0	0	-6999	0	0	-6999	0	0
102	2010	220	600	12.9	2405	625.3	0.05908	0.06169	13.68	558	12.78	526	92.2	541	86.7	505	0.691	1.463	550	140.9	0	-6999	-6999	-6999	0	-6999	0	0	-6999	0	0	-6999	0	0	-6999	0	0	-6999	0	0	-6999	0	0
102	2010	220	700	12.98	2405	625.6	0.23527	0.24837	14.59	641	13.5	615	88.7	602	83	642	1.046	2.079	651	144.1	0	-6999	-6999	-6999	0	-6999	0	0	-6999	0	0	-6999	0	0	-6999	0	0	-6999	0	0	-6999	0	0
102	2010	220	800	12.67	2405	625.9	0.5099	0.62372	16.63	732	14.29	702	84.2	701	62.97	750	2.013	3.757	750	224	0	-6999	-6999	-6999	0	-6999	0	0	-6999	0	0	-6999	0	0	-6999	0	0	-6999	0	0	-6999	0	0
102	2010	220	900	12.63	2405	623	1.6893	1.6732	20.1	848	16.02	801	68.65	802	45.47	847	2.854	4.168	848	264.3	0	-6999	-6999	-6999	0	-6999	0	0	-6999	0	0	-6999	0	0	-6999	0	0	-6999	0	0	-6999	0	0
102	2010	220	1000	12.57	2405	449.9	2.1378	2.1173	20.67	949	18.59	902	54.61	929	43.55	958	3.765	5.508	959	258.3	0	-6999	-6999	-6999	0	-6999	0	0	-6999	0	0	-6999	0	0	-6999	0	0	-6999	0	0	-6999	0	0
102	2010	220	1100	12.57	2405	449.9	2.3424	2.3496	21.75	1053	20.18	1031	51.18	1100	38.96	1012	4.218	5.744	1032	211.6	0	-6999	-6999	-6999	0	-6999	0	0	-6999	0	0	-6999	0	0	-6999	0	0	-6999	0	0	-6999	0	0
102	2010	220	1200	12.52	2405	449.9	2.7499	2.773	23.57	1153	21.49	1110	50.21	1109	32.2	1151	3.298	4.822	1137	271.2	0	-6999	-6999	-6999	0	-6999	0	0	-6999	0	0	-6999	0	0	-6999	0	0	-6999	0	0	-6999	0	0
102	2010	220	1300	12.55	2405	449.9	2.6061	2.6478	24.41	1252	22.59	1208	39.9	1216	29.28	1251	2.421	4.234	1253	204.4	0	-6999	-6999	-6999	0	-6999	0	0	-6999	0	0	-6999	0	0	-6999	0	0	-6999	0	0	-6999	0	0
102	2010	220	1400	12.48	2405	449.9	2.3661	2.4445	25.18	1336	23.55	1349	38.85	1352	28.27	1339	2.235	4.467	1334	299.7	0	-6999	-6999	-6999	0	-6999	0	0	-6999	0	0	-6999	0	0	-6999	0	0	-6999	0	0	-6999	0	0
102	2010	220	1500	12.63	2405	452.8	1.9231	1.9984	26.1	1438	22.86	1409	36.26	1437	27.9	1440	1.778	3.082	1432	237.5	0	-6999	-6999	-6999	0	-6999	0	0	-6999	0	0	-6999	0	0	-6999	0	0	-6999	0	0	-6999	0	0
102	2010	220	1600	12.6	2405	622.9	1.2928	1.3299	26.02	1520	23.65	1550	33.41	1513	27.34	1518	1.469	3.518	1510	222.4	0	-6999	-6999	-6999	0	-6999	0	0	-6999	0	0	-6999	0	0	-6999	0	0	-6999	0	0	-6999	0	0
102	2010	220	1700	12.65	2405	449.9	1.0071	1.0262	25.21	1618	23.4	1642	35.17	1627	28.36	1619	1.59	2.736	1654	250.5	0	-6999	-6999	-6999	0	-6999	0	0	-6999	0	0	-6999	0	0	-6999	0	0	-6999	0	0	-6999	0	0
102	2010	220	1800	12.7	2405	449.9	0.68413	0.6732	24.81	1728	22.87	1752	33.08	1708	26.68	1726	1.195	2.576	1717	242	0	-6999	-6999	-6999	0	-6999	0	0	-6999	0	0	-6999	0	0	-6999	0	0	-6999	0	0	-6999	0	0
102	2010	220	1900	12.73	2405	449.9	0.25314	0.24554	24.15	1813	22.12	1856	33.26	1853	27.37	1812	0.965	1.473	1857	213.9	0	-6999	-6999	-6999	0	-6999	0	0	-6999	0	0	-6999	0	0	-6999	0	0	-6999	0	0	-6999	0	0
102	2010	220	2000	12.67	2405	449.9	0.00543	0.00577	22.09	1901	18.89	1951	46.05	1946	31.43	1903	0.855	1.896	1925	45.63	0	-6999	-6999	-6999	0	-6999	0	0	-6999	0	0	-6999	0	0	-6999	0	0	-6999	0	0	-6999	0	0
102	2010	220	2100	12.81	2405	452.8	0	0	19.57	2002	16.27	2038	55.72	2036	41.17	2006	1.472	2.319	2051	99.6	0	-6999	-6999	-6999	0	-6999	0	0	-6999	0	0	-6999	0	0	-6999	0	0	-6999	0	0	-6999	0	0
102	2010	220	2200	12.97	2405	626	0	0	17.67	2113	16.05	2154	54.34	2141	46.25	2112	0.927	1.771	2104	108.8	0	-6999	-6999	-6999	0	-6999	0	0	-6999	0	0	-6999	0	0	-6999	0	0	-6999	0	0	-6999	0	0
102	2010	220	2300	13.02	2405	626.1	0	0	16.53	2203	14.2	2219	61.41	2216	51.01	2201	1.106	1.584	2210	128	0	-6999	-6999	-6999	0	-6999	0	0	-6999	0	0	-6999	0	0	-6999	0	0	-6999	0	0	-6999	0	0
102	2010	220	2400	12.97	2405	626.4	0	0	14.76	2350	13.38	2314	60.72	2309	54.71	2349	1.153	1.63	2354	98.5	0	-6999	-6999	-6999	0	-6999	0	0	-6999	0	0	-6999	0	0	-6999	0	0	-6999	0	0	-6999	0	0
102	2010	221	100	12.97	2405	626.6	0	0	14.03	15	12.92	26	62.93	50	56.58	7	1.182	1.991	31	104.7	0	-6999	-6999	-6999	0	-6999	0	0	-6999	0	0	-6999	0	0	-6999	0	0	-6999	0	0	-6999	0	0
102	2010	221	200	12.93	2405	626.4	0	0	14.05	121	12.06	128	72.1	200	57.31	119	0.536	1.312	125	339.5	0.254	-6999	-6999	-6999	0	-6999	0	0	-6999	0	0	-6999	0	0	-6999	0	0	-6999	0	0	-6999	0	0
102	2010	221	300	12.86	2405	626.5	0	0	12.68	201	9.87	231	90.9	228	72.6	201	0.558	1.439	239	88.1	2.794	-6999	-6999	-6999	0	-6999	0	0	-6999	0	0	-6999	0	0	-6999	0	0	-6999	0	0	-6999	0	0
102	2010	221	400	12.81	2405	626.4	0	0	13.66	329	11.02	302	77.4	302	61.75	326	0.778	1.347	359	109.2	0	-6999	-6999	-6999	0	-6999	0	0	-6999	0	0	-6999	0	0	-6999	0	0	-6999	0	0	-6999	0	0
102	2010	221	500	12.87	2405	626.4	0.00044	0.00056	13.84	500	12.56	447	75.7	445	63.52	405	0.442	1.23	401	193.4	0	-6999	-6999	-6999	0	-6999	0	0	-6999	0	0	-6999	0	0	-6999	0	0	-6999	0	0	-6999	0	0
102	2010	221	600	12.8	2405	626.7	0.05156	0.05194	14.18	509	12.11	543	73.9	544	62.54	504	0.747	1.225	540	122.4	0	-6999	-6999	-6999	0	-6999	0	0	-6999	0	0	-6999	0	0	-6999	0	0	-6999	0	0	-6999	0	0
102	2010	221	700	12.82	2405	626.9	0.21613	0.22004	14.96	653	12.86	614	71	612	59.01	646	0.831	2.138	700	171.4	0	-6999	-6999	-6999	0	-6999	0	0	-6999	0	0	-6999	0	0	-6999	0	0	-6999	0	0	-6999	0	0
102	2010	221	800	12.81	2405	627	0.24989	0.25226	15.77	733	14.51	705	68.88	759	58.01	727	1.177	2.05	757	67.41	0	-6999	-6999	-6999	0	-6999	0	0	-6999	0	0	-6999	0	0	-6999	0	0	-6999	0	0	-6999	0	0
102	2010	221	900	12.75	2405	624	0.68675	0.69729	19.87	858	15.15	808	71.3	806	42.38	900	2.082	3.435	811	133.7	0	-6999	-6999	-6999	0	-6999	0	0	-6999	0	0	-6999	0	0	-6999	0	0	-6999	0	0	-6999	0	0
102	2010	221	1000	12.51	2405	449.9	1.8002	1.8413	22.33	928	19.55	901	47.38	906	33.54	929	2.084	4.781	958	167.7	0	-6999	-6999	-6999	0	-6999	0	0	-6999	0	0	-6999	0	0	-6999	0	0	-6999	0	0	-6999	0	0
102	2010	221	1100	12.45	2405	449.9	2.435	2.4242	23.02	1100	21.08	1011	45.25	1004	32.56	1100	3.302	4.688	1018	152.7	0	-6999	-6999	-6999	0	-6999	0	0	-6999	0	0	-6999	0	0	-6999	0	0	-6999	0	0	-6999	0	0
102	2010	221	1200	12.49	2405	449.9	2.5413	2.6115	23.59	1200	22.39	1140	42.33	1149	33.04	1120	2.898	5.014	1115	140.2	0	-6999	-6999	-6999	0	-6999	0	0	-6999	0	0	-6999	0	0	-6999	0	0	-6999	0	0	-6999	0	0
102	2010	221	1300	12.59	2405	449.9	1.3972	1.4782	24.55	1205	22.1	1252	39.43	1222	30.45	1232	2.239	3.815	1218	236.2	0	-6999	-6999	-6999	0	-6999	0	0	-6999	0	0	-6999	0	0	-6999	0	0	-6999	0	0	-6999	0	0
102	2010	221	1400	12.67	2405	449.9	2.2006	2.279	25.03	1348	22.37	1314	42.43	1319	31.2	1351	2.528	4.518	1349	161.2	0	-6999	-6999	-6999	0	-6999	0	0	-6999	0	0	-6999	0	0	-6999	0	0	-6999	0	0	-6999	0	0
102	2010	221	1500	12.7	2405	449.9	1.3954	1.4668	24.93	1435	21.93	1455	42.67	1459	31.43	1408	3.524	6.135	1452	161.4	0	-6999	-6999	-6999	0	-6999	0	0	-6999	0	0	-6999	0	0	-6999	0	0	-6999	0	0	-6999	0	0
102	2010	221	1600	12.74	2405	449.9	1.4785	1.5088	22.53	1506	19.42	1552	54.2	1547	41.89	1501	5.442	7.23	1525	152.1	0	-6999	-6999	-6999	0	-6999	0	0	-6999	0	0	-6999	0	0	-6999	0	0	-6999	0	0	-6999	0	0
102	2010	221	1700	12.83	2405	449.9	0.70756	0.71939	21.81	1622	19.56	1655	59.88	1658	39.09	1613	2.414	4.74	1602	320.8	0	-6999	-6999	-6999	0	-6999	0	0	-6999	0	0	-6999	0	0	-6999	0	0	-6999	0	0	-6999	0	0
102	2010	221	1800	12.83	2405	449.9	0.77747	0.75312	20.41	1713	18.98	1733	60.65	1702	49.06	1758	2.307	5.05	1702	310.7	0	-6999	-6999	-6999	0	-6999	0	0	-6999	0	0	-6999	0	0	-6999	0	0	-6999	0	0	-6999	0	0
102	2010	221	1900	12.89	2405	449.9	0.33661	0.33105	20.21	1817	18.79	1858	58.96	1845	49.23	1802	1.685	2.853	1833	325.4	0	-6999	-6999	-6999	0	-6999	0	0	-6999	0	0	-6999	0	0	-6999	0	0	-6999	0	0	-6999	0	0
102	2010	221	2000	12.81	2405	452.8	0.00733	0.00731	18.89	1904	16.45	2000	67.01	1957	58.11	1906	0.614	1.689	1902	233.4	0	-6999	-6999	-6999	0	-6999	0	0	-6999	0	0	-6999	0	0	-6999	0	0	-6999	0	0	-6999	0	0
102	2010	221	2100	12.83	2405	626.1	0	0	17.12	2005	14.72	2032	76.4	2027	66.5	2001	0.574	1.534	2047	137.4	0	-6999	-6999	-6999	0	-6999	0	0	-6999	0	0	-6999	0	0	-6999	0	0	-6999	0	0	-6999	0	0
102	2010	221	2200	12.95	2405	626.5	0	0	15.14	2104	12.52	2200	77.9	2118	71.1	2132	0.965	1.573	2156	120.3	0	-6999	-6999	-6999	0	-6999	0	0	-6999	0	0	-6999	0	0	-6999	0	0	-6999	0	0	-6999	0	0
102	2010	221	2300	13.02	2405	626.8	0	0	13.57	2233	12.3	2202	79.8	2204	75	2234	1.108	1.728	2205	137.6	0	-6999	-6999	-6999	0	-6999	0	0	-6999	0	0	-6999	0	0	-6999	0	0	-6999	0	0	-6999	0	0
102	2010	221	2400	12.95	2405	626.7	0	0	15.01	2312	13.02	2358	79.2	2357	71	2320	1.427	2.04	2303	110.1	0	-6999	-6999	-6999	0	-6999	0	0	-6999	0	0	-6999	0	0	-6999	0	0	-6999	0	0	-6999	0	0
102	2010	222	100	12.9	2405	626.9	0	0	13.7	8	11.71	100	84	57	76	7	0.615	1.274	7	199.1	0	-6999	-6999	-6999	0	-6999	0	0	-6999	0	0	-6999	0	0	-6999	0	0	-6999	0	0	-6999	0	0
102	2010	222	200	12.99	2405	626.6	0	0	11.9	102	9.81	138	91.5	141	83.7	101	1.019	2.6	145	2.997	0.254	-6999	-6999	-6999	0	-6999	0	0	-6999	0	0	-6999	0	0	-6999	0	0	-6999	0	0	-6999	0	0
102	2010	222	300	12.88	2405	626.8	0	0	9.87	201	8.56	215	95.7	219	86.3	300	1.244	1.965	210	108.2	2.54	-6999	-6999	-6999	0	-6999	0	0	-6999	0	0	-6999	0	0	-6999	0	0	-6999	0	0	-6999	0	0
102	2010	222	400	12.92	2405	626.8	0	0	9.87	357	8.8	345	85.8	307	80.2	356	1.116	1.69	326	108.7	0	-6999	-6999	-6999	0	-6999	0	0	-6999	0	0	-6999	0	0	-6999	0	0	-6999	0	0	-6999	0	0
102	2010	222	500	12.86	2405	626.7	0.00084	0.00082	10.03	444	8.55	422	84.9	420	73.9	456	1.046	2.024	454	151.3	0	-6999	-6999	-6999	0	-6999	0	0	-6999	0	0	-6999	0	0	-6999	0	0	-6999	0	0	-6999	0	0
102	2010	222	600	12.88	2405	626.9	0.05779	0.16207	11.62	542	9.5	518	75.4	501	67.19	542	1.438	2.646	510	131.2	0	-6999	-6999	-6999	0	-6999	0	0	-6999	0	0	-6999	0	0	-6999	0	0	-6999	0	0	-6999	0	0
102	2010	222	700	12.76	2405	627	0.29944	0.69914	14.55	700	11.43	601	68.3	601	53.77	658	1.832	2.688	613	154.4	0	-6999	-6999	-6999	0	-6999	0	0	-6999	0	0	-6999	0	0	-6999	0	0	-6999	0	0	-6999	0	0
102	2010	222	800	12.54	2405	624.3	1.1791	1.3043	17.53	759	14.68	701	56.83	716	44.35	759	1.999	2.968	728	150.6	0	-6999	-6999	-6999	0	-6999	0	0	-6999	0	0	-6999	0	0	-6999	0	0	-6999	0	0	-6999	0	0
102	2010	222	900	12.54	2405	449.9	1.964	1.8665	20.69	858	17.55	801	47.09	807	29.46	851	2.046	3.927	855	211.6	0	-6999	-6999	-6999	0	-6999	0	0	-6999	0	0	-6999	0	0	-6999	0	0	-6999	0	0	-6999	0	0
102	2010	222	1000	12.65	2405	449.9	2.4703	2.3599	23.29	959	20.67	901	33.02	910	19.35	1000	4.034	6.349	950	264.4	0	-6999	-6999	-6999	0	-6999	0	0	-6999	0	0	-6999	0	0	-6999	0	0	-6999	0	0	-6999	0	0
102	2010	222	1100	12.51	2405	449.9	2.7853	2.7129	24.03	1057	22.71	1003	31.09	1056	18.9	1031	3.039	4.875	1047	250.7	0	-6999	-6999	-6999	0	-6999	0	0	-6999	0	0	-6999	0	0	-6999	0	0	-6999	0	0	-6999	0	0
102	2010	222	1200	12.54	2405	449.9	2.9609	2.9271	25.08	1136	22.92	1103	28.17	1138	18.17	1151	2.814	4.678	1101	230.4	0	-6999	-6999	-6999	0	-6999	0	0	-6999	0	0	-6999	0	0	-6999	0	0	-6999	0	0	-6999	0	0
102	2010	222	1300	12.57	2405	449.9	2.8459	2.8508	25.44	1254	23.99	1223	26.1	1227	16.38	1254	2.625	5.145	1241	271.6	0	-6999	-6999	-6999	0	-6999	0	0	-6999	0	0	-6999	0	0	-6999	0	0	-6999	0	0	-6999	0	0
102	2010	222	1400	12.59	2405	449.9	3.015	3.0578	26.38	1320	24.89	1337	24.41	1337	17.34	1311	2.928	4.761	1349	236	0	-6999	-6999	-6999	0	-6999	0	0	-6999	0	0	-6999	0	0	-6999	0	0	-6999	0	0	-6999	0	0
102	2010	222	1500	12.64	2405	449.9	2.2295	2.27	26.23	1458	24.07	1442	22.91	1407	16.36	1459	2.505	4.343	1415	331.9	0	-6999	-6999	-6999	0	-6999	0	0	-6999	0	0	-6999	0	0	-6999	0	0	-6999	0	0	-6999	0	0
102	2010	222	1600	12.67	2405	452.9	2.0877	2.1262	26.76	1528	24.83	1544	23.94	1521	14.64	1557	2.475	3.797	1546	248.3	0	-6999	-6999	-6999	0	-6999	0	0	-6999	0	0	-6999	0	0	-6999	0	0	-6999	0	0	-6999	0	0
102	2010	222	1700	12.67	2405	623.9	1.3231	1.3217	25.88	1602	24.04	1609	21.21	1613	14.83	1651	2.835	4.172	1621	229.7	0	-6999	-6999	-6999	0	-6999	0	0	-6999	0	0	-6999	0	0	-6999	0	0	-6999	0	0	-6999	0	0
102	2010	222	1800	12.73	2405	449.9	0.85055	0.83123	25.25	1701	23.93	1755	22.02	1728	15.41	1717	2.38	3.409	1735	242.8	0	-6999	-6999	-6999	0	-6999	0	0	-6999	0	0	-6999	0	0	-6999	0	0	-6999	0	0	-6999	0	0
102	2010	222	1900	12.9	2405	449.9	0.20187	0.21391	24.18	1802	21.28	1900	25.44	1852	17.87	1804	1.727	3.01	1801	217.3	0	-6999	-6999	-6999	0	-6999	0	0	-6999	0	0	-6999	0	0	-6999	0	0	-6999	0	0	-6999	0	0
102	2010	222	2000	12.86	2405	452.9	0.00436	0.00448	21.58	1902	16.85	1956	40.77	1954	22.54	1901	1.069	2.324	1902	163.7	0.254	-6999	-6999	-6999	0	-6999	0	0	-6999	0	0	-6999	0	0	-6999	0	0	-6999	0	0	-6999	0	0
102	2010	222	2100	12.93	2405	627.1	0	0	17.92	2033	15.83	2055	38.86	2006	29.33	2026	0.992	2.153	2011	109.2	0	-6999	-6999	-6999	0	-6999	0	0	-6999	0	0	-6999	0	0	-6999	0	0	-6999	0	0	-6999	0	0
102	2010	222	2200	13.01	2405	627.2	0	0	16.25	2103	14.87	2155	46.25	2158	33.86	2104	0.756	1.401	2133	322	0	-6999	-6999	-6999	0	-6999	0	0	-6999	0	0	-6999	0	0	-6999	0	0	-6999	0	0	-6999	0	0
102	2010	222	2300	13.03	2405	627.1	0	0	15.07	2201	12.79	2259	62.22	2256	41.56	2206	0.117	0.603	2253	45.06	0	-6999	-6999	-6999	0	-6999	0	0	-6999	0	0	-6999	0	0	-6999	0	0	-6999	0	0	-6999	0	0
102	2010	222	2400	12.75	2405	627.1	0	0	13.01	2356	11.63	2337	65.7	2302	53.79	2352	0.473	1.106	2349	117.1	0	-6999	-6999	-6999	0	-6999	0	0	-6999	0	0	-6999	0	0	-6999	0	0	-6999	0	0	-6999	0	0
102	2010	223	100	12.82	2405	627.3	0	0	13.02	58	10.89	18	65.34	40	53.53	57	0.684	1.102	24	94.1	0	-6999	-6999	-6999	0	-6999	0	0	-6999	0	0	-6999	0	0	-6999	0	0	-6999	0	0	-6999	0	0
102	2010	223	200	12.9	2405	627.2	0	0	13.22	121	10.31	144	60.48	140	50.63	129	1.248	1.767	137	101.4	0.254	-6999	-6999	-6999	0	-6999	0	0	-6999	0	0	-6999	0	0	-6999	0	0	-6999	0	0	-6999	0	0
102	2010	223	300	12.9	2405	627.2	0	0	12.02	201	9.27	218	83.1	235	53.35	210	1.001	1.638	248	109	3.048	-6999	-6999	-6999	0	-6999	0	0	-6999	0	0	-6999	0	0	-6999	0	0	-6999	0	0	-6999	0	0
102	2010	223	400	12.89	2405	627.3	0	0	13.2	315	10.88	347	58.78	346	46.07	313	1.109	2.065	321	94.3	0	-6999	-6999	-6999	0	-6999	0	0	-6999	0	0	-6999	0	0	-6999	0	0	-6999	0	0	-6999	0	0
102	2010	223	500	12.85	2405	627.5	0.00094	0.001	13.25	409	10.6	500	61.84	459	48.66	404	1.602	2.306	439	99.8	0	-6999	-6999	-6999	0	-6999	0	0	-6999	0	0	-6999	0	0	-6999	0	0	-6999	0	0	-6999	0	0
102	2010	223	600	12.91	2405	627.4	0.05582	0.14951	14.69	556	10.13	517	63.13	516	49.24	555	1.158	1.882	524	146.4	0	-6999	-6999	-6999	0	-6999	0	0	-6999	0	0	-6999	0	0	-6999	0	0	-6999	0	0	-6999	0	0
102	2010	223	700	12.8	2405	627.8	0.34288	0.69719	16.91	659	14.76	603	50.7	602	43.12	658	1.505	2.729	656	190.9	0	-6999	-6999	-6999	0	-6999	0	0	-6999	0	0	-6999	0	0	-6999	0	0	-6999	0	0	-6999	0	0
102	2010	223	800	12.67	2405	624.8	1.2034	1.2939	19.87	800	16.81	708	45.87	706	32.93	800	1.953	3.1	800	195.4	0	-6999	-6999	-6999	0	-6999	0	0	-6999	0	0	-6999	0	0	-6999	0	0	-6999	0	0	-6999	0	0
102	2010	223	900	12.63	2405	449.9	1.8979	1.8631	22.45	857	19.72	801	37.41	829	23.67	900	2.387	5.067	853	204.1	0	-6999	-6999	-6999	0	-6999	0	0	-6999	0	0	-6999	0	0	-6999	0	0	-6999	0	0	-6999	0	0
102	2010	223	1000	12.54	2405	449.9	2.3608	2.3431	23.86	950	22.14	901	29.12	902	22.67	958	3.255	5.096	952	209.9	0	-6999	-6999	-6999	0	-6999	0	0	-6999	0	0	-6999	0	0	-6999	0	0	-6999	0	0	-6999	0	0
102	2010	223	1100	12.46	2405	449.9	2.7488	2.8015	24.77	1055	23.48	1022	28.24	1008	21.05	1015	3.82	5.462	1040	238.9	0	-6999	-6999	-6999	0	-6999	0	0	-6999	0	0	-6999	0	0	-6999	0	0	-6999	0	0	-6999	0	0
102	2010	223	1200	12.77	2405	449.9	1.7114	1.8075	25.29	1133	23.17	1113	28.23	1111	21.4	1102	3.568	5.895	1151	212.8	0	-6999	-6999	-6999	0	-6999	0	0	-6999	0	0	-6999	0	0	-6999	0	0	-6999	0	0	-6999	0	0
102	2010	223	1300	12.75	2405	452.9	2.9452	3.0264	26.27	1254	24.5	1201	25.95	1215	13.16	1250	4.193	5.854	1250	211.2	0	-6999	-6999	-6999	0	-6999	0	0	-6999	0	0	-6999	0	0	-6999	0	0	-6999	0	0	-6999	0	0
102	2010	223	1400	12.74	2405	623.6	2.7644	2.8669	27.2	1356	25.65	1309	18.43	1325	12.91	1323	4.286	6.853	1400	226.8	0	-6999	-6999	-6999	0	-6999	0	0	-6999	0	0	-6999	0	0	-6999	0	0	-6999	0	0	-6999	0	0
102	2010	223	1500	12.74	2405	449.9	2.2464	2.3657	27.96	1424	26.2	1500	18.46	1430	13.31	1425	3.67	5.517	1415	278.4	0	-6999	-6999	-6999	0	-6999	0	0	-6999	0	0	-6999	0	0	-6999	0	0	-6999	0	0	-6999	0	0
102	2010	223	1600	12.81	2405	449.9	0.76245	0.86299	26.31	1532	24.67	1600	21.86	1559	14.6	1518	3.566	7.14	1558	213.4	0	-6999	-6999	-6999	0	-6999	0	0	-6999	0	0	-6999	0	0	-6999	0	0	-6999	0	0	-6999	0	0
102	2010	223	1700	12.97	2405	449.9	0.62792	0.70904	24.56	1602	22.87	1634	27.62	1654	22.12	1601	5.598	8.71	1630	202.7	0	-6999	-6999	-6999	0	-6999	0	0	-6999	0	0	-6999	0	0	-6999	0	0	-6999	0	0	-6999	0	0
102	2010	223	1800	13.01	2405	449.9	0.51353	0.5533	24.15	1729	22.96	1757	26.5	1758	20.37	1735	4.024	5.944	1701	244	0	-6999	-6999	-6999	0	-6999	0	0	-6999	0	0	-6999	0	0	-6999	0	0	-6999	0	0	-6999	0	0
102	2010	223	1900	12.97	2405	449.9	0.16229	0.17859	23.33	1812	20.93	1900	30.38	1859	25.01	1805	2.553	3.686	1801	249.5	0	-6999	-6999	-6999	0	-6999	0	0	-6999	0	0	-6999	0	0	-6999	0	0	-6999	0	0	-6999	0	0
102	2010	223	2000	12.83	2405	452.9	0.00161	0.00181	21.3	1901	17.93	1958	45.36	1957	31.34	1905	2.014	3.383	1922	340.1	0	-6999	-6999	-6999	0	-6999	0	0	-6999	0	0	-6999	0	0	-6999	0	0	-6999	0	0	-6999	0	0
102	2010	223	2100	13	2405	626.5	0	0	18.33	2012	16.9	2031	51.33	2020	44.78	2006	0.772	1.725	2032	174.7	0	-6999	-6999	-6999	0	-6999	0	0	-6999	0	0	-6999	0	0	-6999	0	0	-6999	0	0	-6999	0	0
102	2010	223	2200	12.68	2405	626.2	0	0	18.49	2148	17.57	2115	48.1	2113	41.39	2159	2.574	4.261	2149	110.9	0	-6999	-6999	-6999	0	-6999	0	0	-6999	0	0	-6999	0	0	-6999	0	0	-6999	0	0	-6999	0	0
102	2010	223	2300	12.82	2405	626.2	0	0	18.1	2235	17.07	2255	46.75	2229	41.15	2235	2.132	5.383	2241	272.7	0	-6999	-6999	-6999	0	-6999	0	0	-6999	0	0	-6999	0	0	-6999	0	0	-6999	0	0	-6999	0	0
102	2010	223	2400	13.06	2405	626.4	0	0	17.42	2314	16.53	2357	49.2	2359	44.76	2301	2.244	4.198	2302	255.8	0	-6999	-6999	-6999	0	-6999	0	0	-6999	0	0	-6999	0	0	-6999	0	0	-6999	0	0	-6999	0	0
102	2010	224	100	12.95	2405	626.1	0	0	17.04	10	15.14	58	56.86	49	45.11	9	0.648	1.223	3	61.09	0	-6999	-6999	-6999	0	-6999	0	0	-6999	0	0	-6999	0	0	-6999	0	0	-6999	0	0	-6999	0	0
102	2010	224	200	12.91	2405	625.7	0	0	15.79	103	13.19	200	69.06	200	52.87	103	0.985	3.144	137	15.61	0.254	-6999	-6999	-6999	0	-6999	0	0	-6999	0	0	-6999	0	0	-6999	0	0	-6999	0	0	-6999	0	0
102	2010	224	300	12.92	2405	625.8	0	0	13.79	257	11.34	205	80.6	218	61.08	259	0.805	2.381	203	333.7	2.286	-6999	-6999	-6999	0	-6999	0	0	-6999	0	0	-6999	0	0	-6999	0	0	-6999	0	0	-6999	0	0
102	2010	224	400	12.91	2405	625.9	0	0	13.69	308	11.6	350	73.5	348	62.14	319	0.991	2.148	325	115.1	0	-6999	-6999	-6999	0	-6999	0	0	-6999	0	0	-6999	0	0	-6999	0	0	-6999	0	0	-6999	0	0
102	2010	224	500	12.86	2405	625.5	0.00062	0.00068	13.89	443	11.59	422	68.8	422	57.7	451	1.594	2.288	459	164.3	0	-6999	-6999	-6999	0	-6999	0	0	-6999	0	0	-6999	0	0	-6999	0	0	-6999	0	0	-6999	0	0
102	2010	224	600	12.9	2405	625.4	0.05945	0.14125	14.75	600	13.24	505	60.5	535	56.9	600	2.143	2.989	511	177.2	0	-6999	-6999	-6999	0	-6999	0	0	-6999	0	0	-6999	0	0	-6999	0	0	-6999	0	0	-6999	0	0
102	2010	224	700	12.84	2405	625.3	0.27162	0.40027	16.56	700	13.5	634	61.56	633	52.97	700	2.195	3.641	650	197.2	0	-6999	-6999	-6999	0	-6999	0	0	-6999	0	0	-6999	0	0	-6999	0	0	-6999	0	0	-6999	0	0
102	2010	224	800	12.74	2405	625.3	1.1362	1.2775	19.62	800	16.45	704	52.92	701	44.13	758	2.732	4.299	729	207.8	0	-6999	-6999	-6999	0	-6999	0	0	-6999	0	0	-6999	0	0	-6999	0	0	-6999	0	0	-6999	0	0
102	2010	224	900	12.67	2405	622.3	1.7595	1.8486	22.47	900	19.64	810	47	804	34.09	858	2.854	4.235	809	218.4	0	-6999	-6999	-6999	0	-6999	0	0	-6999	0	0	-6999	0	0	-6999	0	0	-6999	0	0	-6999	0	0
102	2010	224	1000	12.67	2405	449.9	2.1921	2.3289	23.22	955	21.82	912	36.54	930	29.56	958	3.838	5.691	950	235.8	0	-6999	-6999	-6999	0	-6999	0	0	-6999	0	0	-6999	0	0	-6999	0	0	-6999	0	0	-6999	0	0
102	2010	224	1100	12.58	2405	449.9	2.3836	2.5625	24.22	1059	22.62	1011	33.32	1004	22.08	1100	5.105	7.22	1039	207	0	-6999	-6999	-6999	0	-6999	0	0	-6999	0	0	-6999	0	0	-6999	0	0	-6999	0	0	-6999	0	0
102	2010	224	1200	12.58	2405	449.9	2.1487	2.3756	25.86	1134	23.23	1105	28.63	1112	21.26	1121	4.712	7.08	1151	237.5	0	-6999	-6999	-6999	0	-6999	0	0	-6999	0	0	-6999	0	0	-6999	0	0	-6999	0	0	-6999	0	0
102	2010	224	1300	12.61	2405	449.9	2.7321	2.9669	25.57	1252	23.65	1201	27.75	1203	20.65	1233	5.322	7.6	1213	223	0	-6999	-6999	-6999	0	-6999	0	0	-6999	0	0	-6999	0	0	-6999	0	0	-6999	0	0	-6999	0	0
102	2010	224	1400	12.63	2405	449.9	2.426	2.6566	27.02	1400	25.06	1310	26.43	1314	17.29	1340	4.648	7.1	1333	278.2	0	-6999	-6999	-6999	0	-6999	0	0	-6999	0	0	-6999	0	0	-6999	0	0	-6999	0	0	-6999	0	0
102	2010	224	1500	12.65	2405	449.9	1.8967	2.08	26.77	1402	24.24	1435	23.94	1439	18	1414	4.322	6.7	1447	230.6	0	-6999	-6999	-6999	0	-6999	0	0	-6999	0	0	-6999	0	0	-6999	0	0	-6999	0	0	-6999	0	0
102	2010	224	1600	12.7	2405	449.9	1.3938	1.5458	26.66	1516	25.12	1556	23.13	1501	17.5	1559	4.078	6.37	1513	198.3	0	-6999	-6999	-6999	0	-6999	0	0	-6999	0	0	-6999	0	0	-6999	0	0	-6999	0	0	-6999	0	0
102	2010	224	1700	12.68	2405	449.9	0.78827	0.88182	26.36	1611	24.01	1635	20.12	1634	15.1	1612	3.774	6.757	1658	264.1	0	-6999	-6999	-6999	0	-6999	0	0	-6999	0	0	-6999	0	0	-6999	0	0	-6999	0	0	-6999	0	0
102	2010	224	1800	12.81	2405	449.9	0.57725	0.64687	25.49	1702	23.65	1800	22.54	1751	15.56	1703	3.365	5.648	1734	289	0	-6999	-6999	-6999	0	-6999	0	0	-6999	0	0	-6999	0	0	-6999	0	0	-6999	0	0	-6999	0	0
102	2010	224	1900	12.89	2405	449.9	0.14926	0.16972	23.79	1802	21.69	1900	22.67	1849	19.79	1820	4.059	5.873	1820	273.7	0	-6999	-6999	-6999	0	-6999	0	0	-6999	0	0	-6999	0	0	-6999	0	0	-6999	0	0	-6999	0	0
102	2010	224	2000	12.83	2405	452.8	0.00247	0.00297	22.11	1911	18.15	2000	25.98	2000	21.66	1918	1.418	3.361	1908	351	0	-6999	-6999	-6999	0	-6999	0	0	-6999	0	0	-6999	0	0	-6999	0	0	-6999	0	0	-6999	0	0
102	2010	224	2100	13.02	2405	623.2	0	0	18.44	2002	15.69	2059	31.29	2057	24.32	2001	1.449	3.28	2035	2.546	0	-6999	-6999	-6999	0	-6999	0	0	-6999	0	0	-6999	0	0	-6999	0	0	-6999	0	0	-6999	0	0
102	2010	224	2200	13.05	2405	624	0	0	16.63	2140	15.42	2120	30.63	2158	27.2	2139	1.586	2.471	2123	0.519	0	-6999	-6999	-6999	0	-6999	0	0	-6999	0	0	-6999	0	0	-6999	0	0	-6999	0	0	-6999	0	0
102	2010	224	2300	12.9	2405	624.1	0	0	16.12	2204	14.37	2240	35.22	2238	29.57	2202	0.81	2.22	2201	337.2	0	-6999	-6999	-6999	0	-6999	0	0	-6999	0	0	-6999	0	0	-6999	0	0	-6999	0	0	-6999	0	0
102	2010	224	2400	12.86	2405	624.5	0	0	14.98	2313	12.3	2356	52.18	2335	33.33	2306	0.371	1.029	2345	113.4	0	-6999	-6999	-6999	0	-6999	0	0	-6999	0	0	-6999	0	0	-6999	0	0	-6999	0	0	-6999	0	0
102	2010	225	100	12.88	2405	624.8	0	0	12.93	8	9.56	56	61.18	59	45.85	3	0.558	1.263	22	190.6	0	-6999	-6999	-6999	0	-6999	0	0	-6999	0	0	-6999	0	0	-6999	0	0	-6999	0	0	-6999	0	0
102	2010	225	200	12.84	2405	624.7	0	0	11.93	107	10.01	101	63.25	200	43.29	113	0.92	1.906	101	160.7	0.254	-6999	-6999	-6999	0	-6999	0	0	-6999	0	0	-6999	0	0	-6999	0	0	-6999	0	0	-6999	0	0
102	2010	225	300	12.89	2405	624.6	0	0	10.56	201	7.25	224	68.44	223	53.32	208	1.152	1.862	219	220.9	2.794	-6999	-6999	-6999	0	-6999	0	0	-6999	0	0	-6999	0	0	-6999	0	0	-6999	0	0	-6999	0	0
102	2010	225	400	12.84	2405	625	0	0	10.46	352	9.15	313	58.12	314	51.94	352	1.468	2.635	328	205.2	0	-6999	-6999	-6999	0	-6999	0	0	-6999	0	0	-6999	0	0	-6999	0	0	-6999	0	0	-6999	0	0
102	2010	225	500	12.73	2405	624.8	0.00044	0.00052	10.23	403	9.3	415	57.11	412	52.45	447	1.377	2.639	407	296.6	0	-6999	-6999	-6999	0	-6999	0	0	-6999	0	0	-6999	0	0	-6999	0	0	-6999	0	0	-6999	0	0
102	2010	225	600	12.83	2405	624.9	0.05565	0.14789	11.77	554	9.08	519	55.45	525	46.98	546	2.024	3.208	531	234.4	0	-6999	-6999	-6999	0	-6999	0	0	-6999	0	0	-6999	0	0	-6999	0	0	-6999	0	0	-6999	0	0
102	2010	225	700	12.86	2405	625.1	0.40847	0.70454	14.09	658	11.02	606	50.9	601	43.21	659	1.906	2.649	644	237.8	0	-6999	-6999	-6999	0	-6999	0	0	-6999	0	0	-6999	0	0	-6999	0	0	-6999	0	0	-6999	0	0
102	2010	225	800	12.7	2405	625	1.1709	1.3307	16.88	723	13.89	704	45.31	705	28.56	754	2.402	4.531	741	254.3	0	-6999	-6999	-6999	0	-6999	0	0	-6999	0	0	-6999	0	0	-6999	0	0	-6999	0	0	-6999	0	0
102	2010	225	900	12.58	2405	622.2	1.7929	1.921	18.03	851	16.67	807	33.42	848	27.51	853	2.604	5.063	806	244.8	0	-6999	-6999	-6999	0	-6999	0	0	-6999	0	0	-6999	0	0	-6999	0	0	-6999	0	0	-6999	0	0
102	2010	225	1000	12.76	2405	452.8	2.2351	2.4162	18.68	947	17.28	919	31.12	939	23.78	943	2.487	4.457	913	263.7	0	-6999	-6999	-6999	0	-6999	0	0	-6999	0	0	-6999	0	0	-6999	0	0	-6999	0	0	-6999	0	0
102	2010	225	1100	12.75	2405	622.2	2.5411	2.7699	21.11	1058	18.58	1002	31.61	1043	20.51	1045	2.462	4.55	1100	280.9	0	-6999	-6999	-6999	0	-6999	0	0	-6999	0	0	-6999	0	0	-6999	0	0	-6999	0	0	-6999	0	0
102	2010	225	1200	12.6	2405	449.9	2.7133	2.9679	22.25	1152	19.6	1103	27.61	1122	18.04	1148	3.269	5.653	1117	279.5	0	-6999	-6999	-6999	0	-6999	0	0	-6999	0	0	-6999	0	0	-6999	0	0	-6999	0	0	-6999	0	0
102	2010	225	1300	12.57	2405	449.9	2.7113	2.9768	23.53	1300	22.2	1201	23.54	1239	15.67	1245	3.799	5.998	1256	237.9	0	-6999	-6999	-6999	0	-6999	0	0	-6999	0	0	-6999	0	0	-6999	0	0	-6999	0	0	-6999	0	0
102	2010	225	1400	12.56	2405	449.9	2.5838	2.8407	23.9	1312	20.59	1347	30.87	1321	14.11	1316	3.662	5.767	1309	227.2	3.302	-6999	-6999	-6999	0	-6999	0	0	-6999	0	0	-6999	0	0	-6999	0	0	-6999	0	0	-6999	0	0
102	2010	225	1500	12.57	2405	449.9	2.2705	2.4731	25.03	1439	23.39	1402	22.4	1401	13.9	1435	3.141	5.032	1434	220.2	0	-6999	-6999	-6999	0	-6999	0	0	-6999	0	0	-6999	0	0	-6999	0	0	-6999	0	0	-6999	0	0
102	2010	225	1600	12.69	2405	452.8	1.8305	1.9863	25.59	1555	24.34	1524	20.04	1503	12.44	1545	3.467	5.341	1520	249.2	0	-6999	-6999	-6999	0	-6999	0	0	-6999	0	0	-6999	0	0	-6999	0	0	-6999	0	0	-6999	0	0
102	2010	225	1700	12.68	2405	621.4	1.3192	1.4177	25.52	1624	24.48	1651	15.83	1635	12.12	1629	3.026	4.392	1613	250.2	0	-6999	-6999	-6999	0	-6999	0	0	-6999	0	0	-6999	0	0	-6999	0	0	-6999	0	0	-6999	0	0
102	2010	225	1800	12.71	2405	449.9	0.74987	0.79302	24.96	1704	23.67	1753	17.35	1712	13.76	1707	2.348	3.931	1739	231.9	0	-6999	-6999	-6999	0	-6999	0	0	-6999	0	0	-6999	0	0	-6999	0	0	-6999	0	0	-6999	0	0
102	2010	225	1900	12.86	2405	449.9	0.15602	0.17055	24.2	1809	20.78	1900	22.08	1859	14.57	1813	1.741	3.232	1817	246.2	0	-6999	-6999	-6999	0	-6999	0	0	-6999	0	0	-6999	0	0	-6999	0	0	-6999	0	0	-6999	0	0
102	2010	225	2000	12.88	2405	452.8	0.00273	0.00323	21.03	1902	17.21	2000	33.17	1959	20.9	1901	0.8	1.61	1959	103.8	0	-6999	-6999	-6999	0	-6999	0	0	-6999	0	0	-6999	0	0	-6999	0	0	-6999	0	0	-6999	0	0
102	2010	225	2100	12.96	2405	624.8	0	0	17.7	2030	14.68	2100	43.94	2100	26.73	2051	1.015	2.359	2029	130.1	0	-6999	-6999	-6999	0	-6999	0	0	-6999	0	0	-6999	0	0	-6999	0	0	-6999	0	0	-6999	0	0
102	2010	225	2200	12.97	2405	624.9	0	0	16.78	2111	13.78	2104	41.45	2104	27.07	2109	1.567	2.605	2107	130.6	0	-6999	-6999	-6999	0	-6999	0	0	-6999	0	0	-6999	0	0	-6999	0	0	-6999	0	0	-6999	0	0
102	2010	225	2300	12.92	2405	624.9	0	0	14.77	2227	13.32	2300	37.1	2247	29.17	2213	0.635	1.459	2207	351.7	0	-6999	-6999	-6999	0	-6999	0	0	-6999	0	0	-6999	0	0	-6999	0	0	-6999	0	0	-6999	0	0
102	2010	225	2400	12.83	2405	625	0	0	15.38	2358	12.36	2342	44.73	2330	33.12	2301	0.632	1.831	2357	143.2	0	-6999	-6999	-6999	0	-6999	0	0	-6999	0	0	-6999	0	0	-6999	0	0	-6999	0	0	-6999	0	0
102	2010	226	100	12.91	2405	625.2	0	0	15.85	4	12.01	14	59.07	100	33.96	20	1.899	4.031	15	74.3	0	-6999	-6999	-6999	0	-6999	0	0	-6999	0	0	-6999	0	0	-6999	0	0	-6999	0	0	-6999	0	0
102	2010	226	200	12.89	2405	625.5	0	0	13.34	101	11.83	130	65.42	109	53.89	147	1.839	4.242	110	272.4	0.508	-6999	-6999	-6999	0	-6999	0	0	-6999	0	0	-6999	0	0	-6999	0	0	-6999	0	0	-6999	0	0
102	2010	226	300	12.86	2405	625.4	0	0	11.9	201	8.9	259	81.1	215	61.56	201	1.493	3.334	254	154.1	4.064	-6999	-6999	-6999	0	-6999	0	0	-6999	0	0	-6999	0	0	-6999	0	0	-6999	0	0	-6999	0	0
102	2010	226	400	12.78	2405	625.7	0	0	9.05	301	7.12	400	82.9	349	68.36	305	1.157	2.968	305	109.8	0	-6999	-6999	-6999	0	-6999	0	0	-6999	0	0	-6999	0	0	-6999	0	0	-6999	0	0	-6999	0	0
102	2010	226	500	12.73	2405	626.1	0.00044	0.0006	7.67	437	5.836	458	93.8	459	79.1	401	1.463	2.145	455	147.7	0	-6999	-6999	-6999	0	-6999	0	0	-6999	0	0	-6999	0	0	-6999	0	0	-6999	0	0	-6999	0	0
102	2010	226	600	12.85	2405	626.5	0.06403	0.13092	7.73	555	5.787	510	94.5	510	86.9	555	1.824	3.059	526	141.2	0	-6999	-6999	-6999	0	-6999	0	0	-6999	0	0	-6999	0	0	-6999	0	0	-6999	0	0	-6999	0	0
102	2010	226	700	12.83	2405	626.9	0.43756	0.6625	9.84	700	7.35	606	87.8	602	81.1	659	2.515	3.314	625	136.8	0	-6999	-6999	-6999	0	-6999	0	0	-6999	0	0	-6999	0	0	-6999	0	0	-6999	0	0	-6999	0	0
102	2010	226	800	12.8	2405	626.8	1.1549	1.288	11.97	758	9.13	702	82.4	701	69.28	800	2.088	3.451	710	180.9	0	-6999	-6999	-6999	0	-6999	0	0	-6999	0	0	-6999	0	0	-6999	0	0	-6999	0	0	-6999	0	0
102	2010	226	900	12.7	2405	624.2	1.744	1.8584	14.36	829	12.01	803	70.7	802	54.6	857	1.551	3.471	853	294.4	0	-6999	-6999	-6999	0	-6999	0	0	-6999	0	0	-6999	0	0	-6999	0	0	-6999	0	0	-6999	0	0
102	2010	226	1000	12.67	2405	449.9	2.2173	2.3616	15.62	958	13.75	904	61.41	916	48.04	958	2.343	4.003	959	298.1	0	-6999	-6999	-6999	0	-6999	0	0	-6999	0	0	-6999	0	0	-6999	0	0	-6999	0	0	-6999	0	0
102	2010	226	1100	12.61	2405	449.9	2.5482	2.7253	17.05	1059	15.2	1001	54.67	1005	44.08	1052	2.791	4.361	1043	353.1	0	-6999	-6999	-6999	0	-6999	0	0	-6999	0	0	-6999	0	0	-6999	0	0	-6999	0	0	-6999	0	0
102	2010	226	1200	12.68	2405	449.9	2.7213	2.9358	18.59	1138	16.63	1103	49.96	1121	40.26	1146	2.869	4.728	1103	319.7	0	-6999	-6999	-6999	0	-6999	0	0	-6999	0	0	-6999	0	0	-6999	0	0	-6999	0	0	-6999	0	0
102	2010	226	1300	12.56	2405	449.9	2.6732	2.9288	20.12	1237	18.65	1218	46.89	1209	34.04	1258	3.06	4.982	1205	322.4	0	-6999	-6999	-6999	0	-6999	0	0	-6999	0	0	-6999	0	0	-6999	0	0	-6999	0	0	-6999	0	0
102	2010	226	1400	12.49	2405	449.9	2.5512	2.7974	21.8	1359	19.65	1311	41.6	1318	30.18	1359	2.993	4.756	1350	334.9	0	-6999	-6999	-6999	0	-6999	0	0	-6999	0	0	-6999	0	0	-6999	0	0	-6999	0	0	-6999	0	0
102	2010	226	1500	12.52	2405	449.9	2.2338	2.4687	22.32	1430	20.38	1444	34.2	1425	27.86	1431	2.82	4.287	1435	64.61	0	-6999	-6999	-6999	0	-6999	0	0	-6999	0	0	-6999	0	0	-6999	0	0	-6999	0	0	-6999	0	0
102	2010	226	1600	12.52	2405	452.9	1.8233	1.9975	22.15	1535	20.61	1549	33.14	1533	28.02	1516	2.531	4.256	1554	295.6	0	-6999	-6999	-6999	0	-6999	0	0	-6999	0	0	-6999	0	0	-6999	0	0	-6999	0	0	-6999	0	0
102	2010	226	1700	12.62	2405	625.1	1.3646	1.5025	21.97	1612	20.21	1652	40.13	1635	27.56	1609	2.163	3.379	1644	102.7	0	-6999	-6999	-6999	0	-6999	0	0	-6999	0	0	-6999	0	0	-6999	0	0	-6999	0	0	-6999	0	0
102	2010	226	1800	12.69	2405	449.9	0.47261	0.52861	20.68	1702	17.88	1737	47.98	1727	36.4	1701	3.432	4.859	1724	120.1	0	-6999	-6999	-6999	0	-6999	0	0	-6999	0	0	-6999	0	0	-6999	0	0	-6999	0	0	-6999	0	0
102	2010	226	1900	12.79	2405	449.9	0.06559	0.07529	18.27	1802	16.93	1849	50.51	1834	47.41	1824	2.974	4.546	1813	143.7	0	-6999	-6999	-6999	0	-6999	0	0	-6999	0	0	-6999	0	0	-6999	0	0	-6999	0	0	-6999	0	0
102	2010	226	2000	12.75	2405	452.9	0.00149	0.00181	17.1	1902	15.63	2000	56.56	2000	50.09	1936	2.345	3.763	1937	123.2	0	-6999	-6999	-6999	0	-6999	0	0	-6999	0	0	-6999	0	0	-6999	0	0	-6999	0	0	-6999	0	0
102	2010	226	2100	12.82	2405	628.9	0	0	16.14	2011	14.51	2059	57.88	2004	52.32	2047	3.146	4.593	2056	92.2	0	-6999	-6999	-6999	0	-6999	0	0	-6999	0	0	-6999	0	0	-6999	0	0	-6999	0	0	-6999	0	0
102	2010	226	2200	12.75	2405	628.9	0	0	14.96	2106	13.87	2128	58	2130	53.57	2101	2.713	4.088	2133	92.6	0	-6999	-6999	-6999	0	-6999	0	0	-6999	0	0	-6999	0	0	-6999	0	0	-6999	0	0	-6999	0	0
102	2010	226	2300	12.85	2405	629.3	0	0	14.58	2212	13.29	2255	57.72	2233	55.07	2250	3.147	4.949	2249	97.1	0	-6999	-6999	-6999	0	-6999	0	0	-6999	0	0	-6999	0	0	-6999	0	0	-6999	0	0	-6999	0	0
102	2010	226	2400	12.84	2405	629.3	0	0	13.81	2306	12.8	2359	57.49	2349	54.95	2317	4.034	5.455	2314	105.5	0	-6999	-6999	-6999	0	-6999	0	0	-6999	0	0	-6999	0	0	-6999	0	0	-6999	0	0	-6999	0	0
102	2010	227	100	12.81	2405	629.6	0	0	13.3	5	11.83	100	63.33	59	56.61	1	3.478	5.717	17	91.6	0	-6999	-6999	-6999	0	-6999	0	0	-6999	0	0	-6999	0	0	-6999	0	0	-6999	0	0	-6999	0	0
102	2010	227	200	12.75	2405	629.2	0	0	12.84	158	11.6	121	70.1	200	61.21	108	2.703	5.241	149	146.4	0	-6999	-6999	-6999	0	-6999	0	0	-6999	0	0	-6999	0	0	-6999	0	0	-6999	0	0	-6999	0	0
102	2010	227	300	12.69	2405	629	0	0	12.78	258	11.22	224	77.5	225	68.18	257	3.499	5.712	212	146.1	1.016	-6999	-6999	-6999	0	-6999	0	0	-6999	0	0	-6999	0	0	-6999	0	0	-6999	0	0	-6999	0	0
102	2010	227	400	12.75	2405	629.1	0	0	12.63	311	10.84	358	75.7	400	69.23	301	3.009	5.081	348	133.1	0	-6999	-6999	-6999	0	-6999	0	0	-6999	0	0	-6999	0	0	-6999	0	0	-6999	0	0	-6999	0	0
102	2010	227	500	12.79	2405	629	0.00014	0.00044	11.64	440	10.72	412	77.7	445	74.2	404	2.515	3.57	435	154	0	-6999	-6999	-6999	0	-6999	0	0	-6999	0	0	-6999	0	0	-6999	0	0	-6999	0	0	-6999	0	0
102	2010	227	600	12.91	2405	629.1	0.05631	0.09159	12.76	559	11.16	503	77.9	513	73.6	556	2.515	3.685	530	141.8	0	-6999	-6999	-6999	0	-6999	0	0	-6999	0	0	-6999	0	0	-6999	0	0	-6999	0	0	-6999	0	0
102	2010	227	700	12.83	2405	629	0.45269	0.63719	15.47	700	12.46	601	73.5	601	63.11	700	2.742	4.124	607	134.7	0	-6999	-6999	-6999	0	-6999	0	0	-6999	0	0	-6999	0	0	-6999	0	0	-6999	0	0	-6999	0	0
[truncated: 3,329 more rows]

## Sheet: Daily
ID	Year RTM	Day RTM	Hour Minute RTM	BP mmHg MAX	BP mmHg Hr_Min MAX	BP mmHg MIN	BP mmHg Hr_Min MIN	SlrMJ TOT	SlrMJ 2 TOT	AirTC_MAX	AirTC Hr_Min MAX	AirTC Sec MAX	AirTC MIN	AirTC Hr_Min MIN	RH MAX	RH Hr_Min MAX	RH MIN	RH Hr_Min MIN	WS m/s MAX	WS m/s Hr_Min MAX	WS m/s S_WVT	WS /ms U_WVT	WindDir DU_WVT	WindDir SDU_WVT	Rain mm TOT	-6999	0	-6999	0	-6999	1	0	1	0	1	-6999	1	0	1	0	1	-6999	1
[truncated: 832 more rows]
